# Supplementary material for: Leveraging the genetic diversity of trout in the rivers of the British Isles and northern France to understand the movements of sea trout (Salmo trutta L.) around the English Channel
Source: Evol Appl. 2024 Jul 22;17(7):e13759. doi: 10.1111/eva.13759 (PMC11261213; doi:10.1111/eva.13759)
Supplement: Supplementary file 5 — Table S3 [file EVA-17-e13759-s005.xlsx]

## Sheet: Read_Me
Supplementary Table 3 Individual Assignment probabilities for known-origin samples consisting of resident trout from 25 baseline rivers. Samples were assigned to both river and reporting group of origin using cBayes and RUBIAS. River and Region of origin of each sample of fish are highlight with a red border. Assignment probabilities are colour coded using a gradient from dark green (high assignm…
Table	River	Reporting Region	Sample Size	Life History Stage
3.01	Avoca	South east Ireland	21	parr
3.02	Nevern	Outer Bristol Channel	9	parr
3.03	Eastern Cleddau	Outer Bristol Channel	10	parr
3.04	Torridge	Outer Bristol Channel	8	parr
3.05	Camel	Devon & Cornwall	24	parr
3.06	Fowey	Devon & Cornwall	18	parr
3.07	East Looe	Devon & Cornwall	10	parr
3.08	Tamar	Devon & Cornwall	19	parr
3.09	Erme	Devon & Cornwall	22	parr
3.10	Devon Avon	Devon & Cornwall	21	parr
3.11	Dart	Devon & Cornwall	29	parr
3.12	Teign	Devon & Cornwall	8	parr
3.13	Exe	Devon & Cornwall	29	parr
3.14	Frome	Hampshire Basin	30	parr + smolt
3.15	Hampshire Avon	Hampshire Basin	16	parr
3.16	Lymington	Hampshire Basin	12	parr
3.17	Test	Hampshire Basin	12	parr
3.18	Sussex Ouse	South east England	9	parr
3.19	Eastern Rother	South east England	10	parr
3.20	Tyne	North east England	20	parr
3.21	See	Bretagne	6	parr
3.22	Seulles	Lower Normandie	9	parr
3.23	Seine	Lower Normandie	24	parr
3.24	Arques	Upper Normandie	33	parr
3.25	Bresle	Upper Normandie	26	smolt

## Sheet: Supp Table 3.01
Supplementary Table 3.01 Avoca (south east Ireland)
			Individual / Assignment Probability
Method	River	Region	AVD01	AVD02	AVD03	AVD04	AVD05	AVD06	AVD07	AVD08	AVD09	AVD10	AVD11	AVD12	AVD13	AVD14	AVD15	AVD16	AVD17	AVD18	AVD19	AVD21	AVD22
RUBIAS		South east Ireland	0.999866	0.996931	0.999923	0.98071	0.999991	0.99994	0.998432	0.999104	0.952163	0.999904	0.999355	0.994027	0.925176	0.99968	0.999997	0.999593	0.999081	0.995915	0.998401	0.999995	1
		Outer Bristol Channel	6.87386e-06	1.00649e-05	7.42173e-05	0.0191744	2.40719e-07	4.17182e-05	0.000327157	0.000887433	0.00684999	8.73077e-05	0.000624181	7.84441e-05	0.00490433	0.00011828	2.80135e-06	0.000392566	0.000646352	1.27506e-05	7.83364e-05	3.01151e-06	3.78503e-08
		Inner Bristol Channel	3.61233e-11	1.92868e-06	2.92697e-11	2.0461e-08	4.06753e-13	5.05543e-12	5.87487e-08	3.93546e-12	3.35169e-06	1.79896e-11	5.9062e-11	3.62026e-05	1.12776e-06	5.54807e-07	2.05598e-10	8.23977e-10	3.29038e-09	9.68978e-09	1.63806e-09	3.69253e-14	6.21403e-17
		Devon & Cornwall	1.98238e-07	9.76554e-08	6.11257e-07	6.49651e-05	8.51613e-06	8.13035e-08	0.000588096	1.64297e-06	0.00903026	1.78128e-06	1.92912e-05	6.36833e-05	0.00130828	4.54986e-05	5.49477e-10	1.02184e-08	5.13367e-06	1.32856e-09	9.18444e-05	1.95244e-06	1.53938e-10
		Land's End	2.39298e-13	2.32729e-16	1.96987e-13	1.00786e-12	5.51793e-14	1.13334e-16	1.67211e-12	1.27869e-12	6.97634e-10	5.7258e-11	4.6304e-13	3.03423e-15	3.34637e-09	6.14873e-12	1.37781e-15	4.85754e-16	1.06438e-14	1.90831e-15	2.33354e-11	1.38441e-13	2.777e-17
		Hampshire Basin	2.28805e-10	3.87465e-11	5.8312e-08	4.12299e-06	1.29551e-09	2.82882e-06	6.4146e-07	2.4685e-09	0.0184072	9.06412e-11	1.96832e-07	0.000259821	3.68613e-05	0.000107377	1.90898e-09	1.0729e-08	0.000173159	1.50958e-06	4.81286e-09	1.14238e-10	7.22733e-11
		South east England	2.58435e-11	3.44841e-10	3.35605e-08	4.62983e-05	3.23654e-12	1.19891e-08	8.28319e-08	8.01623e-11	0.0062015	8.5245e-12	1.19522e-06	8.97849e-07	3.54455e-08	2.8785e-05	1.00072e-10	3.95332e-09	8.40658e-09	6.50056e-08	4.29496e-10	1.93891e-14	4.53736e-13
		Thames & East Anglia	3.15103e-14	2.26546e-12	1.74174e-11	3.64504e-09	2.9528e-10	3.09718e-09	1.01534e-08	1.52747e-12	4.37352e-08	2.42399e-13	3.93153e-10	1.13287e-09	4.56279e-07	1.90309e-07	2.50513e-13	3.71228e-12	1.23441e-09	1.04546e-09	2.58755e-09	3.85693e-12	1.06391e-16
		North east England	0.000126708	0.00305712	1.78929e-06	2.62524e-10	7.23259e-12	4.23392e-08	2.30528e-05	5.9685e-06	0.00614491	9.27225e-08	2.52784e-08	1.86755e-06	3.72809e-05	8.58829e-09	4.10079e-07	1.43108e-05	8.18809e-05	0.00407047	2.05083e-06	1.91398e-12	7.36822e-11
		Bretagne	4.64861e-09	1.42248e-08	2.02019e-11	8.51091e-10	2.43401e-10	6.52909e-09	1.03143e-07	4.06435e-09	9.23776e-07	2.18215e-08	1.79799e-08	1.24529e-05	0.0488386	1.57428e-07	8.85853e-09	1.2465e-09	5.54642e-08	6.26412e-09	1.33095e-06	1.16974e-09	5.21013e-13
		Lower Normandie	2.39786e-09	8.07181e-08	1.09912e-07	8.76079e-08	1.61365e-08	2.35498e-06	0.000628697	8.70428e-08	0.000107097	1.11197e-07	2.26049e-07	0.00550661	0.0196297	1.69191e-05	4.45659e-08	2.01397e-07	1.26517e-05	1.72433e-08	0.00142433	1.45666e-12	2.01695e-10
		Upper Normandie	1.19702e-09	2.589e-08	1.02634e-11	2.36601e-09	2.40014e-11	9.30764e-09	1.70592e-08	6.8157e-09	0.000440705	1.81543e-08	1.55354e-10	2.59291e-08	2.57781e-05	1.28554e-06	5.38391e-08	5.83557e-08	1.39454e-09	1.83467e-08	3.55559e-08	2.09987e-11	6.42552e-15
		Denmark	2.05143e-10	1.60336e-10	8.15802e-08	1.02999e-10	1.07967e-09	1.25289e-05	1.46707e-07	6.75495e-08	0.000650102	2.40864e-06	9.45352e-09	1.3062e-05	4.1935e-05	5.96128e-07	4.28772e-09	3.64816e-08	1.24634e-08	3.517e-08	9.49932e-09	7.03068e-16	1.87493e-12
		French Hatcheries	1.22228e-11	4.16171e-13	5.47563e-11	8.94239e-12	1.41627e-13	6.83707e-10	9.70091e-10	4.98255e-07	5.93365e-07	4.39955e-06	2.23153e-15	1.52121e-10	1.62408e-09	1.90902e-11	1.54368e-12	6.40515e-09	7.19722e-08	3.34463e-12	7.44814e-07	1.83228e-16	1.80048e-11
cBayes		South east Ireland	1	1	1	1	1	1	1	1	0.93	1	1	1	0.99	1	1	1	1	1	1	1	1
		Outer Bristol Channel	0	0	0	0	0	0	0	0	0.07	0	0	0	0	0	0	0	0	0	0	0	0
		Inner Bristol Channel	0	0	0	0	0	0	0	0	0	0	0	0	0	0	0	0	0	0	0	0	0
		Devon & Cornwall	0	0	0	0	0	0	0	0	0	0	0	0	0	0	0	0	0	0	0	0	0
		Land's End	0	0	0	0	0	0	0	0	0	0	0	0	0	0	0	0	0	0	0	0	0
		Hampshire Basin	0	0	0	0	0	0	0	0	0	0	0	0	0	0	0	0	0	0	0	0	0
		South east England	0	0	0	0	0	0	0	0	0	0	0	0	0	0	0	0	0	0	0	0	0
		Thames & East Anglia	0	0	0	0	0	0	0	0	0	0	0	0	0	0	0	0	0	0	0	0	0
		North east England	0	0	0	0	0	0	0	0	0	0	0	0	0	0	0	0	0	0	0	0	0
		Bretagne	0	0	0	0	0	0	0	0	0	0	0	0	0	0	0	0	0	0	0	0	0
		Lower Normandie	0	0	0	0	0	0	0	0	0	0	0	0	0	0	0	0	0	0	0	0	0
		Upper Normandie	0	0	0	0	0	0	0	0	0	0	0	0	0	0	0	0	0	0	0	0	0
		Denmark	0	0	0	0	0	0	0	0	0	0	0	0	0	0	0	0	0	0	0	0	0
		French Hatcheries	0	0	0	0	0	0	0	0	0	0	0	0	0	0	0	0	0	0	0	0	0
RUBIAS	Arigideen	South east Ireland	0.00426533	2.69469e-09	1.30559e-07	2.27703e-09	1.83115e-11	1.59116e-08	1.77972e-07	8.93462e-08	4.51522e-05	6.95465e-05	8.33165e-06	6.83318e-08	1.51357e-06	1.87843e-07	2.053e-08	3.01752e-07	7.18003e-05	4.11488e-06	2.68842e-07	2.68709e-08	1.0587e-13
	Colligan	South east Ireland	5.63874e-05	1.18233e-06	1.19225e-08	3.76509e-12	1.61554e-12	2.09729e-09	2.77517e-15	6.1785e-10	9.47745e-11	6.7968e-05	9.55928e-07	5.3137e-09	1.16346e-07	4.90153e-06	2.75282e-08	1.18914e-05	4.45563e-09	2.33973e-13	1.47996e-06	2.00018e-12	1.19242e-11
	Sow	South east Ireland	5.19369e-08	7.38576e-09	0.000467627	2.04884e-08	4.30723e-09	1.36862e-07	5.96797e-10	2.54981e-08	2.09805e-10	4.80971e-06	4.97716e-07	3.12457e-07	5.71332e-13	5.19399e-05	7.32814e-11	2.93299e-09	1.05248e-10	3.79106e-09	1.76532e-08	7.01032e-11	2.40505e-11
	Owenavaragh	South east Ireland	0.44218	0.000527117	0.32998	0.00316491	0.00138269	0.446597	0.0160175	0.192221	0.111359	0.511346	0.0138228	0.0362103	0.653283	0.00121025	0.0123461	0.602713	0.0972837	0.068934	0.0142152	9.39358e-05	0.000181884
	Inch	South east Ireland	0.456301	0.575573	0.124038	0.0195393	0.000175994	0.371513	0.00782434	0.00371857	0.0162216	0.448854	0.115208	0.0232829	0.128707	0.563959	0.00445067	0.219146	0.00362241	0.111771	0.134047	0.000925574	0.00104013
	Avoca	South east Ireland	0.097064	0.420829	0.545437	0.958006	0.998433	0.18183	0.97459	0.803164	0.824538	0.0395621	0.870314	0.934533	0.143185	0.434454	0.9832	0.177722	0.898103	0.815206	0.850137	0.998975	0.998778
	Nevern	Outer Bristol Channel	6.46972e-06	7.79588e-06	1.93692e-05	0.0190485	1.18654e-07	4.05674e-05	0.000218866	0.000319244	0.000685649	1.67667e-05	0.000579135	7.59612e-05	0.000597599	5.15632e-08	2.7318e-06	0.000376799	0.000639772	4.25284e-06	5.33139e-05	9.78084e-07	3.72262e-08
	West Cleddau	Outer Bristol Channel	1.06651e-08	1.57811e-07	1.23158e-07	2.18045e-06	3.53449e-12	1.34695e-07	1.03836e-05	2.16033e-07	0.000967747	7.39811e-08	5.75934e-07	1.20435e-07	0.000343796	1.42198e-07	1.69392e-09	1.56257e-05	3.73085e-07	3.96258e-06	1.70689e-05	5.49577e-11	3.91949e-10
	East Cleddau	Outer Bristol Channel	1.00688e-10	6.47548e-09	7.08009e-09	1.61326e-09	2.872e-13	2.73906e-08	1.09259e-06	3.7019e-09	1.30309e-06	7.08417e-10	6.12447e-08	8.96017e-09	4.2507e-06	7.20828e-10	3.40938e-12	1.67684e-09	3.62707e-08	1.42243e-09	2.03107e-08	3.12391e-14	2.11633e-13
	Taff	Outer Bristol Channel	1.33929e-07	2.82986e-08	1.89049e-06	1.40712e-05	7.96899e-09	4.6966e-07	4.04169e-07	1.08728e-07	0.000198794	9.28725e-07	4.07194e-05	9.38004e-07	0.000263543	1.87558e-07	3.2181e-08	4.67528e-08	5.52577e-06	3.77007e-06	5.0733e-07	3.05751e-09	8.60006e-11
	Twyi	Outer Bristol Channel	3.28042e-12	1.41546e-12	2.03244e-12	9.06715e-10	4.5275e-13	7.88144e-10	1.59655e-09	1.51159e-09	5.10143e-06	9.746e-09	3.98543e-11	2.69568e-08	8.10477e-07	2.63144e-10	3.35013e-13	5.45858e-12	1.17749e-08	5.26138e-10	6.58838e-10	8.16968e-13	2.0016e-15
	Tawe	Outer Bristol Channel	9.1663e-14	1.59611e-14	2.03354e-14	3.91248e-12	1.27391e-13	9.37571e-10	2.8404e-12	1.01167e-08	2.34125e-10	2.80308e-13	2.52611e-10	8.31411e-11	5.75271e-08	1.29577e-11	1.1742e-14	1.52519e-09	4.45242e-07	3.75805e-15	3.0442e-10	9.37449e-12	8.82598e-13
	Ogmore	Outer Bristol Channel	4.45262e-08	3.68087e-10	1.28889e-09	1.70456e-08	2.17659e-13	9.12405e-09	2.34482e-08	2.99883e-08	0.0002081	8.37766e-09	8.86057e-09	3.08631e-10	5.67626e-07	7.01326e-10	1.09178e-10	4.97053e-09	1.26165e-08	1.5801e-09	8.7153e-09	5.88199e-12	1.89213e-14
	Wye	Inner Bristol Channel	3.42504e-18	1.01288e-14	2.71822e-20	8.95862e-17	2.44042e-18	1.08319e-19	1.0783e-11	2.10302e-14	3.06552e-10	1.37167e-19	3.31398e-17	6.24607e-13	1.68218e-14	4.56207e-15	1.68453e-13	1.78423e-17	1.94404e-17	5.21098e-19	8.71698e-13	6.87089e-17	4.18651e-20
	Severn	Inner Bristol Channel	3.5818e-11	1.22028e-11	1.3979e-19	3.61223e-14	9.69553e-24	1.40205e-12	9.43028e-10	5.29082e-15	1.51874e-06	1.08411e-18	1.19122e-12	5.24146e-13	6.68895e-10	2.21682e-09	3.26454e-12	8.91057e-18	6.53344e-14	2.45596e-16	1.62086e-15	1.86421e-15	2.57149e-18
	Bristol Avon	Inner Bristol Channel	3.0525e-13	1.92867e-06	2.92697e-11	2.0461e-08	4.0675e-13	3.65338e-12	5.77949e-08	3.90914e-12	1.83263e-06	1.79896e-11	5.78708e-11	3.62026e-05	1.12709e-06	5.52591e-07	2.02165e-10	8.23977e-10	3.29032e-09	9.68978e-09	1.63719e-09	3.49923e-14	5.95269e-17
	Doniford	Outer Bristol Channel	1.34943e-11	8.55786e-09	2.11642e-09	3.49957e-06	1.93659e-09	1.7361e-11	1.3375e-07	5.12518e-06	0.000230721	1.6815e-07	4.83965e-08	1.30897e-08	2.0275e-05	1.79193e-08	1.21884e-12	2.50694e-08	4.84712e-09	2.83953e-11	4.02769e-08	5.13979e-08	3.60906e-12
	East Lyn	Outer Bristol Channel	7.77386e-08	8.30139e-10	6.39946e-07	3.41551e-09	2.65446e-11	4.36448e-09	4.14102e-11	5.64996e-07	9.34551e-05	5.00317e-05	4.55103e-09	2.09809e-07	8.01227e-07	5.513e-05	2.24201e-08	2.60923e-10	1.49409e-07	3.83595e-10	2.91166e-09	2.9189e-08	5.89349e-12
	Taw	Outer Bristol Channel	1.03442e-07	1.98846e-06	5.18714e-05	1.21567e-05	7.41579e-08	4.65341e-07	5.19916e-05	0.000559987	0.00422509	7.90656e-06	1.89383e-07	4.2402e-08	0.00248219	6.25813e-05	7.69628e-09	5.8319e-08	9.58488e-09	7.61113e-07	2.49818e-06	1.8723e-06	1.3108e-10
	Torridge	Outer Bristol Channel	3.3719e-08	7.82004e-08	3.12497e-07	9.39324e-05	3.79704e-08	3.84232e-08	4.42607e-05	2.1414e-06	0.000234028	1.14131e-05	3.43852e-06	1.12281e-06	0.00119044	1.6727e-07	5.43965e-09	2.95445e-09	1.11159e-08	4.93888e-11	4.87491e-06	7.74074e-08	4.4826e-12
	Camel	Devon & Cornwall	1.45363e-08	4.43497e-08	3.08023e-09	1.37396e-06	3.03576e-09	2.51291e-08	3.23491e-06	7.17026e-08	5.26869e-05	3.90514e-07	2.37884e-06	9.98977e-07	4.98506e-06	5.75971e-08	2.20795e-10	1.30566e-09	4.37632e-10	9.95802e-11	8.41551e-05	1.12063e-09	8.73614e-13
	Menalhyl	Devon & Cornwall	1.23406e-07	5.91703e-11	5.99484e-07	1.55103e-06	1.07542e-11	1.15355e-08	5.77751e-05	4.52655e-07	0.000534143	1.61284e-08	2.64782e-06	1.92595e-06	6.85432e-08	1.51536e-07	5.6602e-11	7.36012e-10	3.55087e-08	5.06961e-10	8.31124e-09	6.02933e-09	3.7491e-14
	Red River	Land's End	2.39298e-13	2.32728e-16	1.96987e-13	1.00786e-12	5.51376e-14	1.13325e-16	1.66677e-12	1.27818e-12	6.97557e-10	5.7258e-11	4.44609e-13	2.92798e-15	3.34637e-09	6.14873e-12	9.59549e-16	4.85743e-16	1.06438e-14	1.90831e-15	2.33214e-11	1.38431e-13	2.77631e-17
	Hayle	Land's End	2.70416e-24	2.0983e-24	2.14373e-23	7.76473e-21	3.29517e-18	6.74288e-25	5.33978e-15	5.4324e-20	7.68898e-14	1.66254e-20	1.89273e-19	1.17415e-18	1.67117e-19	5.57545e-24	9.03139e-22	1.10438e-26	3.71164e-27	9.39303e-28	7.51151e-17	2.14965e-20	1.41973e-22
	Trevaylor	Land's End	4.36275e-22	8.52953e-23	1.77821e-23	9.37521e-24	3.84122e-17	8.26853e-21	3.72871e-18	5.05318e-16	1.21739e-16	1.57942e-19	1.84299e-14	1.35763e-19	9.79007e-18	1.1488e-22	7.19724e-21	1.05851e-20	5.00766e-23	1.63329e-24	9.31685e-20	9.4502e-18	6.64204e-21
	Crowlas	Land's End	2.92246e-19	7.69405e-23	1.59161e-24	6.22735e-24	6.91002e-21	8.33599e-22	1.19287e-18	2.77831e-21	1.26758e-19	2.20228e-22	4.07805e-20	1.04947e-16	4.75269e-19	1.5833e-20	4.18257e-16	7.17529e-26	1.44399e-26	1.29886e-24	1.39866e-14	6.33344e-29	1.55061e-22
	Tresillian	Devon & Cornwall	8.49427e-14	3.36037e-16	9.09259e-16	3.71817e-12	1.80275e-13	6.46255e-12	5.06194e-12	1.12642e-12	1.56033e-07	6.82939e-13	7.02584e-08	6.68755e-09	4.78562e-10	1.11809e-13	7.30977e-17	7.54995e-16	1.43859e-14	3.98745e-16	6.82311e-14	1.45733e-15	4.32708e-18
	Fal	Devon & Cornwall	3.46424e-13	9.36862e-13	1.18306e-12	1.76158e-11	4.59083e-14	3.83948e-11	3.15015e-08	6.48662e-13	8.80472e-08	2.03592e-12	1.64034e-06	2.53081e-10	5.77004e-12	3.55258e-12	3.22297e-17	1.80514e-14	8.80283e-11	1.21066e-13	8.41454e-12	9.85583e-13	1.51469e-15
	Fowey	Devon & Cornwall	2.78997e-10	6.60696e-12	5.64788e-11	3.47186e-06	2.65006e-12	1.5971e-10	3.77737e-05	3.29649e-10	3.58675e-06	7.46867e-11	5.61073e-08	1.60178e-07	1.46685e-08	9.77419e-10	4.30729e-12	2.82454e-13	7.93366e-10	1.24229e-12	5.17447e-08	3.87038e-13	1.56245e-13
	West Looe	Devon & Cornwall	6.96634e-09	1.16518e-10	2.50343e-11	2.07831e-05	2.49035e-10	1.45246e-09	1.85974e-07	1.33122e-07	2.0668e-05	2.33178e-09	8.83331e-07	1.01703e-07	4.13056e-07	1.88383e-07	8.46524e-12	1.83333e-10	2.53134e-09	1.58231e-11	1.81015e-07	8.85839e-10	5.348e-11
	East Looe	Devon & Cornwall	1.08578e-10	7.36409e-10	1.01419e-11	1.00229e-05	2.39784e-10	7.60782e-11	2.5899e-07	6.79732e-10	1.09157e-05	2.49302e-10	1.07235e-06	1.7624e-07	1.35733e-06	7.45682e-08	8.05716e-12	1.12384e-09	2.03846e-10	2.63081e-12	1.77844e-06	9.22163e-11	5.51494e-11
	Seaton	Devon & Cornwall	4.59767e-10	2.0011e-09	4.51244e-12	3.7303e-08	1.06569e-12	8.18831e-10	8.32658e-07	2.51198e-10	3.06285e-07	1.64126e-11	4.71783e-08	1.30906e-08	2.66295e-07	1.57151e-08	4.05328e-11	2.18491e-10	6.09918e-07	4.73184e-14	4.44217e-07	8.67222e-11	1.37036e-12
	Lynher	Devon & Cornwall	5.64099e-10	9.94194e-15	1.90394e-11	3.37482e-08	7.85839e-10	5.46596e-13	0.000316552	2.52691e-11	3.5737e-06	3.37829e-14	1.42939e-08	3.13992e-07	1.44598e-08	4.53053e-09	5.88966e-14	9.80012e-14	1.31498e-09	2.01737e-15	1.46278e-09	3.02566e-12	4.42871e-15
	Tamar	Devon & Cornwall	7.48163e-12	3.81806e-12	9.47072e-12	3.06468e-08	3.02111e-10	7.50293e-11	9.22099e-10	2.77654e-11	2.3914e-06	4.2056e-10	1.60422e-08	5.06316e-09	9.76199e-08	1.72375e-08	7.51055e-15	3.20375e-12	2.21893e-09	9.91704e-14	3.3309e-07	1.70815e-11	3.05927e-14
	Tavy	Devon & Cornwall	1.98199e-10	7.74947e-13	2.10412e-10	3.16408e-08	1.96946e-13	4.15801e-09	1.11695e-06	3.48456e-12	9.06825e-09	1.41401e-12	9.91465e-08	6.90418e-08	1.70889e-09	2.18506e-08	7.67276e-13	6.78611e-11	5.71041e-10	4.28806e-11	9.72592e-07	6.68622e-15	9.51919e-15
	Plym	Devon & Cornwall	2.36018e-10	2.18149e-14	3.64964e-12	4.00313e-09	1.17649e-13	1.2358e-11	5.07752e-09	3.06288e-09	2.02731e-08	3.07149e-10	5.50051e-08	2.33873e-09	8.40472e-08	1.86037e-11	7.48249e-15	1.48864e-13	2.55898e-08	5.02317e-16	3.21904e-09	1.5788e-11	2.12325e-14
	Yealm	Devon & Cornwall	4.8015e-08	2.19673e-12	4.42301e-12	3.20179e-07	2.86494e-09	1.27513e-10	2.90978e-07	3.67395e-10	6.565e-06	3.66961e-10	1.92716e-07	1.30944e-07	8.30044e-07	2.50689e-07	1.13961e-12	4.48423e-12	5.30711e-10	2.6593e-12	8.34327e-08	1.21131e-11	2.57989e-12
	Erme	Devon & Cornwall	2.04005e-11	1.25607e-11	3.25004e-12	1.62851e-10	6.5269e-11	1.18974e-10	1.50688e-09	2.58167e-10	6.56609e-08	2.56511e-10	2.76129e-08	3.52231e-06	1.72446e-07	5.51938e-08	4.7301e-13	7.99774e-13	2.93996e-10	3.92317e-14	8.8689e-07	2.33217e-12	1.13585e-12
	Devon Avon	Devon & Cornwall	7.37002e-10	1.52735e-09	1.22117e-09	1.53072e-07	2.55322e-08	1.40487e-08	0.000153811	1.09807e-07	8.1579e-05	2.00321e-07	8.95265e-07	2.6162e-06	2.76889e-06	3.20049e-07	1.12792e-10	1.90923e-10	3.99179e-06	4.00468e-10	1.88739e-06	1.91809e-08	3.32501e-11
	Dart	Devon & Cornwall	9.5731e-11	5.50594e-11	8.33348e-12	1.24703e-08	2.86523e-11	1.22529e-08	1.08209e-06	1.06298e-08	4.25736e-07	3.65209e-11	5.34494e-08	1.59224e-06	4.07458e-06	7.26856e-09	8.20806e-12	3.41308e-14	1.05233e-07	4.92251e-15	3.37195e-07	3.40581e-12	9.75625e-13
	Teign	Devon & Cornwall	2.28755e-10	2.69854e-10	3.27056e-11	1.28649e-08	8.28916e-13	8.72463e-09	1.54011e-06	1.21869e-10	2.25127e-05	9.65816e-12	5.67247e-06	1.15572e-06	6.83601e-06	1.54275e-08	1.25301e-12	9.3951e-12	5.29579e-09	5.94197e-14	2.76533e-07	1.60422e-11	1.98117e-13
	Exe	Devon & Cornwall	1.09562e-09	5.15048e-12	3.96575e-11	1.67695e-06	2.01078e-10	3.19483e-11	3.18499e-07	1.68467e-09	1.1607e-06	6.49649e-09	5.33824e-08	1.08833e-08	2.77473e-06	1.27212e-08	1.45255e-11	2.60044e-09	1.52919e-09	1.56798e-12	5.04035e-08	2.94645e-09	5.72862e-14
	Otter	Devon & Cornwall	2.59375e-10	1.28291e-08	9.10251e-10	1.81779e-05	1.10315e-10	1.4629e-09	2.06427e-06	2.74435e-08	0.000488724	8.83664e-08	8.38866e-07	8.05534e-07	0.000530819	4.29687e-05	3.98565e-12	1.45737e-09	4.11254e-08	2.53884e-10	1.03289e-07	3.74908e-07	1.42256e-12
	Axe	Devon & Cornwall	1.02342e-09	3.56791e-08	6.13313e-09	7.27118e-06	8.4827e-06	1.07335e-09	1.12203e-05	8.30799e-07	0.00780068	1.07538e-06	2.57671e-06	5.00759e-05	0.000752704	1.33611e-06	6.75006e-11	2.31603e-09	3.08691e-07	4.86025e-13	2.90143e-07	1.54711e-06	3.18433e-12
	Brit	Hampshire Basin	1.16594e-14	2.90059e-12	2.80159e-16	9.05766e-13	1.91236e-13	1.24743e-11	9.47589e-14	5.58074e-14	7.53734e-06	1.75243e-13	2.43432e-11	1.68139e-07	2.04425e-09	4.09774e-10	4.28176e-14	2.5808e-14	2.48299e-10	1.02288e-14	1.25327e-13	3.70049e-18	1.73566e-17
	Frome	Hampshire Basin	1.98221e-18	1.29102e-18	1.4911e-15	3.59885e-10	1.96933e-16	3.51956e-15	2.23175e-13	9.56464e-17	7.66744e-08	7.60746e-17	7.00092e-17	2.01724e-11	2.39689e-05	2.11806e-13	1.03714e-16	1.54285e-15	9.026e-12	5.10237e-14	8.06089e-14	1.14464e-16	1.55939e-19
	Piddle	Hampshire Basin	2.61172e-17	1.69932e-18	1.03709e-15	1.45391e-09	2.89124e-14	2.31275e-16	2.81916e-13	1.5625e-16	1.13886e-08	3.01585e-15	5.31596e-16	1.70097e-10	3.51129e-06	2.03366e-13	1.17391e-15	1.13244e-13	3.6269e-13	4.18559e-13	4.11698e-14	2.55078e-15	1.20872e-20
	Dorset Stour	Hampshire Basin	2.28673e-10	3.47376e-11	5.83069e-08	4.12079e-06	1.28244e-09	2.80081e-06	6.3141e-07	2.46832e-09	0.0183995	8.80309e-11	1.96772e-07	0.00025827	9.18788e-06	0.000107218	1.54896e-09	1.07202e-08	0.000173159	1.50626e-06	4.28602e-09	1.12818e-10	7.2273e-11
	Hampshire Avon	Hampshire Basin	3.82351e-17	1.0335e-12	1.29068e-12	2.34632e-13	1.30657e-15	1.34732e-08	1.06986e-11	7.26272e-14	7.7903e-15	2.39124e-12	1.15653e-12	3.36925e-11	1.64012e-13	9.56564e-10	4.60975e-16	8.63469e-12	2.81035e-13	1.26153e-09	4.59099e-15	1.12407e-12	8.70056e-17
	Lymington	Hampshire Basin	9.45528e-14	3.9028e-18	1.28772e-14	9.06465e-12	3.85025e-13	1.37538e-08	3.34149e-14	2.29439e-20	5.00555e-13	1.77402e-15	3.6376e-13	7.83721e-11	5.2239e-08	1.59099e-10	6.18837e-16	1.17467e-16	4.18931e-12	8.99608e-12	1.92349e-12	1.22444e-17	3.56307e-17
	Beaulieu	Hampshire Basin	1.43261e-14	2.38688e-18	1.16364e-14	1.57164e-13	7.6071e-15	2.7089e-11	9.62228e-17	4.56194e-21	5.26831e-14	2.85193e-18	9.92123e-14	1.4951e-11	1.37219e-10	1.03466e-08	3.66005e-15	8.21391e-19	8.7387e-14	2.41237e-13	1.0258e-13	6.70194e-19	2.07836e-20
	Itchen	Hampshire Basin	1.23899e-15	7.25091e-14	6.26516e-14	2.06396e-12	1.06738e-12	9.5178e-11	5.47706e-11	1.45574e-14	1.08063e-09	1.81771e-16	6.77219e-14	3.13695e-09	1.27943e-07	4.88444e-10	7.36806e-14	1.66218e-14	9.8899e-11	1.05002e-10	1.73652e-11	2.87062e-13	7.67479e-18
	Test	Hampshire Basin	1.83197e-21	1.75633e-16	6.34064e-18	1.97884e-11	2.41042e-19	6.52219e-14	2.81546e-19	2.53194e-18	3.57396e-12	1.09755e-14	5.75832e-16	2.84198e-10	1.20842e-13	1.38047e-09	7.25784e-17	1.23814e-16	2.51841e-14	2.1115e-14	5.14719e-14	1.67935e-17	1.01979e-19
	Hamble	Hampshire Basin	6.72307e-15	3.7888e-16	7.89253e-13	1.75788e-10	2.65987e-12	8.62248e-12	2.05514e-10	1.29324e-16	9.37889e-10	9.71538e-15	2.76075e-11	3.76957e-07	9.947e-09	6.66681e-08	2.58365e-10	4.64727e-16	3.66007e-12	1.8661e-09	5.04384e-10	5.52402e-16	8.27849e-17
	Meon	Hampshire Basin	3.14971e-15	1.66378e-15	2.91629e-12	1.76127e-10	8.72595e-12	6.39927e-10	9.77854e-09	3.38196e-14	5.5837e-08	1.80248e-14	6.23856e-12	1.00261e-06	9.18916e-10	7.86403e-08	1.01537e-10	4.14563e-16	5.38874e-12	8.58471e-11	2.75452e-12	6.3578e-15	1.09508e-17
	Wallington	Hampshire Basin	5.64656e-19	1.2624e-22	1.34742e-17	2.99043e-12	3.38045e-16	1.14888e-15	2.7856e-15	7.2813e-21	7.90902e-12	3.22211e-18	5.47689e-16	5.02855e-12	3.54931e-12	1.83768e-15	1.06545e-16	6.00223e-21	6.09312e-14	1.90095e-14	3.00665e-15	9.23834e-20	8.42579e-23
	Eastern Yar	South east England	2.75099e-15	2.70345e-19	3.18943e-13	4.36906e-09	3.47074e-21	1.20471e-12	2.22112e-14	1.88012e-16	1.92436e-06	8.99471e-18	3.08838e-10	1.09519e-11	1.20479e-16	7.4226e-08	6.37807e-17	1.82263e-14	1.13651e-12	1.62147e-14	4.54296e-16	1.03522e-18	3.84171e-19
	Arun	South east England	9.64926e-17	1.07979e-15	1.9862e-12	7.20789e-13	6.76956e-17	5.73562e-12	1.04288e-13	2.14761e-12	1.41636e-07	2.20409e-16	6.54057e-14	4.03159e-09	4.57859e-14	1.72161e-07	8.83235e-16	7.5749e-10	1.04973e-12	6.65262e-12	1.16606e-14	6.37397e-18	6.08326e-17
	Adur	South east England	3.0255e-16	1.23694e-17	2.42141e-08	7.83376e-08	1.32656e-20	2.29648e-13	1.95396e-13	1.11604e-13	5.02904e-05	7.70327e-16	1.68617e-12	1.98141e-11	2.22301e-15	2.87639e-10	3.93222e-16	1.62826e-11	1.54331e-12	9.48105e-13	2.82648e-18	4.38419e-18	1.96688e-15
	Sussex Ouse	South east England	1.62435e-11	1.34481e-12	2.3327e-09	4.60976e-05	4.97252e-17	1.45532e-09	3.90956e-09	6.93003e-12	0.00454806	4.73395e-13	9.12034e-10	1.77514e-10	1.09056e-11	2.59963e-07	5.61598e-13	7.4639e-10	8.07837e-09	9.92761e-09	1.69396e-11	1.74467e-15	3.0297e-13
	Eastern Rother	South east England	9.58437e-12	3.43454e-10	7.01106e-09	1.1797e-07	3.14468e-12	9.6e-09	7.77918e-08	7.09487e-11	0.00160109	7.47229e-12	1.19388e-06	8.5305e-07	3.537e-08	2.81937e-05	9.77986e-11	2.43294e-09	3.23937e-10	5.50679e-08	3.7735e-10	1.718e-14	1.48581e-13
	Dour	South east England	1.24941e-14	4.07095e-14	2.55456e-13	1.5757e-13	9.11975e-14	9.26599e-10	8.15238e-12	1.9873e-14	6.32471e-14	5.77722e-13	1.12995e-10	4.05579e-08	6.43035e-11	8.36598e-08	1.71029e-12	2.00186e-13	1.65797e-14	1.29532e-13	3.51939e-11	4.44877e-16	1.56907e-16
	Great Stour	South east England	3.86256e-17	1.31383e-20	5.4718e-15	1.51995e-13	5.406e-16	3.54721e-14	1.12212e-09	4.23178e-15	2.45419e-10	8.99201e-17	9.78879e-16	5.46368e-13	2.81489e-13	9.30983e-10	2.95168e-19	1.12432e-16	5.20837e-13	2.35054e-12	6.98671e-20	7.6955e-18	9.72554e-21
	Medway	Thames & East Anglia	1.60033e-15	9.53911e-18	1.74166e-11	4.17022e-14	1.29586e-22	3.06094e-09	3.24871e-15	5.82626e-16	1.73837e-15	4.20025e-17	7.77055e-14	2.74788e-10	2.70353e-17	3.59198e-10	3.50089e-14	6.41426e-17	2.8716e-10	1.23472e-15	7.02859e-18	3.56549e-21	2.50218e-21
	Thames	Thames & East Anglia	4.60017e-18	3.3673e-16	7.09764e-21	1.29504e-17	1.56538e-17	3.60989e-11	5.47526e-17	1.51856e-12	2.33096e-14	6.56954e-20	3.08798e-13	4.98651e-14	1.04983e-08	1.7201e-12	1.74628e-20	1.21672e-14	9.41969e-10	7.39996e-15	2.3341e-13	3.79492e-12	1.7014e-19
	Belstead Brook	Thames & East Anglia	3.09788e-17	8.2669e-29	2.89893e-27	1.09853e-23	8.54838e-27	1.29373e-20	5.07768e-13	1.32331e-27	1.19542e-15	1.20006e-27	1.00235e-16	1.17157e-12	1.22019e-15	1.1237e-11	6.54305e-23	2.81197e-31	5.65032e-20	9.19894e-19	1.47284e-18	5.5402e-29	1.4049e-29
	Wensum	Thames & East Anglia	6.41281e-26	4.61072e-26	2.71026e-34	8.12359e-23	1.39434e-28	7.77074e-31	2.29162e-24	4.63325e-32	9.67677e-21	2.91327e-24	9.60692e-28	1.89065e-26	7.8284e-23	4.6771e-28	3.48173e-22	3.11384e-27	1.61819e-27	1.42722e-23	3.33666e-16	2.11906e-37	1.09443e-30
	Glaven	Thames & East Anglia	1.39083e-14	1.7575e-12	6.96669e-16	1.59809e-11	2.10674e-10	7.76355e-14	1.10577e-10	1.17282e-17	1.28307e-09	3.03565e-16	3.92755e-10	8.03e-10	1.44092e-08	1.82887e-07	2.15116e-13	2.41131e-13	4.21135e-13	8.86572e-10	1.38275e-11	5.86991e-14	2.3056e-18
	Nar	Thames & East Anglia	1.59661e-14	5.0761e-13	5.27482e-17	3.62901e-09	8.46053e-11	6.88119e-14	1.00423e-08	8.31204e-15	4.24521e-08	2.42053e-13	1.06107e-14	5.38578e-11	4.31371e-07	7.04998e-09	3.87796e-16	3.45892e-12	4.85529e-12	1.58875e-10	2.57348e-09	3.31557e-15	1.03913e-16
	Yorkshire Esk	North East England	1.72716e-05	1.39537e-07	5.33416e-09	1.04606e-15	2.93485e-15	4.65333e-11	1.06657e-06	2.58327e-09	0.000558107	1.61133e-10	7.28321e-12	2.2789e-08	5.7577e-06	3.05198e-09	3.83368e-12	4.92428e-09	3.68566e-08	2.58284e-08	3.71979e-08	3.05541e-16	5.29378e-14
	Tyne	North East England	3.03977e-08	1.59684e-10	6.78156e-13	5.87035e-15	2.14912e-12	1.36272e-13	1.5942e-12	7.98312e-09	1.36966e-09	2.35605e-11	2.6075e-14	6.17774e-09	2.62896e-10	5.83432e-10	1.2845e-12	5.03778e-11	7.00757e-10	1.23234e-09	1.67475e-09	4.11509e-16	1.20786e-12
	Coquet	North East England	0.000109195	0.00305697	1.78329e-06	1.88438e-10	5.07677e-12	4.22062e-08	2.19112e-05	5.95708e-06	0.00397508	9.24748e-08	2.39911e-08	1.83338e-06	3.06459e-05	4.90447e-09	4.10069e-07	1.42753e-05	8.18048e-05	0.00407041	1.87907e-06	1.91326e-12	7.2404e-11
	Tweed	North East England	2.10999e-07	4.71431e-09	6.71667e-10	7.40791e-11	3.76414e-15	8.63989e-11	7.50464e-08	8.60599e-10	0.00161173	6.30402e-11	1.27995e-09	5.20621e-09	8.76997e-07	4.84089e-11	4.39364e-12	3.04265e-08	3.85901e-08	3.40444e-08	1.3289e-07	5.73323e-19	1.74477e-14
	Aber Wrac'h	Bretagne	3.99046e-14	1.54382e-17	6.47203e-18	3.36391e-18	1.08273e-17	3.02786e-16	8.41372e-09	3.31834e-18	3.03412e-09	8.01359e-12	1.57452e-09	3.19062e-11	2.11686e-12	1.91126e-14	3.73735e-20	4.23028e-22	2.87284e-18	1.35662e-16	2.17459e-13	9.57935e-18	3.24343e-19
	Flèche	Bretagne	1.19763e-15	1.7166e-19	1.24982e-26	3.30265e-23	3.32127e-24	4.58715e-22	4.2614e-12	8.25215e-25	4.88269e-18	2.7568e-23	2.46886e-12	4.72885e-17	2.03252e-14	1.12576e-19	7.1424e-25	3.66987e-26	2.68666e-21	1.46127e-18	4.27102e-17	8.63501e-19	1.32104e-22
	Kérallé	Bretagne	4.53617e-17	1.7295e-21	6.28166e-25	1.14788e-18	1.68237e-23	2.03451e-19	5.5848e-14	3.6791e-25	1.36522e-18	3.04087e-22	7.81399e-13	6.45289e-12	2.35671e-13	4.71071e-16	9.68501e-21	1.522e-24	7.76004e-22	7.01794e-19	4.14049e-19	4.65517e-20	6.03536e-22
	Guillec	Bretagne	3.92718e-22	1.43986e-28	2.27891e-28	7.74802e-21	9.32497e-28	7.18976e-20	8.15191e-15	4.69492e-28	3.57675e-19	6.70834e-25	1.27055e-18	7.31426e-18	1.7366e-18	1.58024e-22	2.0895e-21	4.65966e-30	1.53835e-23	1.17556e-21	1.51744e-19	1.85231e-24	1.12878e-25
	Horn	Bretagne	7.48126e-24	3.20617e-25	4.7821e-27	5.15303e-24	5.64352e-28	8.60461e-25	4.82173e-15	1.0076e-29	8.09051e-22	2.09903e-23	3.85658e-18	8.06678e-15	1.84591e-16	3.7677e-22	3.64919e-22	2.45525e-29	8.67146e-28	1.42701e-22	2.41231e-19	9.43007e-26	2.94044e-26
	Yar	Bretagne	7.63388e-14	1.20806e-18	5.50491e-19	7.66411e-15	1.68275e-16	7.01409e-16	6.96062e-14	5.72968e-15	2.4933e-10	3.0719e-14	3.97176e-12	5.09632e-13	3.35471e-12	2.29724e-14	2.76539e-17	7.9148e-18	1.32193e-13	2.39675e-17	5.51755e-14	3.60018e-19	5.66478e-20
	Léguer	Bretagne	6.76368e-12	4.65865e-14	4.12596e-16	1.16183e-10	3.00548e-17	3.3274e-14	2.60812e-12	3.27997e-14	8.85098e-09	6.01482e-12	6.28925e-09	7.12689e-12	4.60418e-09	1.3391e-13	1.4883e-13	3.83411e-14	1.0266e-14	7.62001e-14	8.14049e-12	2.15204e-15	1.79727e-17
	Ic	Bretagne	1.38176e-11	1.3543e-08	1.8729e-11	1.21674e-11	1.58655e-14	6.22068e-09	1.04116e-09	4.0643e-09	6.84489e-07	1.36886e-08	4.1016e-09	1.22555e-05	2.11024e-05	8.73364e-10	8.82331e-09	1.21254e-09	3.1458e-08	6.24188e-09	2.8912e-09	7.29436e-14	5.02358e-13
	Frémur	Bretagne	4.3797e-09	1.75305e-14	2.66525e-15	2.29703e-12	3.24569e-15	8.61963e-12	9.12415e-08	5.09915e-15	2.57724e-09	6.18064e-09	2.55702e-10	1.81805e-07	0.0227595	1.56388e-07	2.53477e-11	2.70496e-11	7.21235e-13	1.70539e-11	1.3278e-06	1.1696e-09	9.40252e-15
	Couesnon	Bretagne	1.87996e-13	2.30378e-18	1.77516e-22	7.01862e-16	2.4431e-21	2.92029e-17	5.41415e-12	2.06397e-18	1.494e-13	4.65295e-19	2.10384e-15	8.79866e-12	2.41823e-08	5.32411e-13	6.1352e-21	5.82958e-22	4.46836e-15	1.06213e-18	6.15915e-17	2.68333e-20	3.09291e-23
	Selune	Bretagne	2.41386e-10	7.09632e-14	2.64405e-17	6.14145e-10	5.92405e-19	5.69981e-11	2.21754e-09	4.6021e-17	3.92702e-09	1.9348e-09	2.84928e-10	1.52944e-08	0.0259628	1.43193e-10	2.00418e-13	6.60138e-12	1.8805e-08	3.98462e-12	2.55763e-10	5.05135e-14	7.03415e-17
	Sée	Bretagne	6.64306e-12	6.81618e-10	1.66719e-15	1.06268e-10	1.18521e-18	2.42757e-10	2.167e-10	1.23292e-14	2.19596e-07	3.19304e-12	5.46642e-09	1.03608e-11	9.51169e-05	2.26772e-11	4.68633e-13	2.70369e-13	5.20037e-09	5.21186e-13	1.89967e-13	6.47487e-15	9.16336e-15
	Sienne	Bretagne	2.41768e-17	5.75268e-23	3.0075e-23	1.32745e-15	3.10241e-23	4.78534e-18	2.15149e-16	1.32817e-18	1.55649e-13	8.34127e-17	2.04131e-19	2.81483e-14	2.27318e-12	3.25971e-20	5.18031e-20	3.02708e-17	3.46446e-19	4.3561e-20	4.74185e-16	2.66309e-18	1.09693e-21
	Saire	Bretagne	5.10539e-16	1.10477e-16	1.46809e-12	2.04476e-14	2.43381e-10	3.52666e-15	8.73027e-15	2.87876e-15	1.05218e-09	1.75701e-13	2.36649e-13	2.24393e-10	1.1695e-14	1.88211e-14	9.05718e-12	1.5135e-15	1.59376e-14	6.04295e-13	3.40486e-13	9.82019e-17	1.08695e-19
	Vire	Lower Normandie	4.01028e-12	2.18448e-12	2.60518e-12	2.75542e-08	1.4429e-11	5.86171e-10	2.0227e-09	2.88468e-13	7.61751e-08	9.38127e-12	5.27464e-08	2.65635e-06	0.000606016	3.50481e-07	1.24224e-11	3.15276e-09	1.00859e-07	1.62862e-11	8.85202e-08	5.11998e-13	1.99787e-11
	Seulles	Lower Normandie	5.69177e-13	4.01109e-11	1.5526e-11	2.1153e-14	1.31637e-17	1.78493e-11	4.91429e-08	6.27107e-12	7.04452e-08	1.27146e-09	7.18784e-13	2.07992e-10	1.60217e-11	1.01068e-09	2.9535e-13	3.2185e-12	1.18926e-13	4.69272e-12	2.08568e-10	1.88183e-15	7.55422e-19
	Orne	Lower Normandie	2.27429e-09	8.03703e-08	1.09859e-07	6.00422e-08	1.6119e-08	2.32189e-06	0.000628609	8.67612e-08	9.63209e-05	8.16522e-08	1.71173e-07	0.0055039	0.0190234	1.65542e-05	4.45331e-08	1.39415e-07	1.25462e-05	1.72202e-08	0.00142424	9.37519e-13	1.81716e-10
	Dives	Lower Normandie	9.37207e-15	1.02029e-18	9.05173e-14	7.74804e-14	2.51992e-20	2.47785e-16	9.12202e-13	1.63227e-20	3.227e-10	1.01232e-13	1.50481e-12	2.47652e-12	8.43731e-13	4.91145e-11	2.62401e-15	5.10136e-15	2.31504e-18	4.10601e-15	2.32088e-16	4.24544e-19	2.14659e-25
	Touques	Lower Normandie	1.18946e-10	2.61987e-10	3.51336e-11	1.0393e-11	1.427e-14	3.14922e-08	6.28423e-10	1.5153e-10	7.34028e-06	2.82416e-08	5.41568e-10	2.44449e-08	2.37506e-07	7.42397e-09	9.68166e-12	5.88211e-08	4.59597e-09	1.63654e-12	1.05884e-09	4.8697e-15	3.07684e-17
	Seine	Lower Normandie	3.68624e-14	4.34763e-11	1.64161e-13	1.0096e-12	3.07371e-12	9.93687e-10	3.67508e-08	1.23505e-10	3.28889e-06	2.22293e-11	1.58643e-09	2.73276e-08	1.54538e-10	5.93362e-09	1.03725e-11	4.51778e-12	1.90754e-11	4.65872e-13	1.08115e-09	3.92886e-16	8.59072e-17
	Valmont	Upper Normandie	2.01705e-11	3.44187e-12	7.67017e-12	1.45216e-09	2.36747e-11	1.43034e-09	4.21949e-11	3.28667e-12	1.78199e-05	1.50925e-12	1.19227e-10	3.78468e-11	9.82238e-07	7.28725e-08	2.10081e-12	4.76829e-08	1.38985e-09	4.89846e-09	4.43279e-11	4.14504e-15	5.7872e-15
	Durdent	Upper Normandie	1.93777e-17	3.66205e-16	1.429e-18	2.22875e-13	1.90376e-19	2.3979e-16	4.65773e-16	5.13266e-17	1.86476e-10	1.9148e-15	4.85256e-15	4.47739e-14	7.39643e-09	4.55806e-14	1.29562e-14	3.37322e-13	1.98214e-17	1.56863e-15	7.67304e-14	2.97768e-19	3.57685e-22
	Saâne	Upper Normandie	4.35336e-13	9.16356e-14	1.278e-14	3.0903e-11	3.31954e-18	1.04638e-11	4.49249e-14	1.27588e-11	0.000221226	2.76763e-12	4.79518e-13	3.10966e-12	3.89053e-06	1.28204e-09	2.29032e-11	1.90932e-11	3.71102e-13	7.23943e-14	1.24702e-09	1.08504e-18	6.90673e-21
	Scie	Upper Normandie	9.14198e-16	1.49133e-11	1.05836e-13	3.06255e-10	6.38887e-14	7.39744e-09	4.03756e-15	7.78533e-10	1.08112e-06	8.47421e-12	6.66439e-13	6.48375e-14	1.21079e-10	3.08975e-08	8.83239e-12	4.75986e-12	1.02764e-12	1.83215e-11	3.93583e-12	2.09524e-11	3.07219e-18
	Arques	Upper Normandie	1.05785e-09	9.27582e-11	6.79786e-13	2.24581e-10	1.34597e-13	3.66181e-10	1.54532e-08	8.10013e-11	7.02594e-05	1.06314e-09	2.02504e-11	3.80835e-09	1.14696e-05	1.43959e-07	1.06308e-09	4.63556e-10	2.64672e-12	6.14629e-10	2.39756e-08	1.00453e-14	1.12566e-17
	Yères	Upper Normandie	2.88326e-17	8.4363e-15	2.33357e-18	1.61215e-15	2.62715e-23	7.5821e-15	3.1077e-17	1.5851e-15	5.54058e-10	2.11558e-12	3.34839e-16	1.96351e-16	4.15066e-07	3.06395e-14	4.22471e-15	1.3705e-14	9.69314e-19	4.2004e-15	7.37403e-11	1.34513e-19	1.80501e-24
	Bresle	Upper Normandie	1.99753e-13	1.02457e-11	5.1577e-13	5.29315e-13	1.25071e-13	5.40244e-12	5.69915e-12	2.35982e-09	7.8634e-05	3.58315e-11	1.92321e-14	3.83598e-12	3.22643e-08	6.13785e-09	5.91366e-11	1.17923e-10	2.09221e-16	1.37258e-11	2.86556e-10	4.8712e-16	3.57435e-20
	Somme	Upper Normandie	6.41967e-13	1.6157e-08	1.11661e-12	3.4948e-10	3.49913e-16	2.41955e-12	1.29394e-09	1.53878e-09	4.81899e-05	1.51172e-08	4.93231e-13	2.19447e-08	3.21056e-09	1.01533e-06	1.35855e-08	9.85693e-09	5.93024e-13	8.13726e-10	6.36607e-11	1.57416e-14	6.20267e-16
	Authie	Upper Normandie	8.18565e-17	4.60673e-13	2.09919e-16	1.77369e-18	1.65254e-22	3.31014e-14	9.0557e-15	3.01515e-14	2.69047e-11	8.46846e-13	3.69392e-17	9.27845e-14	3.08047e-09	7.21226e-13	2.71593e-13	9.91844e-14	6.54744e-19	2.12131e-13	8.32091e-12	5.48536e-20	7.1501e-22
	Canche	Upper Normandie	1.11887e-10	9.60235e-09	1.87285e-14	8.98868e-14	2.73006e-15	1.67255e-11	2.63939e-10	4.89465e-11	2.65337e-06	5.41353e-10	1.40308e-11	8.65258e-11	4.12673e-06	2.64081e-10	3.88421e-08	1.03592e-10	1.10877e-15	1.17255e-08	1.07737e-11	1.59123e-14	7.45152e-21
	Liane	Upper Normandie	3.4283e-12	5.148e-12	1.02786e-14	1.36904e-12	3.50252e-17	4.09598e-13	6.67085e-14	1.95285e-09	4.39128e-07	7.88909e-10	7.69805e-14	2.80901e-11	4.84532e-06	7.44629e-09	2.51774e-10	3.47321e-11	5.52836e-14	2.58584e-10	5.27525e-10	2.72647e-19	3.46516e-18
	Slack	Upper Normandie	2.40713e-12	3.60367e-12	1.33189e-13	4.17043e-13	1.35646e-17	7.82202e-11	1.16869e-13	3.96992e-11	4.00947e-07	5.92176e-10	1.04906e-13	1.64528e-11	2.60873e-09	7.34948e-09	3.47762e-12	7.18126e-11	3.16401e-15	3.46326e-12	9.31438e-09	4.34647e-17	2.17057e-19
	Skjern	Denmark	1.5219e-10	1.52077e-10	4.33875e-08	1.00379e-10	1.55841e-10	6.0793e-07	1.45709e-07	8.02402e-09	0.000233826	2.10835e-06	4.85855e-09	5.6378e-07	4.06379e-05	2.73215e-07	2.72493e-09	3.64512e-08	1.17022e-08	3.50589e-08	7.33902e-09	6.8732e-16	1.74232e-12
	Sneum	Denmark	5.29529e-11	8.25843e-12	3.81927e-08	2.61945e-12	9.23831e-10	1.1921e-05	9.98263e-10	5.95254e-08	0.000416276	3.00292e-07	4.59496e-09	1.24982e-05	1.29709e-06	3.22913e-07	1.56279e-09	3.039e-11	7.61168e-10	1.11056e-10	2.1603e-09	1.57475e-17	1.32607e-13
	Hatchery J	French hatcheries	1.22194e-11	3.86387e-26	4.36358e-17	1.71945e-19	2.58502e-20	1.41527e-14	1.8386e-19	8.70258e-20	1.41943e-15	6.43404e-16	5.32823e-19	3.42894e-16	1.35778e-09	1.49548e-18	3.33535e-16	2.36442e-20	6.65279e-11	4.91795e-18	5.59473e-13	9.21829e-29	3.93802e-25
	Hatchery PF	French hatcheries	3.41237e-15	4.16171e-13	5.47562e-11	8.94239e-12	1.41627e-13	6.83693e-10	9.70091e-10	4.98255e-07	5.93365e-07	4.39955e-06	2.231e-15	1.5212e-10	2.66309e-10	1.90902e-11	1.54335e-12	6.40515e-09	7.19056e-08	3.34462e-12	7.44814e-07	1.83228e-16	1.80048e-11
cBayes	Arigideen	South east Ireland	0	0	0	0	0	0	0	0	0	0	0	0	0	0	0	0	0	0	0	0	0
	Colligan	South east Ireland	0	0	0	0	0	0	0	0	0	0	0	0	0	0	0	0	0	0	0	0	0
	Sow	South east Ireland	0	0	0	0	0	0	0	0	0	0	0	0	0	0	0	0	0	0	0	0	0
	Owenavaragh	South east Ireland	0	0	0	0	0	0	0	0	0	0	0	0	0	0	0	0	0	0	0	0	0
	Inch	South east Ireland	0	0	0	0	0	0	0	0	0	0	0	0	0	0	0	0	0	0	0	0	0
	Avoca	South east Ireland	1	1	1	1	1	1	1	1	0.93	1	1	1	0.99	1	1	1	1	1	1	1	1
	Nevern	Outer Bristol Channel	0	0	0	0	0	0	0	0	0	0	0	0	0	0	0	0	0	0	0	0	0
	West Cleddau	Outer Bristol Channel	0	0	0	0	0	0	0	0	0	0	0	0	0	0	0	0	0	0	0	0	0
	East Cleddau	Outer Bristol Channel	0	0	0	0	0	0	0	0	0	0	0	0	0	0	0	0	0	0	0	0	0
	Taff	Outer Bristol Channel	0	0	0	0	0	0	0	0	0	0	0	0	0	0	0	0	0	0	0	0	0
	Twyi	Outer Bristol Channel	0	0	0	0	0	0	0	0	0.01	0	0	0	0	0	0	0	0	0	0	0	0
	Tawe	Outer Bristol Channel	0	0	0	0	0	0	0	0	0	0	0	0	0	0	0	0	0	0	0	0	0
	Ogmore	Outer Bristol Channel	0	0	0	0	0	0	0	0	0.06	0	0	0	0	0	0	0	0	0	0	0	0
	Wye	Inner Bristol Channel	0	0	0	0	0	0	0	0	0	0	0	0	0	0	0	0	0	0	0	0	0
	Severn	Inner Bristol Channel	0	0	0	0	0	0	0	0	0	0	0	0	0	0	0	0	0	0	0	0	0
	Bristol Avon	Inner Bristol Channel	0	0	0	0	0	0	0	0	0	0	0	0	0	0	0	0	0	0	0	0	0
	Doniford	Outer Bristol Channel	0	0	0	0	0	0	0	0	0	0	0	0	0	0	0	0	0	0	0	0	0
	East Lyn	Outer Bristol Channel	0	0	0	0	0	0	0	0	0	0	0	0	0	0	0	0	0	0	0	0	0
	Taw	Outer Bristol Channel	0	0	0	0	0	0	0	0	0	0	0	0	0	0	0	0	0	0	0	0	0
	Torridge	Outer Bristol Channel	0	0	0	0	0	0	0	0	0	0	0	0	0	0	0	0	0	0	0	0	0
	Camel	Devon & Cornwall	0	0	0	0	0	0	0	0	0	0	0	0	0	0	0	0	0	0	0	0	0
	Menalhyl	Devon & Cornwall	0	0	0	0	0	0	0	0	0	0	0	0	0	0	0	0	0	0	0	0	0
	Red River	Land's End	0	0	0	0	0	0	0	0	0	0	0	0	0	0	0	0	0	0	0	0	0
	Hayle	Land's End	0	0	0	0	0	0	0	0	0	0	0	0	0	0	0	0	0	0	0	0	0
	Trevaylor	Land's End	0	0	0	0	0	0	0	0	0	0	0	0	0	0	0	0	0	0	0	0	0
	Crowlas	Land's End	0	0	0	0	0	0	0	0	0	0	0	0	0	0	0	0	0	0	0	0	0
	Tresillian	Devon & Cornwall	0	0	0	0	0	0	0	0	0	0	0	0	0	0	0	0	0	0	0	0	0
	Fal	Devon & Cornwall	0	0	0	0	0	0	0	0	0	0	0	0	0	0	0	0	0	0	0	0	0
	Fowey	Devon & Cornwall	0	0	0	0	0	0	0	0	0	0	0	0	0	0	0	0	0	0	0	0	0
	West Looe	Devon & Cornwall	0	0	0	0	0	0	0	0	0	0	0	0	0	0	0	0	0	0	0	0	0
	East Looe	Devon & Cornwall	0	0	0	0	0	0	0	0	0	0	0	0	0	0	0	0	0	0	0	0	0
	Seaton	Devon & Cornwall	0	0	0	0	0	0	0	0	0	0	0	0	0	0	0	0	0	0	0	0	0
	Lynher	Devon & Cornwall	0	0	0	0	0	0	0	0	0	0	0	0	0	0	0	0	0	0	0	0	0
	Tamar	Devon & Cornwall	0	0	0	0	0	0	0	0	0	0	0	0	0	0	0	0	0	0	0	0	0
	Tavy	Devon & Cornwall	0	0	0	0	0	0	0	0	0	0	0	0	0	0	0	0	0	0	0	0	0
	Plym	Devon & Cornwall	0	0	0	0	0	0	0	0	0	0	0	0	0	0	0	0	0	0	0	0	0
	Yealm	Devon & Cornwall	0	0	0	0	0	0	0	0	0	0	0	0	0	0	0	0	0	0	0	0	0
	Erme	Devon & Cornwall	0	0	0	0	0	0	0	0	0	0	0	0	0	0	0	0	0	0	0	0	0
	Devon Avon	Devon & Cornwall	0	0	0	0	0	0	0	0	0	0	0	0	0	0	0	0	0	0	0	0	0
	Dart	Devon & Cornwall	0	0	0	0	0	0	0	0	0	0	0	0	0	0	0	0	0	0	0	0	0
	Teign	Devon & Cornwall	0	0	0	0	0	0	0	0	0	0	0	0	0	0	0	0	0	0	0	0	0
	Exe	Devon & Cornwall	0	0	0	0	0	0	0	0	0	0	0	0	0	0	0	0	0	0	0	0	0
	Otter	Devon & Cornwall	0	0	0	0	0	0	0	0	0	0	0	0	0	0	0	0	0	0	0	0	0
	Axe	Devon & Cornwall	0	0	0	0	0	0	0	0	0	0	0	0	0	0	0	0	0	0	0	0	0
	Brit	Hampshire Basin	0	0	0	0	0	0	0	0	0	0	0	0	0	0	0	0	0	0	0	0	0
	Frome	Hampshire Basin	0	0	0	0	0	0	0	0	0	0	0	0	0	0	0	0	0	0	0	0	0
	Piddle	Hampshire Basin	0	0	0	0	0	0	0	0	0	0	0	0	0	0	0	0	0	0	0	0	0
	Dorset Stour	Hampshire Basin	0	0	0	0	0	0	0	0	0	0	0	0	0	0	0	0	0	0	0	0	0
	Hampshire Avon	Hampshire Basin	0	0	0	0	0	0	0	0	0	0	0	0	0	0	0	0	0	0	0	0	0
	Lymington	Hampshire Basin	0	0	0	0	0	0	0	0	0	0	0	0	0	0	0	0	0	0	0	0	0
	Beaulieu	Hampshire Basin	0	0	0	0	0	0	0	0	0	0	0	0	0	0	0	0	0	0	0	0	0
	Itchen	Hampshire Basin	0	0	0	0	0	0	0	0	0	0	0	0	0	0	0	0	0	0	0	0	0
	Test	Hampshire Basin	0	0	0	0	0	0	0	0	0	0	0	0	0	0	0	0	0	0	0	0	0
	Hamble	Hampshire Basin	0	0	0	0	0	0	0	0	0	0	0	0	0	0	0	0	0	0	0	0	0
	Meon	Hampshire Basin	0	0	0	0	0	0	0	0	0	0	0	0	0	0	0	0	0	0	0	0	0
	Wallington	Hampshire Basin	0	0	0	0	0	0	0	0	0	0	0	0	0	0	0	0	0	0	0	0	0
	Eastern Yar	South east England	0	0	0	0	0	0	0	0	0	0	0	0	0	0	0	0	0	0	0	0	0
	Arun	South east England	0	0	0	0	0	0	0	0	0	0	0	0	0	0	0	0	0	0	0	0	0
	Adur	South east England	0	0	0	0	0	0	0	0	0	0	0	0	0	0	0	0	0	0	0	0	0
	Sussex Ouse	South east England	0	0	0	0	0	0	0	0	0	0	0	0	0	0	0	0	0	0	0	0	0
	Eastern Rother	South east England	0	0	0	0	0	0	0	0	0	0	0	0	0	0	0	0	0	0	0	0	0
	Dour	South east England	0	0	0	0	0	0	0	0	0	0	0	0	0	0	0	0	0	0	0	0	0
	Great Stour	South east England	0	0	0	0	0	0	0	0	0	0	0	0	0	0	0	0	0	0	0	0	0
	Medway	Thames & East Anglia	0	0	0	0	0	0	0	0	0	0	0	0	0	0	0	0	0	0	0	0	0
	Thames	Thames & East Anglia	0	0	0	0	0	0	0	0	0	0	0	0	0	0	0	0	0	0	0	0	0
	Belstead Brook	Thames & East Anglia	0	0	0	0	0	0	0	0	0	0	0	0	0	0	0	0	0	0	0	0	0
	Wensum	Thames & East Anglia	0	0	0	0	0	0	0	0	0	0	0	0	0	0	0	0	0	0	0	0	0
	Glaven	Thames & East Anglia	0	0	0	0	0	0	0	0	0	0	0	0	0	0	0	0	0	0	0	0	0
	Nar	Thames & East Anglia	0	0	0	0	0	0	0	0	0	0	0	0	0	0	0	0	0	0	0	0	0
	Yorkshire Esk	North East England	0	0	0	0	0	0	0	0	0	0	0	0	0	0	0	0	0	0	0	0	0
	Tyne	North East England	0	0	0	0	0	0	0	0	0	0	0	0	0	0	0	0	0	0	0	0	0
	Coquet	North East England	0	0	0	0	0	0	0	0	0	0	0	0	0	0	0	0	0	0	0	0	0
	Tweed	North East England	0	0	0	0	0	0	0	0	0	0	0	0	0	0	0	0	0	0	0	0	0
	Aber Wrac'h	Bretagne	0	0	0	0	0	0	0	0	0	0	0	0	0	0	0	0	0	0	0	0	0
	Flèche	Bretagne	0	0	0	0	0	0	0	0	0	0	0	0	0	0	0	0	0	0	0	0	0
	Kérallé	Bretagne	0	0	0	0	0	0	0	0	0	0	0	0	0	0	0	0	0	0	0	0	0
	Guillec	Bretagne	0	0	0	0	0	0	0	0	0	0	0	0	0	0	0	0	0	0	0	0	0
	Horn	Bretagne	0	0	0	0	0	0	0	0	0	0	0	0	0	0	0	0	0	0	0	0	0
	Yar	Bretagne	0	0	0	0	0	0	0	0	0	0	0	0	0	0	0	0	0	0	0	0	0
	Léguer	Bretagne	0	0	0	0	0	0	0	0	0	0	0	0	0	0	0	0	0	0	0	0	0
	Ic	Bretagne	0	0	0	0	0	0	0	0	0	0	0	0	0	0	0	0	0	0	0	0	0
	Frémur	Bretagne	0	0	0	0	0	0	0	0	0	0	0	0	0	0	0	0	0	0	0	0	0
	Couesnon	Bretagne	0	0	0	0	0	0	0	0	0	0	0	0	0	0	0	0	0	0	0	0	0
	Selune	Bretagne	0	0	0	0	0	0	0	0	0	0	0	0	0	0	0	0	0	0	0	0	0
	Sée	Bretagne	0	0	0	0	0	0	0	0	0	0	0	0	0	0	0	0	0	0	0	0	0
	Sienne	Bretagne	0	0	0	0	0	0	0	0	0	0	0	0	0	0	0	0	0	0	0	0	0
	Saire	Bretagne	0	0	0	0	0	0	0	0	0	0	0	0	0	0	0	0	0	0	0	0	0
	Vire	Lower Normandie	0	0	0	0	0	0	0	0	0	0	0	0	0	0	0	0	0	0	0	0	0
	Seulles	Lower Normandie	0	0	0	0	0	0	0	0	0	0	0	0	0	0	0	0	0	0	0	0	0
	Orne	Lower Normandie	0	0	0	0	0	0	0	0	0	0	0	0	0	0	0	0	0	0	0	0	0
	Dives	Lower Normandie	0	0	0	0	0	0	0	0	0	0	0	0	0	0	0	0	0	0	0	0	0
	Touques	Lower Normandie	0	0	0	0	0	0	0	0	0	0	0	0	0	0	0	0	0	0	0	0	0
	Seine	Lower Normandie	0	0	0	0	0	0	0	0	0	0	0	0	0	0	0	0	0	0	0	0	0
	Valmont	Upper Normandie	0	0	0	0	0	0	0	0	0	0	0	0	0	0	0	0	0	0	0	0	0
	Durdent	Upper Normandie	0	0	0	0	0	0	0	0	0	0	0	0	0	0	0	0	0	0	0	0	0
	Saâne	Upper Normandie	0	0	0	0	0	0	0	0	0	0	0	0	0	0	0	0	0	0	0	0	0
	Scie	Upper Normandie	0	0	0	0	0	0	0	0	0	0	0	0	0	0	0	0	0	0	0	0	0
	Arques	Upper Normandie	0	0	0	0	0	0	0	0	0	0	0	0	0	0	0	0	0	0	0	0	0
	Yères	Upper Normandie	0	0	0	0	0	0	0	0	0	0	0	0	0	0	0	0	0	0	0	0	0
	Bresle	Upper Normandie	0	0	0	0	0	0	0	0	0	0	0	0	0	0	0	0	0	0	0	0	0
	Somme	Upper Normandie	0	0	0	0	0	0	0	0	0	0	0	0	0	0	0	0	0	0	0	0	0
	Authie	Upper Normandie	0	0	0	0	0	0	0	0	0	0	0	0	0	0	0	0	0	0	0	0	0
	Canche	Upper Normandie	0	0	0	0	0	0	0	0	0	0	0	0	0	0	0	0	0	0	0	0	0
	Liane	Upper Normandie	0	0	0	0	0	0	0	0	0	0	0	0	0	0	0	0	0	0	0	0	0
	Slack	Upper Normandie	0	0	0	0	0	0	0	0	0	0	0	0	0	0	0	0	0	0	0	0	0
	Skjern	Denmark	0	0	0	0	0	0	0	0	0	0	0	0	0	0	0	0	0	0	0	0	0
	Sneum	Denmark	0	0	0	0	0	0	0	0	0	0	0	0	0	0	0	0	0	0	0	0	0
	Hatchery J	French hatcheries	0	0	0	0	0	0	0	0	0	0	0	0	0	0	0	0	0	0	0	0	0
	Hatchery PF	French hatcheries	0	0	0	0	0	0	0	0	0	0	0	0	0	0	0	0	0	0	0	0	0

## Sheet: Supp Table 3.02
Supplementary Table 3.02 Nevern (Outer Bristol Channel)
			Individual / Assignment Probability
Method	River	Region	NEV117	NEV118	NEV119	NEV120	NEV215	NEV217	NEV218	NEV219	NEV220
RUBIAS		South east Ireland	0.13298	1.32854e-06	2.18039e-05	1.12881e-05	1.21149e-05	0.0214333	0.00381006	5.03398e-07	0.00186621
		Outer Bristol Channel	0.829394	0.999995	0.977945	0.9996	0.999792	0.9702	0.994945	0.999999	0.997271
		Inner Bristol Channel	5.79906e-05	7.9377e-08	0.000618275	8.32907e-09	1.863e-09	6.3836e-06	0.000102392	2.28808e-14	5.12227e-07
		Devon & Cornwall	0.00887915	2.55161e-08	0.0172901	5.19188e-06	5.31715e-05	0.00825476	5.37644e-06	5.70347e-09	0.000840404
		Land's End	8.6195e-09	6.04025e-16	3.39961e-07	1.00141e-18	5.00656e-12	3.881e-09	7.8865e-17	1.77751e-18	3.34711e-13
		Hampshire Basin	0.0239156	7.42962e-10	1.27993e-06	1.32263e-07	2.0998e-06	2.0177e-06	3.61834e-08	8.65159e-11	2.27344e-10
		South east England	0.000225409	1.85575e-12	8.17177e-10	2.77488e-08	1.18607e-06	1.77219e-08	3.55179e-11	1.54141e-14	4.65818e-06
		Thames & East Anglia	7.63873e-06	6.49143e-10	5.24366e-09	2.12516e-11	3.07157e-10	2.4962e-06	1.54902e-09	5.02688e-15	1.95151e-10
		North east England	0.000313332	3.04853e-08	0.00119471	1.38122e-05	2.23613e-06	4.75849e-09	2.18751e-05	3.19526e-14	5.89247e-07
		Bretagne	0.000177895	3.10979e-09	3.7368e-05	3.22576e-05	1.60383e-07	7.94321e-07	1.13149e-08	1.88081e-15	6.32414e-07
		Lower Normandie	0.00142314	3.23664e-06	1.91403e-05	3.43192e-06	0.000134463	9.95483e-05	0.000949134	3.27919e-12	1.49687e-06
		Upper Normandie	9.54428e-05	9.22805e-09	0.00275883	0.000333502	1.9703e-06	2.01164e-07	8.89241e-09	3.86856e-15	1.40279e-05
		Denmark	0.00253118	6.51131e-08	0.000113356	3.29749e-07	3.37927e-08	1.16462e-08	1.23168e-07	1.1159e-14	4.93925e-10
		French Hatcheries	3.14656e-09	9.98904e-09	7.59399e-11	1.49419e-11	1.47929e-07	4.61473e-12	0.000166298	3.49304e-19	1.25218e-08
cBayes		South east Ireland	0.05	0	0	0	0	0.01	0.01	0	0.01
		Outer Bristol Channel	0.95	1	1	1	0.99	0.99	0.97	1	0.98
		Inner Bristol Channel	0	0	0	0	0	0	0	0	0
		Devon & Cornwall	0	0	0	0	0	0	0	0	0
		Land's End	0	0	0	0	0	0	0	0	0
		Hampshire Basin	0.01	0	0	0	0	0	0	0	0
		South east England	0	0	0	0	0	0	0	0	0
		Thames & East Anglia	0	0	0	0	0	0	0	0	0
		North east England	0	0	0	0	0	0	0	0	0
		Bretagne	0	0	0	0	0	0	0	0	0
		Lower Normandie	0	0	0	0	0.01	0	0.01	0	0
		Upper Normandie	0	0	0	0	0	0	0	0	0
		Denmark	0	0	0	0	0	0	0	0	0
		French Hatcheries	0	0	0	0	0	0	0	0	0
RUBIAS	Arigideen	South east Ireland	0.0290976	2.46429e-09	2.87281e-08	1.21878e-08	1.94458e-06	6.01126e-09	3.51853e-08	3.64073e-15	1.01413e-05
	Colligan	South east Ireland	1.85927e-05	8.81695e-12	2.41476e-10	5.8038e-10	4.2423e-08	1.92124e-12	6.37962e-08	1.71934e-13	1.31017e-08
	Sow	South east Ireland	4.47272e-06	2.70896e-11	1.22369e-12	1.65432e-13	4.59017e-12	2.6732e-06	2.26935e-08	3.68901e-15	8.64043e-11
	Owenavaragh	South east Ireland	0.0746448	1.33965e-08	3.99241e-06	7.74152e-08	2.85993e-06	0.00169895	0.00378653	1.45538e-08	0.00017939
	Inch	South east Ireland	0.0290901	1.3126e-06	1.77389e-05	1.11962e-05	7.23276e-06	0.019661	2.24238e-05	4.88556e-07	0.00134019
	Avoca	South east Ireland	0.000124063	4.60472e-11	4.35567e-08	1.68372e-09	3.52378e-08	7.07177e-05	9.89377e-07	2.87303e-10	0.000336476
	Nevern	Outer Bristol Channel	0.431397	0.99526	0.875911	0.999424	0.990654	0.900044	0.985052	0.999999	0.971429
	West Cleddau	Outer Bristol Channel	0.395531	0.0047342	0.000432347	0.00016409	0.00910141	0.058446	0.00985609	5.28827e-10	0.0254817
	East Cleddau	Outer Bristol Channel	1.27831e-05	1.3903e-09	3.25586e-05	7.6899e-10	4.1743e-09	3.44992e-05	7.4148e-08	1.67783e-14	1.16584e-07
	Taff	Outer Bristol Channel	8.59102e-05	4.21198e-07	9.56761e-06	1.33382e-08	9.56314e-07	0.00191591	1.02424e-05	1.28871e-11	2.17281e-05
	Twyi	Outer Bristol Channel	8.72277e-07	1.53528e-09	9.95485e-09	2.66389e-11	9.93583e-09	1.04271e-06	6.18666e-09	3.77007e-15	5.5864e-10
	Tawe	Outer Bristol Channel	6.16811e-11	7.54953e-12	1.34191e-10	6.71683e-14	5.11565e-13	1.58602e-09	4.4072e-08	3.85057e-15	1.54957e-11
	Ogmore	Outer Bristol Channel	4.63807e-06	2.55927e-10	1.30326e-05	1.1054e-09	5.70022e-08	6.42438e-07	4.21209e-07	1.7894e-14	3.21823e-08
	Wye	Inner Bristol Channel	1.22659e-09	9.68112e-16	8.80071e-11	3.10991e-16	1.04892e-16	9.431e-11	4.03639e-11	2.19759e-19	4.30262e-11
	Severn	Inner Bristol Channel	5.70206e-05	1.82902e-13	7.76725e-12	1.70615e-15	2.24874e-16	5.36939e-09	1.60096e-10	1.98703e-24	1.26614e-09
	Bristol Avon	Inner Bristol Channel	9.68742e-07	7.93769e-08	0.000618274	8.32907e-09	1.863e-09	6.37814e-06	0.000102392	2.28806e-14	5.10917e-07
	Doniford	Outer Bristol Channel	9.20663e-06	3.26439e-11	0.00159172	2.65345e-10	1.59682e-08	5.79993e-07	2.87191e-08	1.30598e-13	6.3405e-05
	East Lyn	Outer Bristol Channel	0.000557707	4.73279e-10	1.26299e-08	1.33414e-09	2.46827e-07	1.62175e-06	2.67787e-08	3.21223e-11	2.50507e-09
	Taw	Outer Bristol Channel	3.70211e-05	1.71761e-09	0.000228644	4.07799e-08	4.65794e-07	0.000781216	1.05877e-05	8.8181e-11	6.5205e-05
	Torridge	Outer Bristol Channel	0.00175703	4.42041e-07	0.099726	1.20277e-05	3.50438e-05	0.00897489	1.54949e-05	2.53299e-08	0.000210103
	Camel	Devon & Cornwall	0.000283475	3.44832e-11	0.00209249	2.21653e-06	4.05442e-06	0.000407649	2.9451e-06	1.68376e-10	0.000101487
	Menalhyl	Devon & Cornwall	9.89648e-05	1.71648e-09	2.59283e-05	3.21289e-10	5.69108e-06	0.000328917	1.62694e-06	8.65573e-13	1.58709e-06
	Red River	Land's End	8.60428e-09	5.81726e-16	1.74186e-08	9.9801e-19	5.00655e-12	1.68902e-09	7.87945e-17	1.77751e-18	3.34697e-13
	Hayle	Land's End	9.7223e-15	1.05527e-23	1.70051e-20	3.30956e-21	2.44419e-20	1.2671e-17	1.03525e-20	1.00615e-29	9.79745e-22
	Trevaylor	Land's End	6.23597e-12	1.98262e-21	2.86006e-07	9.22932e-23	8.95728e-18	2.19009e-09	5.92081e-20	6.40112e-25	1.34085e-17
	Crowlas	Land's End	8.97379e-12	2.22968e-17	3.65364e-08	7.15973e-25	3.63424e-19	1.88991e-12	9.0908e-22	5.59352e-36	5.99741e-23
	Tresillian	Devon & Cornwall	5.86151e-07	1.62769e-15	3.17301e-07	4.40355e-12	8.55256e-12	4.4664e-10	2.378e-14	2.88133e-17	2.06472e-14
	Fal	Devon & Cornwall	1.03217e-07	8.35032e-13	4.57195e-07	4.89861e-10	2.97568e-12	2.54941e-10	6.4868e-14	5.34188e-19	2.03123e-10
	Fowey	Devon & Cornwall	0.000411081	4.26319e-11	2.29515e-06	3.06765e-09	9.39369e-09	5.80348e-08	6.85738e-09	1.3469e-11	1.23227e-06
	West Looe	Devon & Cornwall	2.28569e-06	2.00246e-12	0.000157725	1.65605e-08	2.30231e-09	2.01115e-05	9.83574e-08	1.05907e-10	0.000570889
	East Looe	Devon & Cornwall	0.000855196	6.9236e-11	0.00148157	3.03278e-08	2.63702e-07	0.00110916	2.34571e-08	4.55426e-11	9.20699e-05
	Seaton	Devon & Cornwall	1.77273e-06	8.0255e-12	3.20752e-07	5.59565e-11	1.45942e-10	5.51658e-06	4.64781e-10	8.1649e-12	1.60359e-07
	Lynher	Devon & Cornwall	9.20263e-07	4.05016e-11	1.01507e-05	1.76842e-09	1.45868e-11	2.90298e-09	2.18388e-09	9.18737e-15	8.54537e-07
	Tamar	Devon & Cornwall	9.30029e-06	4.41323e-12	6.21572e-06	3.69337e-09	5.6202e-08	4.00735e-05	1.70527e-09	7.75811e-12	6.17149e-08
	Tavy	Devon & Cornwall	6.9903e-05	8.26517e-09	0.000180309	2.10132e-10	6.18989e-11	2.1431e-07	3.0729e-08	4.06872e-15	7.37022e-09
	Plym	Devon & Cornwall	3.6047e-08	7.21522e-11	5.29404e-07	8.72598e-13	4.8636e-08	1.63432e-07	1.54222e-07	7.31091e-15	6.61187e-07
	Yealm	Devon & Cornwall	1.23433e-05	1.98208e-11	0.00055175	4.77677e-09	2.30074e-09	1.21804e-05	2.44911e-07	9.44012e-13	1.87084e-05
	Erme	Devon & Cornwall	1.94318e-05	1.11285e-08	0.000897807	1.59886e-08	3.55968e-10	5.5793e-06	1.0403e-09	8.7209e-15	1.53793e-07
	Devon Avon	Devon & Cornwall	0.00526012	3.20774e-09	0.000999006	1.05984e-08	8.41645e-08	0.0058496	1.53412e-08	5.31705e-09	7.03795e-07
	Dart	Devon & Cornwall	4.49458e-06	3.28959e-11	4.72074e-06	2.40854e-08	1.34602e-10	4.42726e-06	3.89128e-09	2.05371e-12	1.71834e-06
	Teign	Devon & Cornwall	0.000468939	4.56353e-11	0.0009919	1.15711e-08	3.45523e-09	6.58193e-06	7.93197e-09	2.12327e-12	6.23643e-06
	Exe	Devon & Cornwall	2.77943e-07	5.10313e-10	0.000484545	6.27814e-07	3.77104e-08	0.000154418	2.88685e-09	4.86714e-12	2.6621e-05
	Otter	Devon & Cornwall	0.00067404	2.3656e-10	0.000173378	1.6666e-08	4.82542e-06	0.000296494	1.93403e-07	6.74739e-12	2.12321e-06
	Axe	Devon & Cornwall	0.000705871	7.86933e-11	0.00922869	2.20735e-06	3.8092e-05	1.36221e-05	1.70163e-08	1.95781e-11	1.51276e-05
	Brit	Hampshire Basin	7.99115e-07	1.65559e-13	1.12238e-12	9.53312e-11	1.90108e-08	7.3673e-11	4.76996e-10	1.22045e-16	2.55235e-16
	Frome	Hampshire Basin	5.7375e-08	1.14598e-16	3.781e-12	1.41899e-14	3.63265e-08	2.67713e-12	3.84445e-14	1.7842e-18	1.40014e-19
	Piddle	Hampshire Basin	1.18255e-06	5.64454e-18	1.45162e-09	3.2664e-15	1.00493e-06	1.22983e-12	3.14552e-13	5.69413e-19	5.38006e-16
	Dorset Stour	Hampshire Basin	0.020973	7.42653e-10	1.81053e-10	1.32134e-07	7.96121e-07	2.17413e-07	3.42534e-08	8.65157e-11	2.24545e-10
	Hampshire Avon	Hampshire Basin	1.28174e-07	2.13703e-18	3.85289e-14	1.83908e-14	1.88407e-09	2.83478e-10	1.20078e-10	3.43182e-19	2.71177e-12
	Lymington	Hampshire Basin	4.10799e-07	7.9835e-18	7.43439e-15	2.88039e-11	3.67356e-09	1.95645e-18	4.53114e-11	9.30902e-21	2.28868e-19
	Beaulieu	Hampshire Basin	3.68992e-07	1.68172e-19	1.56542e-17	2.29539e-15	3.71079e-11	1.50174e-19	4.23767e-12	3.92028e-23	4.99696e-19
	Itchen	Hampshire Basin	0.00292922	1.52262e-14	7.51728e-08	3.08761e-12	6.94845e-08	9.50495e-09	2.43455e-12	1.1787e-17	5.05247e-14
	Test	Hampshire Basin	1.3129e-09	2.96316e-14	3.90844e-14	2.24085e-15	2.82054e-09	7.96005e-11	2.12689e-10	7.68666e-17	2.51654e-17
	Hamble	Hampshire Basin	5.17575e-06	8.70399e-14	4.73529e-11	1.1811e-12	6.9542e-08	1.54687e-09	1.86514e-11	1.07576e-18	1.01986e-14
	Meon	Hampshire Basin	5.20232e-06	1.09489e-14	1.20307e-06	5.05363e-14	9.59663e-08	1.7888e-06	1.04921e-09	3.53433e-18	2.56075e-14
	Wallington	Hampshire Basin	9.04636e-08	5.33911e-19	7.07127e-15	4.93875e-14	2.69124e-12	4.3117e-17	4.01786e-14	1.04652e-22	3.82615e-19
	Eastern Yar	South east England	8.83233e-07	1.09929e-15	1.49292e-16	8.03956e-11	2.18506e-10	2.15901e-11	5.88077e-13	1.22907e-16	2.90044e-10
	Arun	South east England	4.40867e-07	4.86617e-16	1.56476e-14	7.75327e-11	1.58707e-09	2.36083e-12	3.82005e-12	1.1619e-20	1.25226e-11
	Adur	South east England	6.36156e-08	6.02605e-16	2.26041e-19	2.53902e-13	2.45703e-09	1.33741e-13	2.01934e-14	2.18115e-16	4.17171e-08
	Sussex Ouse	South east England	1.45217e-06	7.57853e-13	4.25441e-14	2.04078e-10	2.16954e-08	6.08038e-11	2.03509e-11	1.41484e-14	6.86006e-07
	Eastern Rother	South east England	0.000222566	9.9828e-13	3.30898e-10	2.73861e-08	6.3428e-08	1.76099e-08	1.00807e-11	9.2031e-16	3.89354e-06
	Dour	South east England	3.42784e-09	9.74244e-14	4.54215e-11	1.71713e-13	1.09668e-06	2.6803e-11	6.58041e-13	3.61642e-18	3.66102e-08
	Great Stour	South east England	2.7866e-11	5.11858e-20	4.40798e-10	3.05363e-13	9.67207e-16	3.45665e-13	5.82813e-18	7.69555e-19	6.41254e-15
	Medway	Thames & East Anglia	8.93655e-12	1.33916e-15	1.62286e-12	5.64791e-17	2.00847e-16	2.45074e-06	1.96571e-13	2.16643e-20	2.95576e-13
	Thames	Thames & East Anglia	1.50023e-07	3.7662e-16	8.42716e-11	2.32377e-16	4.64196e-14	1.18004e-09	1.59801e-12	7.09351e-18	3.35698e-15
	Belstead Brook	Thames & East Anglia	3.81011e-11	3.00011e-17	9.02686e-22	1.69302e-17	7.56411e-22	1.08791e-16	4.28281e-18	1.9486e-29	3.45766e-23
	Wensum	Thames & East Anglia	1.91649e-15	4.59683e-24	2.14552e-22	1.71184e-23	3.40998e-21	4.29086e-22	5.46849e-21	1.0037e-32	9.22026e-20
	Glaven	Thames & East Anglia	5.2124e-06	2.69228e-13	1.11304e-11	1.04752e-14	2.34713e-10	7.02293e-11	5.98636e-11	4.55398e-18	1.94294e-10
	Nar	Thames & East Anglia	2.27626e-06	6.48872e-10	5.14663e-09	2.12409e-11	7.23979e-11	4.42177e-08	1.48736e-09	5.01521e-15	5.57632e-13
	Yorkshire Esk	North East England	1.73312e-05	3.01397e-08	0.000930894	1.35914e-05	1.01003e-06	4.7779e-13	1.36134e-05	1.41148e-20	5.22942e-07
	Tyne	North East England	4.46404e-11	3.36061e-12	1.07339e-13	2.15671e-12	2.17671e-11	5.08497e-13	2.41471e-09	4.38276e-18	9.33436e-12
	Coquet	North East England	0.000182662	3.344e-10	0.00026382	2.20788e-07	1.248e-07	4.72886e-09	8.01501e-06	3.19483e-14	6.59515e-08
	Tweed	North East England	0.000113339	7.77592e-12	1.30342e-09	1.30177e-11	1.10129e-06	2.86442e-11	2.44316e-07	7.56411e-22	3.44597e-10
	Aber Wrac'h	Bretagne	2.93891e-11	3.56315e-13	1.42477e-12	3.52426e-16	2.23685e-11	4.23581e-08	1.92621e-15	2.85042e-25	4.66637e-14
	Flèche	Bretagne	1.16852e-13	2.45585e-20	2.61049e-18	4.94573e-14	2.79134e-25	8.39049e-18	5.05588e-25	6.54685e-30	2.90661e-16
	Kérallé	Bretagne	8.47765e-15	7.58514e-20	4.50029e-19	4.6356e-12	1.05596e-20	1.67411e-17	2.90632e-20	2.02846e-28	1.97313e-17
	Guillec	Bretagne	1.16185e-16	6.97094e-19	7.18665e-21	7.99607e-21	2.6869e-24	3.46143e-20	3.59344e-22	7.90974e-32	1.27264e-20
	Horn	Bretagne	2.34106e-18	1.01671e-17	7.26945e-20	1.18078e-18	2.51423e-17	6.14101e-19	3.434e-19	5.96288e-31	1.04564e-18
	Yar	Bretagne	7.99464e-13	3.19147e-14	5.44041e-09	2.40397e-13	2.56683e-13	7.37172e-07	8.90601e-15	2.98917e-20	5.05173e-14
	Léguer	Bretagne	1.38722e-08	7.76325e-16	7.99195e-11	4.91023e-10	5.13138e-11	1.85888e-10	4.10387e-14	5.14821e-19	1.00492e-10
	Ic	Bretagne	0.000120952	3.10466e-09	3.64353e-05	3.22564e-05	1.49198e-07	9.20479e-10	1.13068e-08	4.15791e-22	6.15128e-07
	Frémur	Bretagne	3.31029e-06	2.06342e-13	1.65561e-14	5.8955e-10	9.40268e-09	3.08108e-12	2.93096e-13	5.39536e-17	1.71052e-08
	Couesnon	Bretagne	3.34614e-12	6.9178e-15	9.27172e-07	2.33405e-12	4.05643e-13	8.17617e-11	7.8458e-15	1.65707e-24	1.3315e-15
	Selune	Bretagne	5.16228e-05	4.51992e-12	1.2604e-12	7.85831e-12	1.70758e-09	1.10544e-10	7.43922e-12	8.88344e-19	2.389e-12
	Sée	Bretagne	1.99571e-06	7.79374e-16	7.86271e-13	1.43071e-11	8.82113e-13	2.86712e-14	5.91183e-16	3.1773e-22	5.31265e-14
	Sienne	Bretagne	6.46074e-11	1.61868e-15	2.05403e-17	5.0944e-17	3.09143e-14	5.62277e-11	2.17703e-13	1.47435e-20	6.81838e-19
	Saire	Bretagne	8.64293e-11	1.23899e-15	6.94282e-13	1.19487e-10	2.89298e-15	1.34334e-08	1.28989e-13	1.82541e-15	7.77583e-11
	Vire	Lower Normandie	1.16272e-05	1.03737e-09	2.81235e-09	7.91545e-07	2.11244e-08	6.27282e-08	9.32893e-09	7.23541e-15	4.79655e-09
	Seulles	Lower Normandie	1.29946e-09	1.41349e-12	8.61885e-08	1.71354e-12	2.61636e-07	1.21367e-07	1.87467e-06	9.06336e-19	9.6175e-08
	Orne	Lower Normandie	0.00140682	3.23544e-06	9.23306e-06	1.4415e-06	0.000132819	9.84579e-05	0.000885765	3.27191e-12	1.52689e-07
	Dives	Lower Normandie	6.85386e-10	7.84101e-16	1.33409e-06	1.17306e-06	1.32175e-11	2.99122e-15	8.25432e-16	1.60518e-22	5.5668e-12
	Touques	Lower Normandie	4.68854e-06	1.3927e-10	8.18946e-06	2.53202e-08	1.3517e-06	6.17212e-11	6.12979e-05	9.22406e-18	1.24105e-06
	Seine	Lower Normandie	3.1185e-09	2.97267e-11	2.94736e-07	4.94004e-10	9.42109e-09	9.06272e-07	1.86515e-07	3.27539e-17	2.15997e-09
	Valmont	Upper Normandie	2.00897e-08	2.34159e-15	0.000267708	2.09219e-06	5.09483e-10	6.10209e-12	3.61135e-13	7.12275e-16	4.03733e-07
	Durdent	Upper Normandie	4.42172e-10	9.48353e-17	1.93038e-05	3.86746e-05	5.01327e-12	4.11908e-13	6.36072e-17	3.14136e-20	1.52926e-11
	Saâne	Upper Normandie	2.94525e-06	3.37051e-13	4.78116e-08	1.11379e-08	8.87559e-08	3.83602e-10	2.62741e-16	7.55674e-18	3.80103e-12
	Scie	Upper Normandie	1.51262e-09	2.03172e-17	2.16853e-07	3.06218e-10	8.25946e-08	1.20065e-10	3.23531e-15	2.8121e-21	3.77689e-08
	Arques	Upper Normandie	6.66129e-05	3.65762e-11	0.00164	0.000292215	1.53943e-07	1.27032e-07	7.27902e-10	1.62499e-15	1.93716e-06
	Yères	Upper Normandie	2.82931e-08	8.63759e-20	5.93468e-12	3.86004e-11	2.59989e-09	7.65394e-15	6.26504e-16	3.32594e-20	1.69486e-11
	Bresle	Upper Normandie	1.61214e-08	1.08228e-15	0.000827773	4.58596e-07	2.08069e-07	2.56025e-08	3.18465e-11	1.83692e-19	2.491e-07
	Somme	Upper Normandie	4.71697e-07	9.19095e-09	2.98277e-07	5.54318e-10	8.93783e-08	4.08184e-08	7.02465e-09	1.19671e-15	9.94861e-06
	Authie	Upper Normandie	1.62694e-09	5.58389e-17	1.5675e-08	7.68001e-12	1.7942e-09	7.28472e-11	1.84071e-13	2.84088e-20	7.84927e-12
	Canche	Upper Normandie	1.03951e-05	5.46615e-15	6.57457e-08	2.73337e-10	1.30545e-06	2.86553e-09	2.64317e-12	1.17428e-16	5.41081e-08
	Liane	Upper Normandie	2.79863e-08	1.60052e-15	8.03394e-09	1.74751e-10	4.4663e-10	1.40261e-09	1.66903e-12	8.80156e-19	1.39127e-08
	Slack	Upper Normandie	1.49218e-05	1.79552e-13	3.39751e-06	4.87873e-08	3.67526e-08	2.85979e-09	1.10315e-09	2.08442e-16	1.38349e-06
	Skjern	Denmark	0.00189522	1.95964e-10	1.32807e-06	2.28491e-07	1.00668e-08	1.09083e-09	1.84962e-09	7.70369e-15	4.81087e-10
	Sneum	Denmark	0.000635959	6.49172e-08	0.000112028	1.01258e-07	2.37259e-08	1.05554e-08	1.21319e-07	3.45531e-15	1.28386e-11
	Hatchery J	French hatcheries	4.24943e-14	2.44378e-15	4.74755e-18	7.75024e-19	1.51614e-17	3.2155e-22	3.32263e-09	4.83299e-23	8.07671e-20
	Hatchery PF	French hatcheries	3.14652e-09	9.98904e-09	7.59399e-11	1.49419e-11	1.47929e-07	4.61473e-12	0.000166295	3.49256e-19	1.25218e-08
cBayes	Arigideen	South east Ireland	0	0	0	0	0	0	0	0	0
	Colligan	South east Ireland	0	0	0	0	0	0	0	0	0
	Sow	South east Ireland	0	0	0	0	0	0	0	0	0
	Owenavaragh	South east Ireland	0.04	0	0	0	0	0	0.01	0	0
	Inch	South east Ireland	0.01	0	0	0	0	0.01	0	0	0.01
	Avoca	South east Ireland	0	0	0	0	0	0	0	0	0
	Nevern	Outer Bristol Channel	0.13	0.22	0.05	0.6	0.24	0.26	0.15	1	0.57
	West Cleddau	Outer Bristol Channel	0.01	0	0	0.01	0	0	0	0	0
	East Cleddau	Outer Bristol Channel	0.01	0.01	0.01	0	0	0.01	0	0	0
	Taff	Outer Bristol Channel	0	0.03	0.02	0	0	0.03	0.01	0	0.01
	Twyi	Outer Bristol Channel	0	0.02	0	0	0	0	0	0	0
	Tawe	Outer Bristol Channel	0	0	0	0	0	0	0	0	0
	Ogmore	Outer Bristol Channel	0.79	0.72	0.78	0.39	0.74	0.68	0.81	0	0.36
	Wye	Inner Bristol Channel	0	0	0	0	0	0	0	0	0
	Severn	Inner Bristol Channel	0	0	0	0	0	0	0	0	0
	Bristol Avon	Inner Bristol Channel	0	0	0	0	0	0	0	0	0
	Doniford	Outer Bristol Channel	0.01	0	0.14	0	0.01	0.01	0	0	0.04
	East Lyn	Outer Bristol Channel	0	0	0	0	0	0	0	0	0
	Taw	Outer Bristol Channel	0	0	0	0	0	0	0	0	0
	Torridge	Outer Bristol Channel	0	0	0	0	0	0	0	0	0
	Camel	Devon & Cornwall	0	0	0	0	0	0	0	0	0
	Menalhyl	Devon & Cornwall	0	0	0	0	0	0	0	0	0
	Red River	Land's End	0	0	0	0	0	0	0	0	0
	Hayle	Land's End	0	0	0	0	0	0	0	0	0
	Trevaylor	Land's End	0	0	0	0	0	0	0	0	0
	Crowlas	Land's End	0	0	0	0	0	0	0	0	0
	Tresillian	Devon & Cornwall	0	0	0	0	0	0	0	0	0
	Fal	Devon & Cornwall	0	0	0	0	0	0	0	0	0
	Fowey	Devon & Cornwall	0	0	0	0	0	0	0	0	0
	West Looe	Devon & Cornwall	0	0	0	0	0	0	0	0	0
	East Looe	Devon & Cornwall	0	0	0	0	0	0	0	0	0
	Seaton	Devon & Cornwall	0	0	0	0	0	0	0	0	0
	Lynher	Devon & Cornwall	0	0	0	0	0	0	0	0	0
	Tamar	Devon & Cornwall	0	0	0	0	0	0	0	0	0
	Tavy	Devon & Cornwall	0	0	0	0	0	0	0	0	0
	Plym	Devon & Cornwall	0	0	0	0	0	0	0	0	0
	Yealm	Devon & Cornwall	0	0	0	0	0	0	0	0	0
	Erme	Devon & Cornwall	0	0	0	0	0	0	0	0	0
	Devon Avon	Devon & Cornwall	0	0	0	0	0	0	0	0	0
	Dart	Devon & Cornwall	0	0	0	0	0	0	0	0	0
	Teign	Devon & Cornwall	0	0	0	0	0	0	0	0	0
	Exe	Devon & Cornwall	0	0	0	0	0	0	0	0	0
	Otter	Devon & Cornwall	0	0	0	0	0	0	0	0	0
	Axe	Devon & Cornwall	0	0	0	0	0	0	0	0	0
	Brit	Hampshire Basin	0	0	0	0	0	0	0	0	0
	Frome	Hampshire Basin	0	0	0	0	0	0	0	0	0
	Piddle	Hampshire Basin	0	0	0	0	0	0	0	0	0
	Dorset Stour	Hampshire Basin	0.01	0	0	0	0	0	0	0	0
	Hampshire Avon	Hampshire Basin	0	0	0	0	0	0	0	0	0
	Lymington	Hampshire Basin	0	0	0	0	0	0	0	0	0
	Beaulieu	Hampshire Basin	0	0	0	0	0	0	0	0	0
	Itchen	Hampshire Basin	0	0	0	0	0	0	0	0	0
	Test	Hampshire Basin	0	0	0	0	0	0	0	0	0
	Hamble	Hampshire Basin	0	0	0	0	0	0	0	0	0
	Meon	Hampshire Basin	0	0	0	0	0	0	0	0	0
	Wallington	Hampshire Basin	0	0	0	0	0	0	0	0	0
	Eastern Yar	South east England	0	0	0	0	0	0	0	0	0
	Arun	South east England	0	0	0	0	0	0	0	0	0
	Adur	South east England	0	0	0	0	0	0	0	0	0
	Sussex Ouse	South east England	0	0	0	0	0	0	0	0	0
	Eastern Rother	South east England	0	0	0	0	0	0	0	0	0
	Dour	South east England	0	0	0	0	0	0	0	0	0
	Great Stour	South east England	0	0	0	0	0	0	0	0	0
	Medway	Thames & East Anglia	0	0	0	0	0	0	0	0	0
	Thames	Thames & East Anglia	0	0	0	0	0	0	0	0	0
	Belstead Brook	Thames & East Anglia	0	0	0	0	0	0	0	0	0
	Wensum	Thames & East Anglia	0	0	0	0	0	0	0	0	0
	Glaven	Thames & East Anglia	0	0	0	0	0	0	0	0	0
	Nar	Thames & East Anglia	0	0	0	0	0	0	0	0	0
	Yorkshire Esk	North East England	0	0	0	0	0	0	0	0	0
	Tyne	North East England	0	0	0	0	0	0	0	0	0
	Coquet	North East England	0	0	0	0	0	0	0	0	0
	Tweed	North East England	0	0	0	0	0	0	0	0	0
	Aber Wrac'h	Bretagne	0	0	0	0	0	0	0	0	0
	Flèche	Bretagne	0	0	0	0	0	0	0	0	0
	Kérallé	Bretagne	0	0	0	0	0	0	0	0	0
	Guillec	Bretagne	0	0	0	0	0	0	0	0	0
	Horn	Bretagne	0	0	0	0	0	0	0	0	0
	Yar	Bretagne	0	0	0	0	0	0	0	0	0
	Léguer	Bretagne	0	0	0	0	0	0	0	0	0
	Ic	Bretagne	0	0	0	0	0	0	0	0	0
	Frémur	Bretagne	0	0	0	0	0	0	0	0	0
	Couesnon	Bretagne	0	0	0	0	0	0	0	0	0
	Selune	Bretagne	0	0	0	0	0	0	0	0	0
	Sée	Bretagne	0	0	0	0	0	0	0	0	0
	Sienne	Bretagne	0	0	0	0	0	0	0	0	0
	Saire	Bretagne	0	0	0	0	0	0	0	0	0
	Vire	Lower Normandie	0	0	0	0	0	0	0	0	0
	Seulles	Lower Normandie	0	0	0	0	0	0	0	0	0
	Orne	Lower Normandie	0	0	0	0	0.01	0	0.01	0	0
	Dives	Lower Normandie	0	0	0	0	0	0	0	0	0
	Touques	Lower Normandie	0	0	0	0	0	0	0	0	0
	Seine	Lower Normandie	0	0	0	0	0	0	0	0	0
	Valmont	Upper Normandie	0	0	0	0	0	0	0	0	0
	Durdent	Upper Normandie	0	0	0	0	0	0	0	0	0
	Saâne	Upper Normandie	0	0	0	0	0	0	0	0	0
	Scie	Upper Normandie	0	0	0	0	0	0	0	0	0
	Arques	Upper Normandie	0	0	0	0	0	0	0	0	0
	Yères	Upper Normandie	0	0	0	0	0	0	0	0	0
	Bresle	Upper Normandie	0	0	0	0	0	0	0	0	0
	Somme	Upper Normandie	0	0	0	0	0	0	0	0	0
	Authie	Upper Normandie	0	0	0	0	0	0	0	0	0
	Canche	Upper Normandie	0	0	0	0	0	0	0	0	0
	Liane	Upper Normandie	0	0	0	0	0	0	0	0	0
	Slack	Upper Normandie	0	0	0	0	0	0	0	0	0
	Skjern	Denmark	0	0	0	0	0	0	0	0	0
	Sneum	Denmark	0	0	0	0	0	0	0	0	0
	Hatchery J	French hatcheries	0	0	0	0	0	0	0	0	0
	Hatchery PF	French hatcheries	0	0	0	0	0	0	0	0	0

## Sheet: Supp Table 3.03
Supplementary Table 3.03 Eastern Cleddau (Outer Bristol Channel)
			Individual / Assignment Probability
Method	River	Region	EC116	EC117	EC118	EC119	EC120	EC216	EC217	EC218	EC219	EC220
RUBIAS		South east Ireland	3.61639e-10	3.27655e-09	1.67887e-12	2.701e-07	1.83207e-09	1.06004e-07	3.37762e-11	1.60809e-08	2.90383e-08	1.25328e-10
		Outer Bristol Channel	1	0.999987	1	1	1	1	0.999797	0.999999	1	0.999996
		Inner Bristol Channel	9.46896e-12	2.71878e-13	1.44792e-11	6.21762e-11	2.36123e-17	1.20886e-11	5.77458e-15	4.21864e-17	2.1106e-13	6.88915e-15
		Devon & Cornwall	2.93386e-07	4.27706e-07	4.07946e-08	2.03101e-10	3.07377e-07	5.19181e-09	0.000202858	9.46476e-07	2.09712e-07	3.77443e-06
		Land's End	2.45516e-14	1.43326e-13	3.32284e-16	3.95508e-16	1.04693e-12	4.37001e-15	1.43964e-14	8.5554e-14	8.83579e-13	3.16743e-15
		Hampshire Basin	1.26564e-13	3.56928e-08	2.46718e-11	4.69387e-13	4.30548e-16	9.11621e-15	3.43281e-15	1.74387e-14	7.17621e-13	6.92618e-16
		South east England	3.47828e-15	2.3831e-08	2.05807e-15	8.6958e-13	7.09225e-16	2.40152e-13	1.87718e-12	6.53904e-15	2.34693e-12	2.31122e-15
		Thames & East Anglia	3.34268e-15	2.46627e-08	2.99367e-11	1.35574e-15	5.64852e-18	1.69265e-15	3.21028e-13	6.18893e-15	4.08992e-15	5.22759e-12
		North east England	5.1584e-11	2.78981e-10	1.02228e-14	3.57234e-08	1.72465e-12	2.09967e-13	3.62952e-17	4.6122e-13	1.47739e-10	4.29643e-14
		Bretagne	4.95802e-13	1.18323e-05	1.25831e-07	5.3084e-12	9.89329e-12	7.76688e-14	1.06342e-08	1.84989e-11	1.4002e-09	3.10653e-09
		Lower Normandie	4.54036e-09	8.68483e-08	1.93203e-09	4.68948e-08	1.43075e-11	2.62141e-12	2.24759e-09	7.62377e-13	1.29532e-09	9.35431e-13
		Upper Normandie	1.68237e-13	2.01033e-08	4.1985e-11	4.62167e-14	5.43357e-17	1.49023e-13	2.82852e-11	1.2941e-17	9.90417e-12	9.18765e-16
		Denmark	4.82085e-13	4.47143e-07	3.28166e-14	5.71048e-15	1.24165e-14	1.51432e-15	2.62325e-12	4.50171e-14	1.17304e-11	8.00914e-21
		French Hatcheries	4.67074e-13	1.50432e-09	1.84638e-13	3.91512e-11	2.85768e-13	3.01611e-13	9.63004e-20	1.27915e-16	8.32486e-14	2.87917e-21
cBayes		South east Ireland	0	0	0	0	0	0	0	0	0	0
		Outer Bristol Channel	1	0.93	1	1	1	0.99	0.95	0.99	1	0.99
		Inner Bristol Channel	0	0	0	0	0	0	0	0	0	0
		Devon & Cornwall	0	0	0	0	0	0	0.05	0.01	0	0.02
		Land's End	0	0	0	0	0	0	0	0	0	0
		Hampshire Basin	0	0	0	0	0	0	0	0	0	0
		South east England	0	0	0	0	0	0	0	0	0	0
		Thames & East Anglia	0	0	0	0	0	0	0	0	0	0
		North east England	0	0	0	0	0	0	0	0	0	0
		Bretagne	0	0.06	0	0	0	0	0	0	0	0
		Lower Normandie	0	0	0	0	0	0	0	0	0	0
		Upper Normandie	0	0	0	0	0	0	0	0	0	0
		Denmark	0	0	0	0	0	0	0	0	0	0
		French Hatcheries	0	0	0	0	0	0	0	0	0	0
RUBIAS	Arigideen	South east Ireland	9.79188e-14	1.39711e-10	1.49303e-14	1.21932e-07	3.78457e-13	8.08888e-11	1.04958e-13	1.58297e-08	1.97073e-09	8.16461e-12
	Colligan	South east Ireland	3.04309e-13	1.32621e-13	3.34304e-14	3.69149e-13	2.93728e-12	8.6061e-12	3.82201e-12	2.47083e-10	1.69466e-08	5.6187e-14
	Sow	South east Ireland	2.95843e-13	1.36532e-09	2.98864e-20	1.20722e-10	1.31058e-16	2.35586e-11	2.03813e-16	4.55144e-17	7.45458e-15	4.815e-15
	Owenavaragh	South east Ireland	2.35508e-10	4.06379e-10	9.60541e-13	1.43004e-07	1.80611e-09	1.00883e-07	5.71342e-12	2.57048e-12	1.00517e-08	6.1685e-12
	Inch	South east Ireland	1.25371e-10	1.34704e-09	6.57937e-13	4.68151e-09	1.55352e-11	4.99241e-09	2.41336e-11	1.55678e-12	6.06126e-11	1.03727e-10
	Avoca	South east Ireland	6.19714e-14	1.79566e-11	1.20291e-14	3.60879e-10	7.10377e-12	1.61927e-11	1.98958e-15	1.46139e-15	8.60092e-12	7.20768e-12
	Nevern	Outer Bristol Channel	1.33017e-08	2.41679e-09	2.86545e-12	6.78377e-09	7.65781e-10	2.81827e-07	4.06972e-07	6.74324e-10	1.03632e-10	7.78221e-12
	West Cleddau	Outer Bristol Channel	1.40867e-08	4.23108e-08	1.48324e-08	1.60794e-06	1.50679e-08	4.83027e-08	2.48676e-07	3.58573e-08	7.7001e-09	6.87677e-08
	East Cleddau	Outer Bristol Channel	1	0.999986	0.999999	0.999985	1	0.999971	0.999765	0.999999	1	0.999959
	Taff	Outer Bristol Channel	7.22723e-08	1.0827e-06	7.52607e-07	1.26557e-05	5.12495e-08	2.80724e-05	3.10068e-05	1.54049e-07	5.39889e-08	3.67588e-05
	Twyi	Outer Bristol Channel	1.52066e-14	3.06511e-12	8.45486e-13	2.22043e-12	1.41482e-13	9.94943e-14	2.75188e-13	2.37151e-14	2.64792e-14	4.72829e-14
	Tawe	Outer Bristol Channel	2.29621e-10	7.43923e-12	7.89627e-15	1.7825e-12	3.56224e-14	1.30199e-13	4.86308e-14	1.28826e-18	4.34672e-17	2.1802e-11
	Ogmore	Outer Bristol Channel	9.90113e-12	2.0374e-11	4.56704e-13	1.91632e-11	3.11311e-13	5.61117e-11	4.39457e-11	9.25063e-14	4.24287e-13	5.68281e-12
	Wye	Inner Bristol Channel	2.10615e-17	1.16173e-13	6.40241e-15	1.01395e-13	5.18043e-18	1.11476e-19	5.51462e-15	1.1273e-22	1.35723e-16	3.31254e-16
	Severn	Inner Bristol Channel	8.5704e-18	2.7552e-15	6.78186e-15	9.29524e-18	3.56677e-22	1.87411e-21	7.20389e-17	8.02868e-22	6.51599e-17	6.9902e-19
	Bristol Avon	Inner Bristol Channel	9.46893e-12	1.5295e-13	1.4466e-11	6.20748e-11	1.84315e-17	1.20886e-11	1.87927e-16	4.21855e-17	2.10859e-13	6.5572e-15
	Doniford	Outer Bristol Channel	1.1677e-11	1.87315e-11	7.05466e-10	3.70512e-14	7.00187e-13	8.25397e-11	7.06909e-12	2.76369e-14	2.47158e-12	1.22232e-09
	East Lyn	Outer Bristol Channel	9.93931e-11	4.8377e-12	7.08782e-10	9.45957e-12	1.7885e-08	1.60192e-11	4.27645e-08	8.68822e-11	2.91868e-11	2.43572e-13
	Taw	Outer Bristol Channel	3.14575e-08	9.23357e-12	3.72729e-09	2.35324e-11	6.23554e-11	5.49948e-09	1.05631e-08	4.1631e-11	7.58072e-10	3.98159e-08
	Torridge	Outer Bristol Channel	4.56868e-09	6.89969e-09	3.54892e-07	1.43556e-12	8.4113e-11	1.3566e-08	3.36304e-08	1.87985e-09	6.20422e-10	2.62074e-08
	Camel	Devon & Cornwall	1.97394e-08	2.52742e-09	1.53592e-09	3.33206e-12	3.76013e-09	6.45552e-10	0.000181077	3.33266e-09	4.19651e-09	2.37892e-08
	Menalhyl	Devon & Cornwall	4.07392e-11	1.27646e-08	5.22231e-10	1.08358e-10	2.71013e-07	1.55251e-09	2.27084e-09	9.04481e-07	1.68014e-07	1.1601e-09
	Red River	Land's End	2.45515e-14	1.40018e-13	3.32231e-16	3.95508e-16	1.04564e-12	4.36995e-15	1.26367e-14	8.55513e-14	8.83579e-13	3.16738e-15
	Hayle	Land's End	2.10599e-23	2.71557e-20	8.39326e-21	1.05364e-23	5.75733e-17	6.09158e-20	1.95322e-26	5.79712e-20	8.51849e-25	3.11086e-20
	Trevaylor	Land's End	1.30585e-20	2.14022e-15	2.12463e-20	6.1491e-32	1.23115e-15	1.04115e-22	1.75966e-15	2.62165e-18	1.41786e-19	1.85931e-20
	Crowlas	Land's End	3.26531e-28	1.16821e-15	2.33072e-20	6.42644e-29	4.39446e-24	2.05585e-26	1.38241e-20	6.58004e-20	2.80125e-21	2.03875e-22
	Tresillian	Devon & Cornwall	1.51939e-13	5.83165e-14	5.56648e-16	2.49778e-18	2.29938e-15	2.68452e-16	1.26421e-14	1.51877e-14	1.05906e-13	6.51022e-16
	Fal	Devon & Cornwall	1.93536e-13	5.35079e-14	1.37233e-17	3.65457e-16	4.33414e-15	5.7824e-15	2.07373e-15	6.34577e-15	9.47065e-14	1.64175e-12
	Fowey	Devon & Cornwall	6.90569e-10	3.3292e-09	1.2746e-11	2.06172e-13	3.27072e-11	5.06493e-12	6.86548e-10	4.07872e-10	8.05777e-12	8.17695e-10
	West Looe	Devon & Cornwall	6.02316e-10	1.38484e-10	5.57662e-11	5.60888e-16	7.74497e-12	3.65814e-12	7.28173e-08	5.57056e-12	2.75278e-12	1.24233e-09
	East Looe	Devon & Cornwall	5.45884e-09	6.65645e-10	1.76563e-10	6.18633e-13	1.8928e-11	8.63187e-11	4.96211e-08	1.39621e-10	1.35713e-10	1.39752e-09
	Seaton	Devon & Cornwall	1.16249e-09	3.6271e-07	1.61764e-08	2.27718e-11	7.4114e-10	1.38134e-09	4.04922e-08	6.14306e-10	3.61942e-09	2.40305e-06
	Lynher	Devon & Cornwall	5.87806e-09	6.87028e-09	5.15085e-10	1.72463e-13	2.40579e-10	1.3496e-12	3.39899e-08	1.30388e-09	2.19097e-10	8.2792e-07
	Tamar	Devon & Cornwall	1.85487e-10	2.21939e-10	6.26151e-11	1.29758e-13	2.75006e-11	8.06376e-12	6.95849e-10	9.91993e-09	1.37315e-10	6.16947e-11
	Tavy	Devon & Cornwall	8.827e-09	8.86951e-09	7.10792e-11	1.00184e-11	1.01125e-10	4.45426e-12	1.2845e-06	1.03362e-08	3.00254e-09	1.81994e-07
	Plym	Devon & Cornwall	2.411e-08	1.66704e-11	5.70949e-11	5.53088e-14	3.01528e-08	4.71894e-13	1.60859e-06	5.62272e-10	1.22295e-12	7.73232e-11
	Yealm	Devon & Cornwall	2.16021e-09	3.21185e-10	3.77052e-10	8.6668e-13	3.44102e-10	5.94695e-11	4.68218e-06	1.46833e-08	2.01894e-08	9.90654e-08
	Erme	Devon & Cornwall	3.58382e-11	5.29871e-11	1.61825e-12	1.61612e-12	1.70173e-11	9.95308e-14	1.01781e-05	1.51554e-10	7.04208e-12	1.68111e-09
	Devon Avon	Devon & Cornwall	1.58599e-07	1.15601e-10	4.47728e-11	5.2758e-11	3.28254e-11	7.78908e-12	3.70435e-06	5.65511e-11	1.17151e-10	9.23946e-09
	Dart	Devon & Cornwall	9.64774e-09	3.11554e-10	7.75407e-12	1.64362e-13	7.69057e-11	3.32467e-13	1.25329e-08	2.46652e-11	1.46374e-10	1.62006e-08
	Teign	Devon & Cornwall	5.45817e-08	3.6136e-09	1.94848e-10	2.61424e-14	2.49336e-11	2.37156e-12	9.00083e-08	2.14308e-10	1.39141e-09	5.37632e-08
	Exe	Devon & Cornwall	5.94924e-10	2.4011e-09	8.40233e-10	6.27868e-16	8.36464e-12	1.02045e-09	2.04914e-08	3.88968e-11	1.43212e-11	1.30291e-09
	Otter	Devon & Cornwall	5.21611e-12	1.6216e-08	1.55589e-10	1.66852e-12	1.52443e-11	1.49633e-10	9.34525e-11	5.11489e-12	9.81896e-11	3.42034e-11
	Axe	Devon & Cornwall	1.06537e-09	6.56049e-09	1.99872e-08	3.36779e-13	7.62395e-10	2.6287e-10	2.69233e-10	1.98655e-10	8.41112e-09	1.51634e-07
	Brit	Hampshire Basin	2.19819e-17	1.10369e-11	3.30395e-12	1.50152e-14	6.38511e-17	2.5123e-23	1.10892e-16	6.60023e-15	2.35391e-18	2.40245e-21
	Frome	Hampshire Basin	6.98522e-20	1.74784e-14	3.26676e-12	1.72366e-17	3.52507e-21	1.65138e-19	5.27096e-20	6.54226e-19	2.71054e-17	5.13069e-21
	Piddle	Hampshire Basin	1.86146e-19	1.00698e-14	1.66361e-11	4.87219e-17	1.94529e-19	2.93452e-18	8.00636e-18	2.81248e-18	4.08701e-16	4.35121e-21
	Dorset Stour	Hampshire Basin	1.26085e-13	3.55566e-08	5.49668e-15	4.51779e-13	3.33359e-16	9.09133e-15	3.28052e-15	1.0827e-14	7.17072e-13	6.91309e-16
	Hampshire Avon	Hampshire Basin	2.09551e-20	2.09173e-13	3.0109e-20	1.63918e-19	9.85626e-19	2.23107e-18	1.19497e-20	3.28765e-19	1.54592e-17	1.92764e-22
	Lymington	Hampshire Basin	1.28925e-19	2.24016e-15	1.44464e-17	4.40385e-17	1.54817e-20	2.14775e-22	1.42406e-19	4.89548e-23	1.85466e-20	3.83491e-25
	Beaulieu	Hampshire Basin	2.10193e-20	3.50111e-17	1.74203e-16	1.54157e-17	1.62745e-19	2.08784e-23	8.06126e-20	2.58898e-22	3.72417e-20	1.36598e-23
	Itchen	Hampshire Basin	3.04836e-17	9.3958e-11	2.07214e-16	1.49029e-15	2.79528e-18	1.03476e-18	6.03683e-19	6.39461e-18	4.72682e-17	4.01148e-21
	Test	Hampshire Basin	2.14529e-18	5.17624e-16	4.07401e-20	7.15627e-21	5.14249e-24	6.11239e-22	4.18756e-20	1.78528e-23	1.07879e-20	2.51212e-30
	Hamble	Hampshire Basin	3.02578e-16	1.33129e-13	1.45716e-12	4.69123e-16	3.3541e-20	1.80124e-17	3.05359e-17	2.6916e-19	4.06444e-17	1.29328e-18
	Meon	Hampshire Basin	1.21116e-16	3.07145e-11	1.89866e-15	5.07103e-16	1.01258e-20	4.94615e-19	1.91423e-18	1.01552e-18	7.40435e-18	6.75505e-24
	Wallington	Hampshire Basin	4.67607e-20	1.21619e-13	4.27007e-19	1.0476e-20	2.91364e-17	1.52568e-21	4.60654e-21	3.28496e-24	6.36278e-21	2.68517e-25
	Eastern Yar	South east England	2.03357e-19	2.02308e-10	5.25572e-19	6.58223e-18	7.88921e-18	6.94807e-18	2.21042e-13	5.46757e-19	4.13795e-17	1.91791e-22
	Arun	South east England	8.35752e-26	6.66786e-13	2.49373e-20	8.84138e-17	1.61982e-18	2.8755e-18	3.03796e-24	4.43973e-15	1.06955e-16	1.32694e-23
	Adur	South east England	2.54235e-21	2.75069e-09	6.06105e-18	1.67043e-15	2.58398e-16	2.56171e-19	9.55595e-16	3.01099e-17	3.06069e-15	9.62906e-20
	Sussex Ouse	South east England	8.38614e-17	5.25798e-10	1.6436e-15	7.11874e-13	4.28548e-16	1.63762e-17	5.57997e-14	7.69035e-17	2.38495e-13	5.52412e-16
	Eastern Rother	South east England	3.33394e-15	1.80893e-08	2.63881e-16	1.55904e-13	1.264e-17	2.37971e-15	1.59937e-12	5.16961e-18	2.10101e-12	1.75849e-15
	Dour	South east England	1.87558e-18	2.14609e-09	1.43891e-16	3.58447e-17	1.29127e-19	2.37746e-13	1.29645e-17	1.98612e-15	1.84924e-16	2.17287e-19
	Great Stour	South east England	5.8392e-17	1.16093e-10	8.44479e-20	6.32856e-20	6.00253e-22	3.01874e-21	3.48086e-18	4.67227e-19	4.02716e-15	6.60719e-23
	Medway	Thames & East Anglia	1.65156e-17	6.32403e-22	3.95623e-20	4.67365e-17	4.95973e-18	4.86749e-18	6.75848e-19	2.24137e-26	3.97952e-15	4.82702e-19
	Thames	Thames & East Anglia	3.79156e-16	3.44507e-09	9.94737e-20	3.80439e-17	1.97483e-19	5.93391e-17	3.19217e-13	3.54601e-20	1.09303e-16	1.17967e-18
	Belstead Brook	Thames & East Anglia	1.60759e-20	1.79111e-15	2.48957e-26	1.53426e-22	1.1954e-26	3.68695e-26	7.54958e-23	4.32402e-21	2.78169e-27	3.16766e-27
	Wensum	Thames & East Anglia	4.04899e-26	1.86341e-21	1.88957e-24	9.34152e-29	4.11846e-33	1.35259e-28	6.71432e-24	1.00578e-27	6.69614e-30	2.19328e-31
	Glaven	Thames & East Anglia	6.51489e-18	2.56176e-09	1.41944e-13	3.11429e-16	2.23235e-21	1.51687e-15	9.21143e-16	1.90875e-19	3.61229e-20	5.22747e-12
	Nar	Thames & East Anglia	2.94048e-15	1.86559e-08	2.97947e-11	9.59534e-16	4.89083e-19	1.11569e-16	8.89067e-16	6.1887e-15	1.06543e-18	1.10892e-16
	Yorkshire Esk	North East England	9.43067e-15	5.85285e-12	5.7558e-16	8.12601e-09	1.16302e-16	5.83108e-15	3.60977e-17	4.12871e-14	1.31549e-10	2.55026e-14
	Tyne	North East England	3.17376e-18	3.77455e-16	6.43367e-18	2.2398e-11	4.18409e-18	1.13628e-19	9.13131e-23	6.4077e-19	5.21115e-18	7.74073e-20
	Coquet	North East England	5.15721e-11	1.74953e-11	6.16459e-15	1.42473e-08	8.34553e-14	1.51805e-13	1.62241e-19	1.36871e-17	1.61492e-11	1.74573e-14
	Tweed	North East England	2.49206e-15	2.55632e-10	3.47616e-15	1.33277e-08	1.64107e-12	5.23304e-14	3.52497e-20	4.19919e-13	4.04653e-14	4.36137e-18
	Aber Wrac'h	Bretagne	5.06642e-19	1.7218e-15	7.51714e-08	7.62526e-17	4.12243e-19	9.14512e-21	4.55535e-14	1.50047e-15	1.68311e-17	1.48994e-16
	Flèche	Bretagne	3.40947e-25	6.47066e-19	7.15511e-22	3.35691e-24	3.29612e-25	1.58267e-27	2.14314e-22	4.34236e-22	3.67841e-21	4.96093e-14
	Kérallé	Bretagne	1.95585e-25	2.94886e-17	2.31854e-14	3.73064e-25	5.43201e-22	1.22388e-26	2.44403e-15	1.98147e-21	8.87446e-18	1.32081e-14
	Guillec	Bretagne	5.69028e-25	2.80463e-16	1.687e-17	7.52484e-27	2.96659e-26	3.8006e-27	1.02835e-15	4.53858e-25	1.72472e-16	8.88993e-15
	Horn	Bretagne	2.74164e-23	3.61236e-19	2.48472e-13	7.85868e-26	6.29825e-25	1.90733e-25	3.65561e-20	2.47645e-20	2.11365e-17	7.25235e-19
	Yar	Bretagne	8.11083e-17	3.96181e-13	3.84679e-08	2.90127e-16	1.75309e-16	3.58988e-18	4.04767e-10	4.04447e-13	6.45925e-12	2.42939e-13
	Léguer	Bretagne	7.95622e-16	1.70978e-09	1.59775e-09	2.60792e-18	4.33132e-17	2.20021e-15	2.10679e-11	5.00783e-14	7.47373e-11	2.54832e-09
	Ic	Bretagne	4.77856e-13	1.18227e-05	1.04613e-08	3.29021e-15	9.88847e-12	2.44628e-14	1.40414e-13	1.62378e-11	1.26291e-09	5.17171e-12
	Frémur	Bretagne	1.25842e-14	7.81059e-09	1.72756e-12	5.23524e-12	4.41397e-15	1.39448e-14	5.63866e-13	1.60876e-12	3.42441e-11	5.51262e-10
	Couesnon	Bretagne	1.03298e-20	1.25108e-14	2.5682e-12	3.92719e-23	1.64952e-21	5.99992e-23	1.02043e-08	7.39184e-16	3.44989e-16	2.34912e-19
	Selune	Bretagne	2.01429e-16	7.30009e-11	1.25581e-10	6.94997e-14	1.24576e-16	3.68137e-14	5.30691e-13	1.94407e-13	1.96539e-11	1.45676e-13
	Sée	Bretagne	6.76011e-20	5.01137e-15	1.24564e-12	7.07537e-20	5.06278e-18	1.58897e-19	5.50567e-15	3.99696e-16	4.79274e-14	1.24947e-12
	Sienne	Bretagne	9.28691e-20	4.98934e-14	1.45445e-12	8.44818e-21	1.76441e-18	5.85816e-19	1.32469e-14	5.12416e-17	6.08456e-15	5.66429e-18
	Saire	Bretagne	4.28329e-15	7.28578e-14	6.97907e-16	1.53298e-19	5.6475e-17	2.42947e-16	2.73658e-12	7.05069e-16	2.14439e-12	6.88312e-14
	Vire	Lower Normandie	1.41164e-12	2.48158e-08	1.58732e-10	3.80693e-12	1.08721e-13	1.18075e-14	2.1442e-09	1.25978e-13	2.91072e-11	9.08026e-13
	Seulles	Lower Normandie	3.52215e-14	3.128e-12	7.09728e-14	5.93837e-17	5.03508e-17	7.89342e-17	3.41841e-13	1.31116e-17	3.08108e-14	2.75456e-20
	Orne	Lower Normandie	4.52035e-09	3.27342e-08	1.34171e-09	4.68909e-08	1.41984e-11	2.60936e-12	9.88829e-11	6.36334e-13	4.31278e-11	2.73721e-14
	Dives	Lower Normandie	5.04656e-19	2.79846e-14	8.15769e-20	3.18429e-19	3.86255e-24	4.91091e-20	3.31451e-12	7.15458e-23	2.68187e-17	8.22234e-26
	Touques	Lower Normandie	1.84791e-11	5.91237e-09	7.7017e-14	4.46293e-14	3.40331e-16	1.20606e-16	2.4053e-13	1.16781e-17	1.22286e-09	3.0518e-18
	Seine	Lower Normandie	7.98204e-14	2.33827e-08	4.31444e-10	2.66221e-16	1.5384e-17	4.52806e-17	6.1167e-13	4.02711e-17	1.93537e-13	2.93997e-17
	Valmont	Upper Normandie	2.49506e-18	6.66865e-10	8.29779e-14	6.56774e-16	4.28299e-20	1.23561e-17	4.4465e-15	1.91637e-19	9.96865e-14	2.74e-17
	Durdent	Upper Normandie	3.7808e-23	5.05413e-14	1.94354e-16	9.75934e-19	4.96613e-23	1.03144e-21	5.17363e-12	6.73811e-25	1.69971e-18	1.5722e-22
	Saâne	Upper Normandie	3.30992e-20	3.81283e-11	1.29889e-13	1.75421e-16	6.85605e-20	1.39479e-16	3.48638e-16	2.00999e-20	1.48495e-13	4.22883e-20
	Scie	Upper Normandie	4.03977e-21	1.07166e-11	2.93916e-13	3.57383e-19	1.33499e-17	2.79934e-17	5.00757e-18	5.85064e-22	5.87718e-15	3.30647e-19
	Arques	Upper Normandie	3.91125e-14	3.09672e-10	2.10111e-11	4.30045e-14	6.18844e-19	7.75666e-15	2.30088e-11	1.24093e-17	5.95217e-12	2.75714e-16
	Yères	Upper Normandie	1.55977e-18	1.67531e-15	6.07914e-14	3.0234e-19	2.33461e-19	3.42906e-19	4.77881e-18	6.33143e-24	9.06276e-16	1.35054e-20
	Bresle	Upper Normandie	7.0005e-19	2.9733e-12	2.00743e-11	9.1344e-18	1.24216e-20	4.37849e-17	9.4547e-14	2.93234e-20	1.19543e-13	1.0709e-18
	Somme	Upper Normandie	1.29119e-13	1.90732e-08	1.67127e-13	1.41152e-15	6.10848e-18	1.40734e-13	1.36744e-16	9.32891e-21	1.63697e-12	6.1295e-16
	Authie	Upper Normandie	1.57389e-22	4.58988e-16	1.11908e-18	4.29562e-21	9.64282e-24	1.75008e-22	1.46196e-18	3.13897e-24	1.7557e-15	1.76746e-26
	Canche	Upper Normandie	4.34104e-19	1.60011e-12	1.36344e-13	8.7079e-19	7.49436e-23	2.93599e-16	2.15667e-17	1.61726e-21	7.93718e-16	2.29595e-20
	Liane	Upper Normandie	7.22667e-21	9.03051e-15	2.81776e-14	1.01581e-17	5.47097e-20	1.26932e-18	1.16913e-17	2.21785e-21	3.98254e-15	1.16397e-18
	Slack	Upper Normandie	8.4676e-20	2.71067e-14	1.20597e-16	9.46686e-16	3.38464e-17	1.34775e-17	3.31582e-15	2.76885e-19	1.93398e-12	5.611e-20
	Skjern	Denmark	2.25364e-13	4.39555e-07	1.38981e-14	5.62104e-15	4.8785e-17	1.15688e-15	2.5769e-12	1.18274e-14	2.56441e-12	1.01821e-22
	Sneum	Denmark	2.56721e-13	7.58787e-09	1.89185e-14	8.94347e-17	1.23677e-14	3.57434e-16	4.63505e-14	3.31897e-14	9.16595e-12	7.90732e-21
	Hatchery J	French hatcheries	3.03139e-18	2.72971e-14	6.1838e-21	1.7827e-14	2.89159e-22	4.43851e-18	2.88857e-20	1.06116e-23	3.39214e-20	2.18703e-23
	Hatchery PF	French hatcheries	4.67071e-13	1.50429e-09	1.84638e-13	3.91334e-11	2.85768e-13	3.01606e-13	6.74146e-20	1.27915e-16	8.32486e-14	2.8573e-21
cBayes	Arigideen	South east Ireland	0	0	0	0	0	0	0	0	0	0
	Colligan	South east Ireland	0	0	0	0	0	0	0	0	0	0
	Sow	South east Ireland	0	0	0	0	0	0	0	0	0	0
	Owenavaragh	South east Ireland	0	0	0	0	0	0	0	0	0	0
	Inch	South east Ireland	0	0	0	0	0	0	0	0	0	0
	Avoca	South east Ireland	0	0	0	0	0	0	0	0	0	0
	Nevern	Outer Bristol Channel	0	0	0	0	0	0	0	0	0	0
	West Cleddau	Outer Bristol Channel	0	0	0	0.01	0	0	0	0	0	0
	East Cleddau	Outer Bristol Channel	1	0.93	1	0.98	1	0.98	0.95	0.99	1	0.98
	Taff	Outer Bristol Channel	0	0	0	0.01	0	0.01	0	0	0	0.01
	Twyi	Outer Bristol Channel	0	0	0	0	0	0	0	0	0	0
	Tawe	Outer Bristol Channel	0	0	0	0	0	0	0	0	0	0
	Ogmore	Outer Bristol Channel	0	0	0	0	0	0	0	0	0	0
	Wye	Inner Bristol Channel	0	0	0	0	0	0	0	0	0	0
	Severn	Inner Bristol Channel	0	0	0	0	0	0	0	0	0	0
	Bristol Avon	Inner Bristol Channel	0	0	0	0	0	0	0	0	0	0
	Doniford	Outer Bristol Channel	0	0	0	0	0	0	0	0	0	0
	East Lyn	Outer Bristol Channel	0	0	0	0	0	0	0	0	0	0
	Taw	Outer Bristol Channel	0	0	0	0	0	0	0	0	0	0
	Torridge	Outer Bristol Channel	0	0	0	0	0	0	0	0	0	0
	Camel	Devon & Cornwall	0	0	0	0	0	0	0.02	0	0	0
	Menalhyl	Devon & Cornwall	0	0	0	0	0	0	0	0.01	0	0
	Red River	Land's End	0	0	0	0	0	0	0	0	0	0
	Hayle	Land's End	0	0	0	0	0	0	0	0	0	0
	Trevaylor	Land's End	0	0	0	0	0	0	0	0	0	0
	Crowlas	Land's End	0	0	0	0	0	0	0	0	0	0
	Tresillian	Devon & Cornwall	0	0	0	0	0	0	0	0	0	0
	Fal	Devon & Cornwall	0	0	0	0	0	0	0	0	0	0
	Fowey	Devon & Cornwall	0	0	0	0	0	0	0	0	0	0
	West Looe	Devon & Cornwall	0	0	0	0	0	0	0	0	0	0
	East Looe	Devon & Cornwall	0	0	0	0	0	0	0	0	0	0
	Seaton	Devon & Cornwall	0	0	0	0	0	0	0	0	0	0.01
	Lynher	Devon & Cornwall	0	0	0	0	0	0	0	0	0	0.01
	Tamar	Devon & Cornwall	0	0	0	0	0	0	0	0	0	0
	Tavy	Devon & Cornwall	0	0	0	0	0	0	0	0	0	0
	Plym	Devon & Cornwall	0	0	0	0	0	0	0.01	0	0	0
	Yealm	Devon & Cornwall	0	0	0	0	0	0	0.01	0	0	0
	Erme	Devon & Cornwall	0	0	0	0	0	0	0.01	0	0	0
	Devon Avon	Devon & Cornwall	0	0	0	0	0	0	0	0	0	0
	Dart	Devon & Cornwall	0	0	0	0	0	0	0	0	0	0
	Teign	Devon & Cornwall	0	0	0	0	0	0	0	0	0	0
	Exe	Devon & Cornwall	0	0	0	0	0	0	0	0	0	0
	Otter	Devon & Cornwall	0	0	0	0	0	0	0	0	0	0
	Axe	Devon & Cornwall	0	0	0	0	0	0	0	0	0	0
	Brit	Hampshire Basin	0	0	0	0	0	0	0	0	0	0
	Frome	Hampshire Basin	0	0	0	0	0	0	0	0	0	0
	Piddle	Hampshire Basin	0	0	0	0	0	0	0	0	0	0
	Dorset Stour	Hampshire Basin	0	0	0	0	0	0	0	0	0	0
	Hampshire Avon	Hampshire Basin	0	0	0	0	0	0	0	0	0	0
	Lymington	Hampshire Basin	0	0	0	0	0	0	0	0	0	0
	Beaulieu	Hampshire Basin	0	0	0	0	0	0	0	0	0	0
	Itchen	Hampshire Basin	0	0	0	0	0	0	0	0	0	0
	Test	Hampshire Basin	0	0	0	0	0	0	0	0	0	0
	Hamble	Hampshire Basin	0	0	0	0	0	0	0	0	0	0
	Meon	Hampshire Basin	0	0	0	0	0	0	0	0	0	0
	Wallington	Hampshire Basin	0	0	0	0	0	0	0	0	0	0
	Eastern Yar	South east England	0	0	0	0	0	0	0	0	0	0
	Arun	South east England	0	0	0	0	0	0	0	0	0	0
	Adur	South east England	0	0	0	0	0	0	0	0	0	0
	Sussex Ouse	South east England	0	0	0	0	0	0	0	0	0	0
	Eastern Rother	South east England	0	0	0	0	0	0	0	0	0	0
	Dour	South east England	0	0	0	0	0	0	0	0	0	0
	Great Stour	South east England	0	0	0	0	0	0	0	0	0	0
	Medway	Thames & East Anglia	0	0	0	0	0	0	0	0	0	0
	Thames	Thames & East Anglia	0	0	0	0	0	0	0	0	0	0
	Belstead Brook	Thames & East Anglia	0	0	0	0	0	0	0	0	0	0
	Wensum	Thames & East Anglia	0	0	0	0	0	0	0	0	0	0
	Glaven	Thames & East Anglia	0	0	0	0	0	0	0	0	0	0
	Nar	Thames & East Anglia	0	0	0	0	0	0	0	0	0	0
	Yorkshire Esk	North East England	0	0	0	0	0	0	0	0	0	0
	Tyne	North East England	0	0	0	0	0	0	0	0	0	0
	Coquet	North East England	0	0	0	0	0	0	0	0	0	0
	Tweed	North East England	0	0	0	0	0	0	0	0	0	0
	Aber Wrac'h	Bretagne	0	0	0	0	0	0	0	0	0	0
	Flèche	Bretagne	0	0	0	0	0	0	0	0	0	0
	Kérallé	Bretagne	0	0	0	0	0	0	0	0	0	0
	Guillec	Bretagne	0	0	0	0	0	0	0	0	0	0
	Horn	Bretagne	0	0	0	0	0	0	0	0	0	0
	Yar	Bretagne	0	0	0	0	0	0	0	0	0	0
	Léguer	Bretagne	0	0	0	0	0	0	0	0	0	0
	Ic	Bretagne	0	0.06	0	0	0	0	0	0	0	0
	Frémur	Bretagne	0	0	0	0	0	0	0	0	0	0
	Couesnon	Bretagne	0	0	0	0	0	0	0	0	0	0
	Selune	Bretagne	0	0	0	0	0	0	0	0	0	0
	Sée	Bretagne	0	0	0	0	0	0	0	0	0	0
	Sienne	Bretagne	0	0	0	0	0	0	0	0	0	0
	Saire	Bretagne	0	0	0	0	0	0	0	0	0	0
	Vire	Lower Normandie	0	0	0	0	0	0	0	0	0	0
	Seulles	Lower Normandie	0	0	0	0	0	0	0	0	0	0
	Orne	Lower Normandie	0	0	0	0	0	0	0	0	0	0
	Dives	Lower Normandie	0	0	0	0	0	0	0	0	0	0
	Touques	Lower Normandie	0	0	0	0	0	0	0	0	0	0
	Seine	Lower Normandie	0	0	0	0	0	0	0	0	0	0
	Valmont	Upper Normandie	0	0	0	0	0	0	0	0	0	0
	Durdent	Upper Normandie	0	0	0	0	0	0	0	0	0	0
	Saâne	Upper Normandie	0	0	0	0	0	0	0	0	0	0
	Scie	Upper Normandie	0	0	0	0	0	0	0	0	0	0
	Arques	Upper Normandie	0	0	0	0	0	0	0	0	0	0
	Yères	Upper Normandie	0	0	0	0	0	0	0	0	0	0
	Bresle	Upper Normandie	0	0	0	0	0	0	0	0	0	0
	Somme	Upper Normandie	0	0	0	0	0	0	0	0	0	0
	Authie	Upper Normandie	0	0	0	0	0	0	0	0	0	0
	Canche	Upper Normandie	0	0	0	0	0	0	0	0	0	0
	Liane	Upper Normandie	0	0	0	0	0	0	0	0	0	0
	Slack	Upper Normandie	0	0	0	0	0	0	0	0	0	0
	Skjern	Denmark	0	0	0	0	0	0	0	0	0	0
	Sneum	Denmark	0	0	0	0	0	0	0	0	0	0
	Hatchery J	French hatcheries	0	0	0	0	0	0	0	0	0	0
	Hatchery PF	French hatcheries	0	0	0	0	0	0	0	0	0	0

## Sheet: Supp Table 3.04
Supplementary Table 3.04 Torridge (Outter Bristol Channel)
			Individual / Assignment Probability
Method	River	Region	OKEEAO01	OKEEAO02	OKEEAO03	OKEEAO04	OKEEAO05	OKEEAO06	OKEEAO07	OKEEAO08
RUBIAS		South east Ireland	1.18043e-07	7.8607e-07	5.42173e-05	0.0280972	2.09828e-08	0.00121421	1.85069e-07	3.69799e-09
		Outer Bristol Channel	0.999843	0.996806	0.995664	0.966772	0.999758	0.962352	0.951942	0.968564
		Inner Bristol Channel	6.66893e-13	3.22397e-09	1.40826e-12	6.65013e-09	1.57069e-14	5.0627e-07	8.99307e-08	1.11701e-11
		Devon & Cornwall	0.000157233	0.00314753	0.00428152	0.00511589	0.000242307	0.0364315	0.0476102	0.0314355
		Land's End	1.59853e-14	1.38013e-08	1.83114e-10	2.1496e-11	8.96222e-12	6.43872e-13	9.81726e-10	7.53319e-11
		Hampshire Basin	2.13858e-13	1.09686e-08	6.50441e-09	2.0261e-08	1.05705e-10	2.22919e-10	0.000332949	2.81857e-12
		South east England	1.00674e-15	1.9696e-07	1.7424e-13	2.65055e-10	2.33344e-14	1.045e-07	5.33396e-07	5.5397e-11
		Thames & East Anglia	3.41058e-13	8.16098e-08	7.39791e-14	9.45931e-11	6.8353e-14	1.31711e-08	1.07434e-07	9.9155e-11
		North east England	2.66225e-15	6.1695e-13	1.89587e-12	6.03453e-10	3.18858e-13	3.31231e-07	2.74133e-09	2.46045e-12
		Bretagne	9.69377e-13	5.04903e-06	1.28592e-11	1.42619e-05	9.47959e-12	4.13732e-08	5.81372e-06	6.42265e-10
		Lower Normandie	1.65687e-11	3.96889e-05	1.34342e-11	2.69125e-07	3.7309e-12	1.27941e-08	0.000108182	9.69577e-10
		Upper Normandie	2.68919e-12	2.24909e-07	6.41751e-11	3.27747e-09	9.32758e-12	8.42673e-07	2.60243e-08	1.65686e-12
		Denmark	3.01031e-15	8.47471e-09	2.12446e-14	2.28331e-11	8.81919e-15	1.77085e-13	1.66079e-09	7.172e-15
		French Hatcheries	2.1335e-16	1.91732e-08	1.29224e-17	9.4249e-10	2.31071e-16	1.33872e-08	2.38425e-07	1.35616e-16
cBayes		South east Ireland	0	0	0	0.05	0	0.01	0	0
		Outer Bristol Channel	0.99	0.99	1	0.93	1	0.96	1	0.97
		Inner Bristol Channel	0	0	0	0	0	0	0	0
		Devon & Cornwall	0	0	0	0	0	0.02	0	0.02
		Land's End	0	0	0	0	0	0	0	0
		Hampshire Basin	0	0	0	0	0	0	0	0
		South east England	0	0	0	0	0	0	0	0
		Thames & East Anglia	0	0	0	0	0	0	0	0
		North east England	0	0	0	0	0	0	0	0
		Bretagne	0	0	0	0	0	0	0	0
		Lower Normandie	0	0	0	0	0	0	0	0
		Upper Normandie	0	0	0	0	0	0	0	0
		Denmark	0	0	0	0	0	0	0	0
		French Hatcheries	0	0	0	0	0	0	0	0
RUBIAS	Arigideen	South east Ireland	1.32646e-15	9.12327e-09	2.14314e-10	8.89209e-05	1.55818e-08	3.56036e-08	2.3444e-10	9.36265e-14
	Colligan	South east Ireland	7.4079e-12	8.35613e-11	2.66209e-10	7.9542e-09	4.1801e-15	2.50421e-08	2.87436e-08	3.17405e-14
	Sow	South east Ireland	1.52727e-12	8.47352e-15	2.96784e-08	1.06844e-08	4.60256e-19	9.46864e-17	2.73711e-14	1.12201e-11
	Owenavaragh	South east Ireland	4.95664e-08	7.67989e-07	4.76323e-08	0.0280073	7.95199e-10	0.00115218	5.78328e-08	1.68539e-09
	Inch	South east Ireland	6.84513e-08	6.67267e-09	5.41393e-05	5.99589e-07	1.65983e-10	5.21512e-05	9.78422e-08	1.93785e-09
	Avoca	South east Ireland	1.6618e-11	2.2008e-09	2.27187e-10	2.95767e-07	4.43983e-09	9.81533e-06	4.16082e-10	6.34069e-11
	Nevern	Outer Bristol Channel	3.12587e-05	0.00291184	6.65473e-07	0.024198	3.97186e-05	0.0101071	0.000736107	2.5669e-05
	West Cleddau	Outer Bristol Channel	1.04085e-07	3.38506e-05	4.20202e-08	0.00771377	3.63507e-06	1.31834e-05	6.21712e-06	1.09258e-07
	East Cleddau	Outer Bristol Channel	1.01694e-10	5.56964e-07	2.02102e-10	1.70893e-06	7.48331e-12	9.29985e-07	1.83687e-06	1.41836e-06
	Taff	Outer Bristol Channel	1.89331e-08	1.24346e-06	1.01159e-08	0.000437163	1.23783e-07	1.78375e-05	4.85926e-07	1.55232e-07
	Twyi	Outer Bristol Channel	3.32472e-12	1.54928e-08	5.3766e-11	2.51095e-08	6.74632e-10	1.02038e-08	3.17242e-07	9.48247e-12
	Tawe	Outer Bristol Channel	1.98863e-11	6.14749e-11	1.28296e-15	7.65992e-09	2.58118e-10	8.95056e-09	1.09062e-10	3.34983e-12
	Ogmore	Outer Bristol Channel	2.21233e-11	1.38671e-09	1.78823e-10	9.45484e-09	1.39506e-09	1.59673e-07	2.31928e-08	7.53344e-10
	Wye	Inner Bristol Channel	4.89508e-19	1.52621e-15	1.35319e-15	6.67241e-17	1.40896e-17	3.29671e-20	6.95184e-17	1.39369e-17
	Severn	Inner Bristol Channel	3.10711e-21	2.46909e-15	1.7239e-15	6.35296e-15	1.90506e-19	4.15381e-16	2.67562e-15	4.40351e-14
	Bristol Avon	Inner Bristol Channel	6.66893e-13	3.22396e-09	1.40518e-12	6.65012e-09	1.56927e-14	5.0627e-07	8.99307e-08	1.11261e-11
	Doniford	Outer Bristol Channel	2.24832e-08	1.85869e-07	4.29769e-07	0.00012565	2.47934e-10	3.93871e-05	9.20091e-07	1.57758e-05
	East Lyn	Outer Bristol Channel	1.58415e-07	5.23463e-08	0.00254588	0.000444468	1.59385e-08	0.000119268	0.0422273	4.45757e-09
	Taw	Outer Bristol Channel	0.00989078	0.00707779	0.00221203	0.00288518	4.97209e-05	0.046707	0.00204407	0.00043026
	Torridge	Outer Bristol Channel	0.98992	0.986781	0.990905	0.930966	0.999664	0.905347	0.906924	0.968091
	Camel	Devon & Cornwall	0.000127191	0.00104149	0.00023322	0.00118221	4.54311e-06	0.0301432	0.00861407	0.0301706
	Menalhyl	Devon & Cornwall	2.94266e-08	1.17105e-05	3.95008e-06	3.05944e-05	2.12057e-05	1.21927e-05	6.89075e-06	5.51101e-05
	Red River	Land's End	1.55612e-14	6.26693e-14	1.83114e-10	2.14958e-11	8.95615e-12	6.43872e-13	9.71008e-10	7.52526e-11
	Hayle	Land's End	4.23929e-16	1.95311e-14	4.51013e-19	1.01278e-16	2.05266e-16	2.13008e-25	5.78783e-15	1.15058e-19
	Trevaylor	Land's End	9.80486e-20	1.38012e-08	7.96799e-22	4.04334e-17	5.86147e-15	9.13189e-20	1.07119e-11	7.92887e-14
	Crowlas	Land's End	2.05823e-25	3.54396e-20	7.40075e-23	3.02909e-26	1.18114e-21	4.44233e-20	7.45121e-19	4.01207e-23
	Tresillian	Devon & Cornwall	6.22426e-13	2.09869e-11	8.19143e-13	1.39433e-10	5.60859e-11	2.40706e-12	7.72784e-13	2.51763e-12
	Fal	Devon & Cornwall	2.90462e-14	2.09263e-11	5.70383e-12	4.04157e-12	9.03558e-11	9.28095e-11	2.29677e-12	5.4856e-12
	Fowey	Devon & Cornwall	4.71397e-08	3.99709e-05	6.64895e-08	0.000195294	2.89882e-06	6.77046e-06	3.38714e-07	7.84535e-07
	West Looe	Devon & Cornwall	1.34553e-09	9.42536e-06	1.20053e-08	0.000139861	5.11697e-07	2.21547e-05	2.92021e-07	6.67011e-05
	East Looe	Devon & Cornwall	1.22124e-07	7.39062e-05	1.51261e-07	0.00139439	9.01575e-06	1.03618e-05	7.63031e-07	3.28571e-05
	Seaton	Devon & Cornwall	5.16273e-09	6.08286e-08	3.19621e-07	1.1271e-05	4.96538e-09	3.52731e-08	9.36261e-09	5.83302e-08
	Lynher	Devon & Cornwall	5.83974e-07	1.27863e-06	1.38229e-10	5.65957e-05	1.48156e-06	1.20138e-06	3.4422e-07	7.61448e-07
	Tamar	Devon & Cornwall	2.05443e-07	5.18775e-06	9.65456e-08	0.00104691	6.71583e-07	6.50061e-06	2.27385e-05	1.05845e-08
	Tavy	Devon & Cornwall	6.55728e-08	5.49031e-08	1.29921e-09	3.43671e-07	6.60042e-07	2.34704e-08	1.68343e-10	4.96173e-08
	Plym	Devon & Cornwall	2.0245e-10	1.20452e-07	7.71882e-10	5.80929e-07	1.78376e-06	1.1553e-06	1.83223e-09	5.60184e-05
	Yealm	Devon & Cornwall	4.76578e-06	7.26665e-06	3.3755e-09	0.000708004	1.99071e-06	1.62472e-06	3.01355e-07	2.4688e-05
	Erme	Devon & Cornwall	7.22361e-08	4.31551e-09	2.12422e-09	2.0243e-06	1.89057e-07	1.1081e-08	1.06254e-08	2.60505e-08
	Devon Avon	Devon & Cornwall	8.51524e-06	0.000110663	1.25262e-05	4.56386e-06	1.01628e-05	1.4883e-07	3.35173e-06	3.74724e-06
	Dart	Devon & Cornwall	3.78782e-07	4.63764e-06	6.3285e-11	6.23415e-05	1.9591e-06	2.27399e-06	3.30413e-08	1.40521e-08
	Teign	Devon & Cornwall	1.10864e-08	0.0001188	5.54609e-10	5.69798e-06	3.2126e-06	2.42678e-05	1.06349e-08	1.32508e-06
	Exe	Devon & Cornwall	8.22294e-07	0.00132453	1.55397e-08	0.000214204	2.25444e-05	0.00357648	3.29695e-05	5.29349e-07
	Otter	Devon & Cornwall	8.07683e-09	1.166e-05	2.78289e-05	3.12602e-05	6.55186e-07	6.69604e-05	4.75037e-05	0.000133104
	Axe	Devon & Cornwall	1.4408e-05	0.000386766	0.00400333	2.97572e-05	0.000158816	0.0025562	0.0388805	0.000889167
	Brit	Hampshire Basin	1.2216e-18	1.27705e-14	8.26066e-11	6.407e-15	3.27037e-14	1.4868e-11	2.67873e-10	6.34553e-14
	Frome	Hampshire Basin	3.52338e-15	2.10572e-10	9.61471e-10	7.80454e-13	4.44062e-14	1.02403e-13	0.000212686	1.57278e-17
	Piddle	Hampshire Basin	1.54889e-17	1.72993e-10	2.02871e-11	3.20584e-14	2.67029e-17	4.4224e-11	0.000119627	1.57389e-13
	Dorset Stour	Hampshire Basin	6.21257e-14	7.96042e-09	5.41369e-09	2.01453e-08	1.05237e-10	2.00352e-11	5.45346e-07	9.36717e-13
	Hampshire Avon	Hampshire Basin	3.36527e-21	1.22125e-12	3.82077e-18	1.31224e-12	6.89985e-19	2.8425e-13	7.23963e-10	9.08531e-17
	Lymington	Hampshire Basin	1.44652e-13	2.95024e-12	3.80126e-19	7.40535e-16	1.51822e-17	5.8705e-12	1.7302e-08	1.68908e-15
	Beaulieu	Hampshire Basin	3.45065e-15	1.90182e-12	3.58739e-19	1.13732e-15	8.70181e-19	1.00908e-11	5.06276e-12	1.00062e-17
	Itchen	Hampshire Basin	1.3351e-18	1.00112e-10	7.19104e-13	1.09646e-12	3.7866e-13	1.55169e-12	4.39471e-08	1.56195e-15
	Test	Hampshire Basin	3.9692e-21	4.15004e-13	5.64103e-18	2.90288e-14	1.28042e-23	6.07164e-18	5.28455e-12	7.39726e-19
	Hamble	Hampshire Basin	2.90018e-18	2.44378e-09	3.24693e-13	1.12414e-10	5.13073e-17	1.24362e-10	8.60966e-09	4.45733e-14
	Meon	Hampshire Basin	8.53373e-17	7.38128e-11	2.53167e-11	4.45183e-14	1.28737e-14	1.30085e-13	2.5137e-10	1.61279e-12
	Wallington	Hampshire Basin	8.37211e-21	3.97338e-13	8.01746e-20	1.36436e-16	2.4441e-18	1.39965e-12	1.97334e-08	2.75813e-16
	Eastern Yar	South east England	1.26492e-20	2.6506e-11	5.69865e-20	5.15152e-13	2.02631e-21	2.1206e-14	9.53043e-09	2.17412e-12
	Arun	South east England	1.41415e-23	6.47766e-14	2.06384e-18	2.44325e-15	1.77993e-14	4.84122e-17	1.84137e-14	6.32581e-18
	Adur	South east England	2.22294e-20	1.48931e-12	3.76512e-18	4.23902e-14	3.41642e-19	8.36916e-13	4.30421e-10	1.04193e-15
	Sussex Ouse	South east England	4.69183e-16	6.01782e-10	1.48108e-14	5.36047e-12	4.00992e-16	1.04225e-07	3.39607e-07	3.48944e-14
	Eastern Rother	South east England	5.37419e-16	7.6335e-09	1.18485e-13	7.78576e-13	1.97372e-16	1.36701e-10	1.83794e-07	5.31778e-11
	Dour	South east England	9.75512e-20	1.88696e-07	4.09136e-14	2.58355e-10	4.92694e-15	1.3752e-10	3.33244e-11	8.86949e-15
	Great Stour	South east England	9.0925e-21	8.40731e-14	2.42838e-17	2.50265e-16	9.50373e-18	2.02118e-17	2.95601e-13	2.71984e-16
	Medway	Thames & East Anglia	1.35318e-19	3.68157e-13	1.61703e-20	4.94177e-17	2.05178e-22	7.11434e-15	7.20879e-18	9.86712e-11
	Thames	Thames & East Anglia	2.78704e-16	1.77427e-13	2.8135e-16	9.11311e-14	3.46834e-16	1.12862e-19	4.65377e-12	2.41832e-19
	Belstead Brook	Thames & East Anglia	1.63967e-30	3.35369e-19	7.96052e-31	2.4338e-21	3.83676e-25	1.47151e-22	3.07163e-17	1.03461e-21
	Wensum	Thames & East Anglia	6.0353e-32	3.99937e-21	1.4538e-27	1.1893e-22	1.27515e-33	8.85789e-24	7.63051e-27	3.80583e-22
	Glaven	Thames & East Anglia	6.50784e-17	3.25429e-10	1.36403e-15	4.52664e-13	7.47705e-17	9.44983e-09	4.10158e-11	1.8328e-14
	Nar	Thames & East Anglia	3.40714e-13	8.12839e-08	7.23337e-14	9.40493e-11	6.79314e-14	3.72126e-09	1.07389e-07	4.65464e-13
	Yorkshire Esk	North East England	1.08263e-16	5.02964e-15	1.69605e-17	6.67579e-11	3.6349e-14	1.0675e-08	1.44288e-11	1.83023e-16
	Tyne	North East England	1.91011e-17	5.29671e-18	2.84702e-17	1.0218e-11	1.79363e-16	1.08219e-10	1.18344e-13	1.91277e-19
	Coquet	North East England	2.3353e-15	5.86812e-13	1.79793e-12	3.00311e-12	2.82266e-13	3.20342e-07	8.79871e-12	2.22171e-12
	Tweed	North East England	1.99584e-16	2.51032e-14	9.78869e-14	5.23474e-10	6.38831e-17	1.05371e-10	2.71798e-09	2.38557e-13
	Aber Wrac'h	Bretagne	7.16507e-19	1.68713e-08	2.92271e-14	1.26966e-08	7.6588e-20	3.84701e-14	3.61093e-08	5.26358e-10
	Flèche	Bretagne	4.43423e-23	5.7567e-18	3.7925e-23	1.46463e-16	4.13336e-22	4.24494e-22	7.44453e-17	1.9684e-16
	Kérallé	Bretagne	3.78914e-24	1.23321e-16	3.77065e-25	2.09609e-16	1.2555e-21	3.73549e-19	1.22366e-15	2.19991e-20
	Guillec	Bretagne	7.21286e-23	3.54754e-18	4.92638e-25	4.51379e-22	1.47541e-22	2.20985e-21	1.06377e-15	1.55555e-22
	Horn	Bretagne	1.76789e-22	2.24883e-12	4.28424e-29	7.45971e-16	1.26753e-25	6.50346e-15	2.54316e-13	2.77636e-21
	Yar	Bretagne	1.58775e-19	5.96243e-10	9.20363e-15	1.6581e-07	1.99038e-16	6.28093e-13	5.85518e-09	3.17175e-11
	Léguer	Bretagne	4.10511e-16	7.58631e-10	1.00395e-12	7.6415e-08	3.55417e-15	3.54817e-10	6.31752e-08	1.37922e-13
	Ic	Bretagne	6.51111e-14	5.01765e-06	3.03608e-15	5.42515e-07	2.74349e-14	1.12006e-10	2.53123e-06	8.7211e-13
	Frémur	Bretagne	9.02677e-13	1.26769e-08	1.17487e-11	3.98649e-07	9.44743e-12	3.61242e-08	1.07133e-08	6.23116e-13
	Couesnon	Bretagne	4.62588e-20	1.08484e-13	3.80854e-16	1.98465e-14	3.09528e-20	3.48648e-19	4.17865e-09	1.84073e-11
	Selune	Bretagne	7.59317e-16	2.98266e-10	4.78633e-14	9.94787e-06	6.10601e-16	1.06142e-09	2.73334e-06	1.68222e-14
	Sée	Bretagne	2.10192e-19	4.72162e-13	2.92746e-15	1.5698e-10	1.63465e-17	3.352e-10	1.92753e-07	2.36602e-17
	Sienne	Bretagne	8.01539e-20	9.90672e-12	4.46185e-15	3.10396e-06	1.95301e-19	1.55852e-15	7.55825e-09	4.61731e-21
	Saire	Bretagne	4.17656e-16	1.61928e-10	9.41839e-15	1.37848e-08	3.39782e-16	3.38487e-09	2.28808e-07	6.41326e-11
	Vire	Lower Normandie	1.32169e-11	4.36681e-06	7.35336e-14	6.72307e-09	8.32961e-13	7.16305e-10	4.62165e-06	2.41408e-12
	Seulles	Lower Normandie	1.30804e-16	2.20197e-09	1.6158e-16	3.34654e-13	1.15788e-18	1.80394e-12	7.09674e-09	1.62924e-12
	Orne	Lower Normandie	3.3374e-12	3.3123e-05	1.33601e-11	2.62327e-07	2.8979e-12	1.18982e-08	8.90663e-05	9.62789e-10
	Dives	Lower Normandie	6.97162e-19	1.27286e-12	7.36048e-19	4.43729e-16	1.65849e-21	1.41256e-17	7.07612e-10	5.43061e-19
	Touques	Lower Normandie	7.94091e-15	1.07904e-09	1.7713e-16	6.72567e-12	3.44376e-19	1.28372e-10	4.51698e-07	2.33892e-12
	Seine	Lower Normandie	6.23992e-15	2.19584e-06	2.52379e-16	6.80159e-11	3.37707e-17	4.94642e-11	1.40346e-05	4.05692e-13
	Valmont	Upper Normandie	1.06467e-16	8.56665e-11	3.13475e-16	3.36909e-15	6.19955e-13	6.47113e-10	9.69629e-11	6.36366e-14
	Durdent	Upper Normandie	1.21558e-19	4.05746e-12	2.0451e-18	2.27367e-14	2.20414e-17	1.64436e-11	9.35994e-12	1.84532e-19
	Saâne	Upper Normandie	1.61763e-17	3.15021e-09	9.57228e-15	3.82895e-10	1.78663e-14	1.36231e-10	1.19612e-09	8.04319e-17
	Scie	Upper Normandie	3.87169e-16	2.83783e-09	2.77241e-16	2.13635e-10	4.52346e-13	1.8099e-10	1.0943e-11	5.03484e-13
	Arques	Upper Normandie	2.68703e-12	1.12388e-07	6.38573e-11	2.45081e-09	6.88217e-12	5.26196e-07	2.15304e-08	1.07764e-12
	Yères	Upper Normandie	2.06801e-17	1.21042e-08	8.08657e-20	2.85514e-12	4.12043e-15	3.79462e-09	7.02717e-13	1.29685e-17
	Bresle	Upper Normandie	1.43487e-15	5.84592e-10	3.0043e-14	3.82269e-12	4.90825e-14	5.01997e-09	3.17654e-10	3.26515e-15
	Somme	Upper Normandie	9.49214e-17	2.19615e-11	2.62109e-13	4.9216e-11	1.04137e-15	1.0124e-07	2.78336e-09	7.14999e-15
	Authie	Upper Normandie	1.01271e-19	2.74666e-13	6.70968e-19	7.50082e-17	8.59e-18	5.72474e-14	2.18898e-15	7.38829e-20
	Canche	Upper Normandie	4.36201e-18	7.7482e-08	1.78763e-15	1.23507e-10	1.9851e-15	1.03008e-09	7.41725e-11	1.4855e-16
	Liane	Upper Normandie	5.8837e-18	1.11956e-11	6.25088e-15	5.0495e-11	4.05343e-15	1.96034e-07	2.33006e-12	3.76971e-16
	Slack	Upper Normandie	9.09326e-17	1.62394e-08	7.50136e-15	2.05744e-13	1.29493e-12	8.37795e-09	2.28726e-12	1.06002e-15
	Skjern	Denmark	9.71907e-17	4.36929e-09	1.51925e-14	1.97844e-11	4.15268e-16	3.01427e-16	1.45011e-09	1.21284e-16
	Sneum	Denmark	2.91312e-15	4.10543e-09	6.05211e-15	3.04867e-12	8.40392e-15	1.76784e-13	2.10686e-10	7.05071e-15
	Hatchery J	French hatcheries	5.69479e-23	1.84511e-16	9.33131e-27	1.19707e-17	3.43672e-24	6.25215e-14	8.89753e-15	5.11957e-23
	Hatchery PF	French hatcheries	2.1335e-16	1.91732e-08	1.29224e-17	9.4249e-10	2.31071e-16	1.33871e-08	2.38425e-07	1.35616e-16
cBayes	Arigideen	South east Ireland	0	0	0	0	0	0	0	0
	Colligan	South east Ireland	0	0	0	0	0	0	0	0
	Sow	South east Ireland	0	0	0	0	0	0	0	0
	Owenavaragh	South east Ireland	0	0	0	0.05	0	0.01	0	0
	Inch	South east Ireland	0	0	0	0	0	0	0	0
	Avoca	South east Ireland	0	0	0	0	0	0	0	0
	Nevern	Outer Bristol Channel	0	0	0	0	0	0	0	0
	West Cleddau	Outer Bristol Channel	0	0	0	0	0	0	0	0
	East Cleddau	Outer Bristol Channel	0	0	0	0	0	0	0	0
	Taff	Outer Bristol Channel	0	0	0	0	0	0	0	0
	Twyi	Outer Bristol Channel	0	0	0	0	0	0	0	0
	Tawe	Outer Bristol Channel	0	0	0	0	0	0	0	0
	Ogmore	Outer Bristol Channel	0	0	0	0	0	0	0	0
	Wye	Inner Bristol Channel	0	0	0	0	0	0	0	0
	Severn	Inner Bristol Channel	0	0	0	0	0	0	0	0
	Bristol Avon	Inner Bristol Channel	0	0	0	0	0	0	0	0
	Doniford	Outer Bristol Channel	0	0	0	0.01	0	0.03	0	0.02
	East Lyn	Outer Bristol Channel	0	0	0.02	0	0	0	0.04	0
	Taw	Outer Bristol Channel	0	0	0	0	0	0.02	0	0
	Torridge	Outer Bristol Channel	0.99	0.99	0.98	0.92	1	0.91	0.96	0.95
	Camel	Devon & Cornwall	0	0	0	0	0	0.02	0	0.02
	Menalhyl	Devon & Cornwall	0	0	0	0	0	0	0	0
	Red River	Land's End	0	0	0	0	0	0	0	0
	Hayle	Land's End	0	0	0	0	0	0	0	0
	Trevaylor	Land's End	0	0	0	0	0	0	0	0
	Crowlas	Land's End	0	0	0	0	0	0	0	0
	Tresillian	Devon & Cornwall	0	0	0	0	0	0	0	0
	Fal	Devon & Cornwall	0	0	0	0	0	0	0	0
	Fowey	Devon & Cornwall	0	0	0	0	0	0	0	0
	West Looe	Devon & Cornwall	0	0	0	0	0	0	0	0
	East Looe	Devon & Cornwall	0	0	0	0	0	0	0	0
	Seaton	Devon & Cornwall	0	0	0	0	0	0	0	0
	Lynher	Devon & Cornwall	0	0	0	0	0	0	0	0
	Tamar	Devon & Cornwall	0	0	0	0	0	0	0	0
	Tavy	Devon & Cornwall	0	0	0	0	0	0	0	0
	Plym	Devon & Cornwall	0	0	0	0	0	0	0	0
	Yealm	Devon & Cornwall	0	0	0	0	0	0	0	0
	Erme	Devon & Cornwall	0	0	0	0	0	0	0	0
	Devon Avon	Devon & Cornwall	0	0	0	0	0	0	0	0
	Dart	Devon & Cornwall	0	0	0	0	0	0	0	0
	Teign	Devon & Cornwall	0	0	0	0	0	0	0	0
	Exe	Devon & Cornwall	0	0	0	0	0	0	0	0
	Otter	Devon & Cornwall	0	0	0	0	0	0	0	0
	Axe	Devon & Cornwall	0	0	0	0	0	0	0	0
	Brit	Hampshire Basin	0	0	0	0	0	0	0	0
	Frome	Hampshire Basin	0	0	0	0	0	0	0	0
	Piddle	Hampshire Basin	0	0	0	0	0	0	0	0
	Dorset Stour	Hampshire Basin	0	0	0	0	0	0	0	0
	Hampshire Avon	Hampshire Basin	0	0	0	0	0	0	0	0
	Lymington	Hampshire Basin	0	0	0	0	0	0	0	0
	Beaulieu	Hampshire Basin	0	0	0	0	0	0	0	0
	Itchen	Hampshire Basin	0	0	0	0	0	0	0	0
	Test	Hampshire Basin	0	0	0	0	0	0	0	0
	Hamble	Hampshire Basin	0	0	0	0	0	0	0	0
	Meon	Hampshire Basin	0	0	0	0	0	0	0	0
	Wallington	Hampshire Basin	0	0	0	0	0	0	0	0
	Eastern Yar	South east England	0	0	0	0	0	0	0	0
	Arun	South east England	0	0	0	0	0	0	0	0
	Adur	South east England	0	0	0	0	0	0	0	0
	Sussex Ouse	South east England	0	0	0	0	0	0	0	0
	Eastern Rother	South east England	0	0	0	0	0	0	0	0
	Dour	South east England	0	0	0	0	0	0	0	0
	Great Stour	South east England	0	0	0	0	0	0	0	0
	Medway	Thames & East Anglia	0	0	0	0	0	0	0	0
	Thames	Thames & East Anglia	0	0	0	0	0	0	0	0
	Belstead Brook	Thames & East Anglia	0	0	0	0	0	0	0	0
	Wensum	Thames & East Anglia	0	0	0	0	0	0	0	0
	Glaven	Thames & East Anglia	0	0	0	0	0	0	0	0
	Nar	Thames & East Anglia	0	0	0	0	0	0	0	0
	Yorkshire Esk	North East England	0	0	0	0	0	0	0	0
	Tyne	North East England	0	0	0	0	0	0	0	0
	Coquet	North East England	0	0	0	0	0	0	0	0
	Tweed	North East England	0	0	0	0	0	0	0	0
	Aber Wrac'h	Bretagne	0	0	0	0	0	0	0	0
	Flèche	Bretagne	0	0	0	0	0	0	0	0
	Kérallé	Bretagne	0	0	0	0	0	0	0	0
	Guillec	Bretagne	0	0	0	0	0	0	0	0
	Horn	Bretagne	0	0	0	0	0	0	0	0
	Yar	Bretagne	0	0	0	0	0	0	0	0
	Léguer	Bretagne	0	0	0	0	0	0	0	0
	Ic	Bretagne	0	0	0	0	0	0	0	0
	Frémur	Bretagne	0	0	0	0	0	0	0	0
	Couesnon	Bretagne	0	0	0	0	0	0	0	0
	Selune	Bretagne	0	0	0	0	0	0	0	0
	Sée	Bretagne	0	0	0	0	0	0	0	0
	Sienne	Bretagne	0	0	0	0	0	0	0	0
	Saire	Bretagne	0	0	0	0	0	0	0	0
	Vire	Lower Normandie	0	0	0	0	0	0	0	0
	Seulles	Lower Normandie	0	0	0	0	0	0	0	0
	Orne	Lower Normandie	0	0	0	0	0	0	0	0
	Dives	Lower Normandie	0	0	0	0	0	0	0	0
	Touques	Lower Normandie	0	0	0	0	0	0	0	0
	Seine	Lower Normandie	0	0	0	0	0	0	0	0
	Valmont	Upper Normandie	0	0	0	0	0	0	0	0
	Durdent	Upper Normandie	0	0	0	0	0	0	0	0
	Saâne	Upper Normandie	0	0	0	0	0	0	0	0
	Scie	Upper Normandie	0	0	0	0	0	0	0	0
	Arques	Upper Normandie	0	0	0	0	0	0	0	0
	Yères	Upper Normandie	0	0	0	0	0	0	0	0
	Bresle	Upper Normandie	0	0	0	0	0	0	0	0
	Somme	Upper Normandie	0	0	0	0	0	0	0	0
	Authie	Upper Normandie	0	0	0	0	0	0	0	0
	Canche	Upper Normandie	0	0	0	0	0	0	0	0
	Liane	Upper Normandie	0	0	0	0	0	0	0	0
	Slack	Upper Normandie	0	0	0	0	0	0	0	0
	Skjern	Denmark	0	0	0	0	0	0	0	0
	Sneum	Denmark	0	0	0	0	0	0	0	0
	Hatchery J	French hatcheries	0	0	0	0	0	0	0	0
	Hatchery PF	French hatcheries	0	0	0	0	0	0	0	0

## Sheet: Supp Table 3.05
Supplementary Table 3.05 Camel (Devon & Cornwall)
			Individual / Assignment Probability
Method	River	Region	CAM02	CAM04	CAM07	CAM12	CAM13	CAM19	CAM20	CAM25	CAM27	CAM29	CAM30	CAM41	CAM43	CAM47	CAM48	CAM49	CAM50	CAM53	CAM54	CAM55	CAM57	CAM59	CAM60	CAM62
RUBIAS		South east Ireland	7.42111e-06	2.08118e-07	1.45948e-09	8.52543e-11	3.43492e-07	4.46844e-09	2.007e-11	2.0597e-08	7.70858e-05	2.7213e-11	2.52056e-07	4.84733e-09	2.56046e-05	1.42356e-09	3.87493e-07	8.02974e-13	9.15291e-13	5.441e-09	0.00147742	2.5601e-06	3.08448e-07	2.42439e-14	5.54862e-06	7.50503e-10
		Outer Bristol Channel	0.083737	0.000310585	0.000198942	3.60031e-05	0.0482208	0.000286403	0.000127399	0.000316759	0.0749404	3.24799e-07	0.00204055	1.89751e-05	0.0228315	8.84574e-06	0.000290453	1.34072e-05	5.45828e-06	0.000502672	0.859629	0.000190663	0.00339453	2.54873e-06	0.00182934	0.000101824
		Inner Bristol Channel	1.66677e-07	7.41432e-06	2.72499e-11	2.77873e-11	4.54569e-08	9.92871e-12	1.26945e-16	2.17419e-14	1.03917e-08	6.01064e-15	2.55042e-06	2.18753e-09	1.24535e-08	1.54347e-11	1.50789e-12	6.29157e-09	2.05693e-14	8.75665e-12	0.00333597	7.14056e-08	1.01053e-06	5.37395e-11	1.17307e-10	4.78362e-14
		Devon & Cornwall	0.909234	0.99967	0.999801	0.999964	0.940128	0.999338	0.999872	0.999683	0.924899	1	0.997953	0.999979	0.977143	0.999991	0.999709	0.99781	0.999995	0.999497	0.134946	0.990613	0.994456	0.999997	0.998132	0.999898
		Land's End	2.48434e-13	2.09881e-12	6.3444e-15	1.52616e-09	2.70869e-10	1.74861e-13	1.03512e-08	2.39255e-08	1.83934e-11	3.15359e-10	1.81734e-13	6.81582e-09	7.73794e-15	2.32333e-13	3.72227e-12	5.90213e-11	1.85644e-11	6.90991e-14	7.64438e-14	1.12555e-12	5.99639e-14	4.66544e-12	1.60749e-08	3.2169e-09
		Hampshire Basin	1.80594e-06	5.96848e-08	1.41009e-13	6.56602e-11	0.00856985	8.78119e-10	3.97727e-13	9.64132e-11	4.09376e-08	3.28546e-09	2.26214e-09	2.45652e-10	1.83818e-12	3.83985e-12	4.34784e-12	7.88003e-09	3.37811e-11	2.25455e-11	7.45747e-08	1.14366e-06	3.68688e-10	1.217e-10	1.83089e-08	1.88177e-10
		South east England	6.63637e-06	2.17198e-07	4.94096e-13	2.96567e-09	4.03514e-05	7.21943e-09	1.05113e-11	2.19985e-09	3.10383e-07	2.7166e-11	4.22837e-08	6.02383e-09	2.52194e-08	1.87661e-11	4.7838e-10	5.84724e-06	9.5223e-12	3.7787e-12	5.0569e-08	0.0091668	1.76321e-06	2.68902e-15	2.93084e-09	3.17819e-09
		Thames & East Anglia	3.18541e-09	5.60973e-08	6.44044e-16	4.57635e-14	2.02009e-10	2.29188e-11	1.73031e-15	3.20999e-13	1.25496e-06	3.57935e-09	6.16344e-08	4.576e-14	6.45336e-14	1.09799e-13	2.48554e-11	2.86844e-12	3.06842e-14	7.10569e-14	6.92759e-07	6.77244e-12	2.74842e-06	1.43158e-13	4.65307e-10	6.16109e-15
		North east England	8.21807e-09	4.97822e-11	2.98152e-12	2.74388e-14	1.24279e-12	5.43517e-13	5.16913e-17	8.56205e-15	3.12748e-11	2.91596e-15	5.34966e-09	1.8885e-10	3.39003e-09	1.7309e-13	3.8479e-11	6.28889e-21	3.42239e-19	4.53526e-12	8.93859e-05	7.09343e-13	5.43015e-08	1.73106e-19	1.32534e-08	1.73111e-13
		Bretagne	4.01209e-07	8.60904e-08	5.38624e-10	1.26861e-08	0.00303711	1.23618e-07	1.4361e-07	3.57352e-09	3.81788e-05	5.19628e-12	7.93292e-09	1.11337e-06	1.52613e-09	5.13141e-10	3.36591e-08	0.00216631	3.90531e-10	2.02737e-12	5.55413e-12	1.89776e-07	2.65388e-10	2.0325e-08	8.87991e-06	1.36279e-08
		Lower Normandie	0.00699093	1.17595e-05	3.88223e-10	2.04634e-10	3.09854e-06	1.81492e-07	7.014e-14	3.58606e-10	4.35094e-05	3.73295e-09	3.26372e-06	6.18356e-07	2.31647e-09	5.87468e-09	4.38449e-09	4.11272e-06	2.00003e-11	1.61564e-09	6.01797e-05	2.50714e-05	6.92256e-05	1.83782e-09	1.8143e-05	1.8163e-10
		Upper Normandie	2.01915e-05	1.04157e-08	2.20479e-12	2.70901e-08	8.88351e-08	3.90347e-09	1.64068e-13	1.49934e-11	1.33492e-08	4.39604e-10	7.45293e-08	2.03089e-10	2.4962e-09	1.27615e-11	1.30157e-10	2.84653e-09	5.3624e-13	2.62873e-11	0.000460352	8.88751e-07	0.00207433	7.59391e-14	5.66684e-06	7.33271e-09
		Denmark	6.01037e-07	7.57468e-10	4.29701e-13	3.4343e-12	3.66369e-10	0.000375469	2.82359e-17	2.23626e-16	1.46888e-09	5.04354e-14	2.75654e-10	1.21087e-13	1.67128e-13	1.66039e-12	2.62037e-13	1.16042e-11	8.37464e-17	1.35685e-13	1.38017e-09	7.9752e-08	1.20405e-07	1.03853e-15	4.16309e-08	1.13307e-15
		French Hatcheries	1.01207e-06	3.22897e-14	9.169e-13	3.09309e-13	4.40815e-10	1.82134e-11	6.63934e-21	1.49489e-15	2.65937e-11	2.11711e-15	1.84717e-12	1.54475e-10	2.15911e-13	4.92073e-11	4.19125e-14	4.44007e-12	9.27896e-21	6.90381e-16	3.26593e-09	3.30974e-09	2.38384e-09	1.33305e-16	9.47793e-11	2.29351e-19
cBayes		South east Ireland	0	0	0	0	0	0	0	0	0	0	0	0	0	0	0	0	0.02	0	0	0	0	0	0	0
		Outer Bristol Channel	0	0	0	0.26	0	0.25	0	0	0	0	0	0.16	0.04	0	0	0	0.81	0	0	0	0	0.1	0	0
		Inner Bristol Channel	0	0	0	0	0	0	0	0	0	0	0	0	0	0	0	0	0.02	0	0	0	0	0	0	0
		Devon & Cornwall	0.99	1	0.99	0.74	1.01	0.72	1	1	1	1	0.99	0.83	0.96	0.99	1.01	1	0.14	1	1	1	1	0.88	1.01	1
		Land's End	0	0	0	0	0	0	0	0	0	0	0	0	0	0	0	0	0	0	0	0	0	0	0	0
		Hampshire Basin	0	0	0	0	0	0	0	0	0	0	0	0.01	0	0	0	0	0	0	0	0	0	0	0	0
		South east England	0	0	0	0	0	0	0	0	0	0	0	0	0	0	0	0	0	0	0	0	0	0	0	0
		Thames & East Anglia	0	0	0	0	0	0	0	0	0	0	0	0	0	0	0	0	0	0	0	0	0	0	0	0
		North east England	0	0	0	0	0	0	0	0	0	0	0	0	0	0	0	0	0	0	0	0	0	0	0	0
		Bretagne	0	0	0	0	0	0	0	0	0	0	0	0	0	0	0	0	0	0	0	0	0	0	0	0
		Lower Normandie	0	0	0	0	0	0.02	0	0	0	0	0	0	0	0	0	0	0	0	0	0	0	0	0	0
		Upper Normandie	0	0	0	0	0	0	0	0	0	0	0	0	0	0	0	0	0	0	0	0	0	0	0	0
		Denmark	0	0	0	0	0	0	0	0	0	0	0	0	0	0	0	0	0	0	0	0	0	0	0	0
		French Hatcheries	0	0	0	0	0	0	0	0	0	0	0	0	0	0	0	0	0	0	0	0	0	0	0	0
RUBIAS	Arigideen	South east Ireland	4.082e-06	9.16239e-11	3.05219e-15	3.98232e-16	8.5937e-14	5.64658e-11	3.35981e-16	9.51575e-14	7.68885e-05	1.44491e-15	2.06069e-08	1.50789e-10	5.63677e-09	2.67466e-13	3.02494e-09	4.64632e-14	4.61435e-15	4.1598e-10	3.64076e-07	2.84065e-17	2.59376e-08	3.27631e-18	4.39131e-09	5.02426e-16
	Colligan	South east Ireland	2.31793e-09	4.09944e-08	4.31073e-15	4.11668e-14	9.30816e-10	3.6256e-12	2.99545e-16	4.09833e-14	1.72174e-08	1.99376e-12	9.79114e-11	3.04842e-14	5.06745e-10	7.04278e-14	3.87527e-08	8.92783e-14	8.65963e-13	1.59198e-11	0.00022463	3.90042e-11	3.82961e-09	1.22746e-19	4.00571e-12	8.39195e-13
	Sow	South east Ireland	2.35108e-12	6.96693e-15	1.81608e-11	2.91199e-18	2.77892e-13	6.52908e-15	7.05946e-21	2.96613e-15	1.09189e-10	2.10231e-14	2.09e-16	1.07943e-14	1.19937e-18	1.78955e-16	1.57893e-15	4.15182e-20	7.21064e-20	7.29354e-13	2.07614e-11	5.3452e-15	1.68926e-19	2.53543e-22	2.782e-10	4.04689e-17
	Owenavaragh	South east Ireland	1.75578e-06	4.30294e-08	9.42787e-10	5.74961e-14	2.05344e-09	4.36636e-09	8.89949e-14	2.25124e-10	4.71459e-09	1.96236e-12	2.2764e-09	8.45125e-11	2.51739e-05	1.38248e-09	1.72125e-08	3.3363e-15	6.77744e-15	3.56566e-09	0.000898328	6.06348e-10	2.00899e-08	2.05936e-14	2.41868e-06	8.70356e-12
	Inch	South east Ireland	1.36416e-06	1.21776e-07	4.92198e-10	8.47207e-11	3.39147e-07	2.06657e-11	1.99769e-11	1.44409e-08	7.78656e-08	2.26309e-11	2.29032e-07	2.84035e-10	2.709e-07	3.50675e-11	3.01433e-07	6.63617e-13	3.77747e-14	1.3605e-09	0.000354053	2.55537e-06	1.51899e-09	2.36507e-15	4.13797e-07	7.40682e-10
	Avoca	South east Ireland	2.16845e-07	2.22668e-09	6.33003e-12	4.34521e-13	1.3607e-09	2.13165e-11	3.45806e-15	5.93079e-09	9.74261e-08	6.03547e-13	4.24105e-11	4.32795e-09	1.53622e-07	5.67227e-12	2.70699e-08	2.79844e-16	1.60704e-16	8.22162e-11	4.09307e-08	4.07976e-09	2.57072e-07	1.2818e-15	2.71146e-06	2.76964e-13
	Nevern	Outer Bristol Channel	5.17168e-05	1.90492e-07	4.46682e-06	1.83983e-07	2.85286e-06	2.20082e-05	1.33786e-06	6.25121e-07	0.000250275	2.1942e-09	3.55565e-05	2.03955e-06	0.0214551	8.30905e-06	0.000271975	1.27169e-08	5.04713e-09	0.000279208	0.14466	3.95994e-06	0.00259824	5.41035e-08	0.0015505	4.00601e-07
	West Cleddau	Outer Bristol Channel	0.0634272	9.27644e-06	1.14245e-06	7.5702e-07	7.63423e-08	4.51448e-07	4.43878e-05	7.78882e-05	0.0250627	3.92312e-09	0.000753315	6.79418e-06	0.00061634	2.8699e-07	3.05919e-06	2.83663e-07	9.36333e-10	1.65575e-08	0.00322582	1.79526e-07	2.80872e-06	3.6679e-08	1.7935e-05	6.86936e-07
	East Cleddau	Outer Bristol Channel	9.98949e-08	1.2201e-08	1.90767e-08	2.32785e-11	5.82725e-11	2.09981e-12	1.22715e-09	7.44758e-11	2.1308e-08	1.99949e-13	3.59146e-10	9.21236e-11	2.32585e-09	1.7585e-11	1.90009e-09	6.73249e-11	1.86401e-15	4.83148e-13	3.5932e-06	5.30478e-08	5.95739e-10	7.70657e-12	1.54542e-09	3.82961e-13
	Taff	Outer Bristol Channel	1.11336e-07	2.35352e-08	6.19652e-10	2.36735e-09	7.55484e-10	6.0403e-08	5.17181e-11	4.35318e-08	9.43454e-06	3.41155e-14	1.84525e-08	1.36729e-09	1.06302e-05	1.3916e-08	1.26811e-08	4.06013e-11	6.68413e-14	7.22986e-11	0.000525459	1.33051e-08	2.35861e-10	4.48954e-11	9.58954e-09	1.54119e-13
	Twyi	Outer Bristol Channel	4.10314e-08	2.17641e-12	3.16207e-14	2.73706e-11	1.28651e-12	1.86263e-10	1.8019e-13	2.1839e-13	1.01607e-08	4.4201e-19	4.65955e-11	2.28612e-13	3.45994e-09	5.00556e-11	1.4093e-12	6.90858e-13	2.49048e-17	3.81844e-16	1.07015e-07	9.32526e-13	1.34394e-10	1.50784e-12	4.20928e-11	1.84917e-15
	Tawe	Outer Bristol Channel	6.34307e-10	1.53618e-12	3.92865e-11	9.3657e-13	4.07099e-12	4.43655e-11	8.76171e-14	9.67956e-12	1.8095e-12	4.83497e-15	4.30726e-11	3.06579e-14	2.32158e-12	3.16529e-09	4.60148e-15	5.38688e-15	2.07964e-15	3.19659e-18	4.82378e-11	1.47358e-13	8.4645e-10	2.08825e-12	9.08738e-11	4.20937e-14
	Ogmore	Outer Bristol Channel	2.18426e-10	2.37287e-09	5.20765e-12	2.61708e-11	2.30675e-12	1.51763e-09	1.95606e-13	5.7257e-13	1.59062e-09	1.1055e-17	5.29023e-11	1.32483e-12	5.28716e-07	2.74251e-10	2.33312e-10	3.88074e-12	4.3188e-17	5.95208e-13	8.98815e-05	2.153e-13	1.37647e-09	4.25089e-14	2.68489e-10	6.76383e-13
	Wye	Inner Bristol Channel	1.35089e-11	7.00132e-12	3.39418e-17	3.48835e-14	9.35855e-15	1.14749e-14	1.04813e-19	2.7055e-18	1.63043e-17	8.66586e-17	6.22773e-13	2.06808e-10	1.35807e-17	6.88553e-19	1.92376e-16	1.78968e-13	1.21531e-21	1.23147e-14	7.16376e-11	8.13818e-12	2.48467e-14	3.30565e-17	6.69014e-15	9.3449e-15
	Severn	Inner Bristol Channel	1.08768e-14	1.6095e-10	1.54786e-17	2.72201e-16	4.54286e-08	3.55638e-13	1.45651e-17	1.0562e-18	3.89007e-11	5.72166e-15	2.7088e-08	1.97976e-09	7.72143e-17	7.86172e-18	2.90412e-13	6.06474e-09	6.11366e-15	1.00671e-22	1.43612e-12	7.05796e-08	5.91814e-07	1.39749e-16	4.6974e-14	4.02305e-17
	Bristol Avon	Inner Bristol Channel	1.66663e-07	7.41415e-06	2.72499e-11	2.77522e-11	2.83439e-11	9.5616e-12	1.12275e-16	2.17381e-14	1.03528e-08	2.02328e-16	2.52333e-06	9.63446e-13	1.24535e-08	1.54347e-11	1.21729e-12	2.26657e-10	1.44556e-14	8.74434e-12	0.00333597	8.17912e-10	4.18713e-07	5.37393e-11	1.17254e-10	3.8451e-14
	Doniford	Outer Bristol Channel	0.000180502	1.58617e-08	5.43332e-08	3.8335e-10	3.44624e-09	2.45323e-09	3.56137e-09	4.81019e-10	4.3972e-09	4.50317e-12	1.51546e-06	3.32843e-10	1.22147e-07	1.96193e-11	3.75234e-09	2.82826e-11	5.59147e-11	7.2329e-11	8.35636e-06	8.55476e-08	3.10622e-08	2.52205e-08	5.39777e-08	5.83693e-09
	East Lyn	Outer Bristol Channel	1.09859e-12	1.8302e-10	2.96105e-12	6.54173e-08	0.0481998	2.69943e-09	2.42142e-11	9.34482e-13	3.72121e-07	5.40693e-14	2.89941e-08	7.79874e-06	7.24826e-11	7.11722e-15	3.49309e-08	2.66689e-06	1.57466e-09	1.19388e-07	1.93828e-07	3.14791e-07	1.9121e-12	2.62775e-13	2.82675e-09	4.71038e-09
	Taw	Outer Bristol Channel	0.0198257	4.74622e-06	0.000180356	3.39394e-05	1.59609e-05	0.000246995	2.68649e-05	0.000225658	0.0407211	2.5308e-09	8.14548e-06	1.05674e-07	0.000200856	2.19964e-07	1.34269e-06	1.12844e-06	5.3632e-06	7.15551e-06	0.466621	0.000184965	3.41216e-06	1.18907e-06	3.83862e-05	9.61684e-05
	Torridge	Outer Bristol Channel	0.00025163	0.000296318	1.29029e-05	1.05442e-06	2.07367e-06	1.68802e-05	5.48039e-05	1.25435e-05	0.00889657	3.16146e-07	0.00124197	2.23521e-06	0.000547931	1.22948e-08	1.40224e-05	9.31534e-06	8.7462e-08	0.000216173	0.244496	1.09232e-06	0.000790038	1.2436e-06	0.000222446	4.55792e-06
	Camel	Devon & Cornwall	0.877539	0.907156	0.574269	0.997809	0.858133	0.101867	0.972719	0.987599	0.781621	0.17771	0.05769	0.61096	0.97346	0.993573	0.0361349	0.269421	0.0275533	0.997617	0.129146	0.962025	0.323653	0.358743	0.988047	0.735847
	Menalhyl	Devon & Cornwall	0.000121723	2.575e-07	1.28914e-07	9.75996e-09	5.29205e-06	9.53794e-08	5.27317e-07	6.32362e-05	5.21234e-05	1.13063e-07	1.39559e-06	4.21851e-06	0.000464831	9.51003e-07	1.32092e-06	1.56766e-06	3.73072e-07	1.753e-08	1.68715e-05	1.10912e-05	2.89702e-08	1.62458e-07	1.73326e-05	9.82671e-05
	Red River	Land's End	2.44156e-13	1.72399e-14	6.34373e-15	1.97379e-11	2.70849e-10	9.3068e-14	1.80757e-09	6.32375e-12	1.82608e-11	4.06236e-11	1.69942e-13	5.37695e-09	3.1398e-15	2.25741e-13	3.72223e-12	1.19479e-13	1.85632e-11	6.90163e-14	7.31417e-14	1.12527e-12	4.2546e-15	4.96367e-16	1.46325e-10	3.2169e-09
	Hayle	Land's End	7.99568e-20	1.70849e-20	6.54038e-19	2.14297e-16	1.60442e-14	1.22625e-17	3.95774e-14	5.5459e-16	1.32583e-13	2.73923e-10	7.20972e-15	1.43886e-09	2.34053e-16	9.89812e-16	6.26692e-19	1.75073e-23	1.9345e-19	3.24172e-18	2.84874e-21	2.70127e-16	6.42932e-20	4.0987e-14	1.59286e-08	1.16092e-19
	Trevaylor	Land's End	3.69137e-15	1.54268e-12	1.24703e-20	1.50643e-09	3.06341e-15	8.12426e-14	8.54359e-09	2.39145e-08	9.58123e-20	8.12586e-13	1.07504e-19	6.5637e-16	3.57964e-15	3.53386e-15	3.73106e-17	5.89013e-11	1.18581e-15	7.95001e-17	5.68714e-16	2.73413e-19	1.34609e-17	4.62395e-12	1.07893e-15	2.31444e-21
	Crowlas	Land's End	5.86126e-16	5.38891e-13	2.50978e-24	8.39558e-17	1.44815e-15	5.38619e-16	2.5072e-15	4.72323e-12	1.58442e-17	7.13948e-18	4.58139e-15	6.07532e-15	7.84438e-16	2.06761e-15	3.08624e-25	5.82855e-16	7.93558e-21	5.30479e-28	2.73346e-15	1.31617e-17	5.56957e-14	4.21737e-21	1.10367e-17	2.548e-24
	Tresillian	Devon & Cornwall	5.93527e-10	9.20189e-13	1.11242e-10	8.69183e-13	2.94182e-07	2.07089e-07	2.13624e-10	1.95135e-13	3.66885e-09	2.76731e-09	2.76666e-10	3.16724e-09	2.45013e-12	1.87942e-09	3.82988e-12	1.8111e-09	1.33178e-10	1.30505e-13	4.9901e-14	1.80388e-10	2.74766e-09	2.73009e-11	1.03516e-10	2.95857e-11
	Fal	Devon & Cornwall	4.57987e-09	3.23855e-12	5.0657e-11	4.4366e-13	2.63749e-10	1.46688e-09	1.49541e-10	1.54569e-11	6.75461e-09	7.6143e-10	8.34747e-10	7.43137e-09	1.68318e-11	5.53272e-11	1.0784e-12	1.3906e-08	8.50405e-15	1.2798e-14	6.56605e-13	5.10931e-13	2.35185e-11	9.27978e-15	1.08252e-12	3.31419e-12
	Fowey	Devon & Cornwall	0.000268427	1.96391e-05	0.000906258	1.05807e-05	0.00145587	3.21805e-07	6.73536e-05	7.96282e-05	0.000762185	0.00145348	0.000234185	0.000357441	3.73944e-05	3.04107e-05	1.55473e-06	0.0011305	4.4243e-06	3.38382e-07	1.36323e-06	0.00117089	0.000414136	3.4403e-06	8.4117e-06	0.000703649
	West Looe	Devon & Cornwall	0.0251932	0.0230232	0.403389	0.00192677	0.00478469	0.889493	0.0137587	0.000242488	0.0573907	0.185949	0.799439	0.120442	0.00175084	0.00516096	0.958393	0.598565	0.963878	0.0017004	0.000270593	0.00950057	0.521402	0.638987	0.00951672	0.0623723
	East Looe	Devon & Cornwall	0.0018746	0.00165499	0.00356065	0.000211597	0.0687363	0.00292597	0.0128954	0.00201258	0.0823489	0.160731	0.122364	0.247906	8.81956e-05	0.000439415	0.00414573	0.123205	0.00774273	0.000139496	0.00432594	0.00620184	0.146312	0.00219553	0.000453434	0.00086962
	Seaton	Devon & Cornwall	4.46446e-06	2.21865e-07	1.50588e-07	1.76822e-09	5.46706e-07	3.39293e-06	1.04599e-09	1.63988e-07	3.62233e-07	4.05857e-05	1.04664e-06	1.05014e-05	6.02102e-08	4.2809e-09	0.000551141	7.69178e-08	8.28496e-08	4.53014e-09	1.88847e-09	4.10247e-07	3.90804e-08	1.20228e-08	2.87481e-06	9.03871e-06
	Lynher	Devon & Cornwall	0.000154626	0.0667343	0.00135868	2.02413e-06	0.00133925	4.81567e-05	0.000132694	0.00523211	0.000439067	0.471139	0.0138736	0.0197148	0.00119442	0.000493629	1.29707e-06	0.000469019	0.000121184	1.1241e-05	1.54656e-06	0.00905134	0.000347361	1.31759e-05	3.21031e-05	0.180518
	Tamar	Devon & Cornwall	7.98027e-05	1.41045e-08	6.03101e-09	2.45796e-08	0.00171992	2.36883e-07	1.1383e-06	2.20044e-05	5.88393e-06	0.00203141	9.1906e-07	0.00019192	7.17381e-07	5.13048e-07	1.27257e-05	1.11898e-05	9.45658e-06	2.33071e-06	5.89761e-07	1.3753e-05	1.75275e-06	2.69365e-08	6.9407e-06	5.80758e-05
	Tavy	Devon & Cornwall	1.11475e-05	0.000625849	0.0146916	1.03973e-06	8.68201e-09	4.13431e-06	5.43564e-09	1.83283e-05	1.93583e-06	0.000149684	2.02052e-05	2.03468e-06	1.96569e-07	0.000183619	1.51284e-07	0.000216048	5.91338e-10	7.83855e-10	8.11077e-08	4.18564e-09	1.12691e-06	3.61569e-07	1.43481e-06	5.59435e-05
	Plym	Devon & Cornwall	4.65679e-10	1.35049e-08	1.74014e-05	6.82965e-08	0.000688005	1.69147e-05	5.53605e-09	8.04012e-05	0.000484414	1.93762e-08	8.19005e-06	1.29094e-05	5.18691e-09	9.2448e-07	1.19363e-07	2.19222e-06	1.29227e-05	2.06215e-09	3.90353e-09	3.02251e-05	1.93343e-06	6.4895e-07	1.91426e-06	1.10499e-05
	Yealm	Devon & Cornwall	0.00199619	8.24033e-05	0.00149742	3.99547e-07	1.28924e-05	0.00227407	5.29585e-05	0.000220271	0.00109986	1.61017e-05	0.00345008	0.000120131	1.23757e-05	3.36921e-05	0.000447181	0.00378511	0.00046625	2.21008e-06	1.26861e-06	0.000101805	1.79773e-05	3.41911e-05	9.56179e-07	0.0080945
	Erme	Devon & Cornwall	1.96647e-06	1.41197e-05	1.914e-05	1.67114e-09	9.11875e-05	1.33692e-06	6.80962e-09	0.000617356	4.6888e-05	2.8516e-06	6.83588e-06	0.000131308	4.04524e-06	4.51035e-05	3.6382e-06	6.42341e-06	4.02077e-07	4.57404e-10	2.22632e-08	4.73425e-05	1.77698e-05	4.04673e-08	1.31652e-07	9.95045e-08
	Devon Avon	Devon & Cornwall	0.00011184	2.21398e-06	1.78298e-06	4.91969e-08	0.000919633	0.000173175	2.30042e-06	1.70623e-06	0.000517594	2.50795e-06	1.39487e-05	8.88998e-05	3.38307e-08	9.81823e-07	1.17157e-05	0.00025753	1.01385e-07	1.63794e-05	5.79573e-06	4.14904e-06	6.16397e-07	3.14173e-07	2.798e-06	2.46654e-06
	Dart	Devon & Cornwall	9.16334e-07	7.21135e-06	3.13104e-05	3.44472e-08	1.43513e-06	7.22434e-05	3.10145e-06	3.89248e-06	2.90548e-05	1.33489e-05	0.00048944	1.50106e-06	2.14655e-08	5.78593e-08	9.38517e-07	1.91838e-06	7.21913e-07	5.12766e-07	1.27038e-08	3.72558e-05	4.13854e-07	3.13823e-07	1.02936e-08	8.38115e-08
	Teign	Devon & Cornwall	6.60819e-05	3.72175e-05	5.77439e-05	2.32474e-06	1.66284e-05	0.00241063	0.000168896	0.00346214	7.1558e-05	0.000706841	0.000333488	7.5847e-06	4.12819e-06	2.74907e-05	3.02776e-06	0.000734102	0.000202022	1.1351e-08	1.57824e-06	6.4116e-05	0.00210383	1.70283e-05	2.61867e-06	0.0110406
	Exe	Devon & Cornwall	6.83113e-08	5.80994e-08	5.29993e-08	5.85223e-08	6.06176e-07	4.21314e-05	2.70145e-05	2.0658e-05	3.26632e-06	4.24029e-05	4.63716e-07	6.80377e-08	9.4716e-06	2.6397e-09	4.29497e-08	1.28041e-06	2.95229e-08	3.71993e-07	0.000223397	1.82652e-07	0.000128781	1.22598e-09	2.06683e-07	2.0752e-07
	Otter	Devon & Cornwall	0.00161845	0.000310944	9.83262e-07	1.22549e-07	8.21968e-06	3.16431e-06	1.41579e-08	6.2358e-07	9.21642e-07	6.30135e-06	1.39928e-05	1.97988e-05	1.40515e-06	2.10892e-10	7.09665e-08	2.23495e-07	2.30179e-06	6.74646e-06	2.37977e-05	1.01455e-05	2.06519e-05	2.31966e-06	1.98684e-06	7.60764e-08
	Axe	Devon & Cornwall	0.000191766	4.86257e-07	1.09619e-08	1.5007e-08	0.00221431	7.12425e-07	4.29278e-05	6.36456e-06	2.36796e-05	5.19705e-06	1.24853e-05	8.71467e-06	0.000114565	1.59751e-08	3.83096e-07	1.50473e-06	5.4923e-07	1.10925e-07	0.000927126	0.00234236	3.28922e-05	7.63527e-09	3.58283e-05	0.000217169
	Brit	Hampshire Basin	2.97513e-09	1.89451e-08	3.54556e-17	2.58577e-12	1.45369e-06	5.11383e-15	1.39815e-19	1.95492e-17	2.59947e-13	4.10121e-19	5.35303e-14	8.95575e-13	7.84922e-13	3.16678e-13	4.75717e-16	6.14535e-15	1.3529e-16	1.65569e-11	1.65804e-12	1.85524e-10	3.43104e-12	1.19479e-10	4.04828e-16	9.95936e-17
	Frome	Hampshire Basin	9.08063e-10	1.53721e-13	7.13706e-20	9.8693e-13	0.000184022	1.24481e-15	4.88528e-19	6.70375e-16	7.4347e-12	4.44338e-19	4.06245e-16	2.15641e-16	4.48574e-17	1.71455e-19	4.40933e-20	1.75489e-12	1.48908e-17	6.27758e-15	3.55895e-09	9.80624e-12	2.6807e-16	4.03667e-15	3.65126e-13	1.93239e-15
	Piddle	Hampshire Basin	4.0638e-11	9.53358e-14	3.04574e-21	3.32974e-12	0.000205098	6.57319e-16	2.81499e-18	2.08279e-16	3.34656e-13	5.6548e-19	4.2454e-15	3.12222e-18	8.35526e-15	6.47711e-18	1.16661e-17	4.30775e-13	2.80431e-17	1.01526e-14	6.16693e-08	1.94482e-10	9.92661e-15	2.12586e-13	2.898e-12	1.8331e-14
	Dorset Stour	Hampshire Basin	1.80159e-06	4.05121e-08	1.40963e-13	5.71007e-11	0.000715812	8.77983e-10	3.97019e-13	5.8696e-11	2.20322e-08	3.27743e-09	1.8609e-10	1.33114e-10	1.04255e-12	3.49989e-12	4.32945e-12	7.73734e-09	3.37776e-11	3.04934e-12	3.5573e-09	5.57631e-07	1.33411e-10	2.90582e-13	1.95139e-09	1.88138e-10
	Hampshire Avon	Hampshire Basin	1.20298e-11	8.40288e-14	7.57775e-18	2.88624e-16	1.01954e-11	2.94305e-16	5.90758e-21	6.76142e-21	5.64159e-15	1.46924e-16	4.81193e-17	1.50164e-12	1.36535e-20	2.41496e-15	8.84127e-17	2.27607e-11	9.90788e-17	2.9193e-12	1.96572e-13	3.36394e-11	3.38795e-16	6.94882e-13	9.13291e-17	3.83532e-19
	Lymington	Hampshire Basin	6.0048e-17	6.45252e-14	1.22116e-19	1.80652e-18	0.000158379	5.55818e-16	8.23022e-22	2.40029e-17	5.90216e-14	8.34153e-16	2.00959e-13	2.66202e-17	1.32085e-15	2.31622e-16	4.74982e-20	8.8655e-16	1.28519e-20	2.59716e-20	1.33479e-13	2.89547e-07	2.09141e-12	5.06757e-17	1.35458e-11	9.25734e-16
	Beaulieu	Hampshire Basin	3.22684e-18	1.38985e-15	2.99393e-20	1.0462e-18	2.61351e-05	2.2334e-17	1.0011e-22	1.69381e-17	4.70497e-14	1.43693e-16	4.10692e-15	3.22113e-18	1.1033e-16	1.4986e-17	9.20096e-23	1.28901e-16	4.3273e-21	1.68452e-20	8.00006e-14	1.67758e-07	4.34565e-11	5.35013e-17	5.93466e-14	1.12596e-17
	Itchen	Hampshire Basin	2.18277e-12	2.14987e-10	3.96204e-20	1.30495e-13	2.16761e-05	4.72609e-16	2.74369e-16	1.89278e-14	2.15914e-10	1.40274e-14	1.69788e-10	1.09706e-10	3.69884e-16	3.64512e-15	1.77482e-17	3.69246e-12	4.55238e-17	1.48833e-15	5.78121e-09	6.34501e-08	1.672e-10	6.80142e-17	8.47365e-11	1.97988e-15
	Test	Hampshire Basin	4.01729e-12	2.66302e-14	1.92732e-18	2.46893e-13	2.99892e-08	1.41375e-15	1.51407e-21	2.37073e-16	4.14571e-17	1.21947e-17	9.23367e-17	1.80857e-15	6.38484e-19	2.34075e-15	1.21177e-17	1.31888e-12	4.72758e-16	1.25964e-16	6.79327e-15	2.75168e-10	1.03887e-15	3.24056e-13	1.01477e-13	7.48062e-18
	Hamble	Hampshire Basin	7.18649e-11	4.03688e-14	3.49532e-21	1.15384e-12	0.000647829	5.34423e-15	4.20219e-16	7.86322e-12	1.86741e-08	8.69741e-17	1.17749e-09	4.01215e-13	2.32008e-16	1.11876e-14	5.60195e-15	9.0503e-11	2.62406e-15	1.65427e-15	2.29618e-12	1.9584e-09	2.80311e-12	2.06508e-13	1.17937e-08	1.51805e-14
	Meon	Hampshire Basin	3.33484e-10	1.21782e-11	9.34517e-19	1.25453e-13	5.32613e-06	1.20911e-13	1.00646e-17	2.97463e-11	7.34765e-12	8.62723e-16	7.2851e-10	3.02507e-14	2.26129e-16	3.42368e-15	1.21805e-14	2.22202e-11	4.33339e-17	2.1073e-16	3.57252e-12	6.31419e-09	2.18052e-12	4.87786e-13	2.77631e-09	1.95286e-16
	Wallington	Hampshire Basin	1.23711e-15	9.11607e-16	6.2626e-24	5.73954e-17	0.00660409	2.44151e-18	2.71212e-19	8.76175e-14	8.12958e-16	8.01931e-12	8.22465e-17	2.05045e-15	4.67203e-17	1.78793e-17	2.04795e-21	1.05236e-15	4.0247e-20	1.16091e-19	1.7336e-15	5.63004e-08	1.41032e-11	1.28813e-17	1.68574e-09	1.53033e-19
	Eastern Yar	South east England	1.63828e-12	5.14028e-16	1.63996e-17	1.36252e-14	1.10323e-06	1.51651e-14	4.62693e-17	2.60915e-12	5.37707e-13	1.68162e-14	5.17308e-18	2.12904e-15	2.25707e-14	1.61959e-15	1.6576e-14	3.47005e-13	6.26093e-18	6.30767e-18	9.26631e-15	5.94796e-05	3.44481e-11	1.33657e-18	1.19243e-10	8.6389e-17
	Arun	South east England	7.25731e-15	4.71406e-11	7.77263e-20	9.71912e-20	3.16176e-09	1.38537e-14	4.52045e-23	2.8555e-15	8.27549e-13	1.21304e-17	1.7698e-14	7.85734e-14	3.96175e-13	3.44759e-18	3.7031e-17	8.54868e-17	2.3557e-25	2.72791e-19	1.20864e-09	5.60615e-08	1.52946e-10	5.53976e-24	1.4617e-12	1.67708e-23
	Adur	South east England	3.21292e-11	5.48608e-16	3.4871e-17	1.72151e-12	6.0854e-07	1.30285e-14	2.41761e-18	6.1352e-13	7.43254e-09	9.73676e-15	2.98731e-18	2.83476e-13	9.94152e-16	1.04713e-15	1.19586e-14	2.39059e-15	2.63403e-18	1.84539e-18	2.8173e-11	4.04724e-05	6.48849e-15	5.1245e-20	2.90086e-14	4.87389e-17
	Sussex Ouse	South east England	9.486e-07	9.53079e-13	2.79359e-14	2.96205e-09	3.86056e-05	3.15739e-11	1.74159e-13	2.19252e-09	3.83372e-08	2.04779e-11	4.52328e-13	1.86296e-09	1.95246e-10	6.28384e-12	2.11387e-10	8.09619e-10	7.72698e-16	8.87463e-17	2.12281e-09	0.00901735	4.09706e-09	1.35667e-16	1.76275e-09	3.58937e-12
	Eastern Rother	South east England	5.67459e-06	8.68308e-10	3.96609e-13	1.86391e-12	2.96958e-08	6.37876e-09	1.03369e-11	2.51835e-12	2.89809e-08	5.78778e-12	6.67804e-11	7.63212e-11	2.47024e-08	1.20853e-11	1.40757e-10	1.37451e-10	1.65012e-13	1.97765e-16	6.81772e-09	4.90817e-05	9.40928e-07	2.38647e-15	1.04683e-09	3.17168e-09
	Dour	South east England	1.24945e-08	2.16282e-07	6.94988e-14	5.49176e-15	9.5561e-10	4.84797e-12	1.24885e-17	1.5842e-12	2.35626e-07	1.93704e-13	4.22157e-08	4.08419e-09	3.21299e-10	3.93525e-13	1.26207e-10	5.84616e-06	9.31198e-12	3.7784e-12	4.03917e-08	3.66243e-07	8.17997e-07	1.65318e-16	5.17421e-13	1.74286e-14
	Great Stour	South east England	6.5806e-10	2.14218e-14	8.72752e-21	1.70406e-14	1.91156e-10	8.04208e-10	1.96084e-16	3.77135e-16	4.07118e-12	6.80076e-13	7.43281e-13	2.60746e-17	2.55503e-18	7.76883e-16	3.10901e-17	1.31866e-10	4.45259e-14	6.37903e-19	3.3778e-16	1.49322e-13	1.74628e-13	1.83337e-19	4.1431e-16	2.90479e-12
	Medway	Thames & East Anglia	3.93301e-16	1.48141e-10	6.43872e-16	4.07439e-16	1.16158e-13	1.58163e-16	1.38819e-20	1.2e-19	2.04004e-10	1.41377e-14	1.08138e-12	2.31876e-24	1.31332e-19	1.1141e-17	2.48508e-11	1.02948e-16	1.68762e-18	4.60372e-20	5.53077e-07	2.64928e-14	5.81666e-14	5.00525e-20	1.14417e-15	2.20596e-15
	Thames	Thames & East Anglia	1.79464e-10	4.55025e-08	1.57322e-19	2.68651e-16	1.2129e-12	8.08688e-12	1.28471e-15	3.18721e-15	6.1769e-17	3.57933e-09	1.10309e-13	3.19913e-17	3.78642e-19	2.26368e-19	8.37806e-20	1.77526e-12	2.97829e-14	7.09727e-14	6.24815e-15	3.06608e-14	2.20979e-13	1.86933e-18	4.50453e-19	3.68484e-20
	Belstead Brook	Thames & East Anglia	7.27818e-20	6.57921e-14	3.71767e-29	4.35571e-24	4.12357e-14	3.18151e-21	5.08338e-22	4.24914e-19	3.1212e-16	2.09612e-15	4.99459e-14	4.78932e-18	2.40803e-23	1.43882e-22	1.54473e-23	6.33183e-16	4.57582e-19	9.62306e-22	2.7737e-27	4.34687e-13	5.28322e-15	4.68188e-24	1.50979e-14	1.70104e-21
	Wensum	Thames & East Anglia	6.88901e-17	7.58359e-21	1.72587e-38	1.67677e-20	8.25878e-22	1.27546e-27	4.51295e-25	1.57133e-23	3.02427e-17	1.78252e-26	2.82673e-21	3.6997e-23	9.06127e-28	1.70046e-26	1.37752e-27	3.77833e-20	6.14745e-28	8.08476e-26	1.84951e-18	2.16678e-21	5.84788e-18	1.44991e-24	5.27898e-18	4.56972e-28
	Glaven	Thames & East Anglia	3.90193e-10	1.00056e-11	2.70743e-21	5.07223e-16	2.46211e-12	3.28284e-15	1.3294e-18	9.99689e-16	4.74999e-11	5.50812e-18	3.11579e-11	2.65451e-14	4.3728e-15	8.37995e-14	1.44321e-18	1.53599e-14	3.53805e-16	1.9029e-17	1.31277e-11	1.70457e-12	1.80103e-10	5.09391e-14	3.75256e-12	1.03399e-18
	Nar	Thames & East Anglia	2.61575e-09	1.04365e-08	1.21173e-20	4.45802e-14	1.98177e-10	1.48285e-11	4.44261e-16	3.16811e-13	1.2547e-06	7.60004e-17	6.1602e-08	1.91781e-14	6.01603e-14	2.59886e-14	4.58545e-15	1.07709e-12	5.4533e-16	6.50912e-17	1.39669e-07	4.57603e-12	2.74824e-06	9.22166e-14	4.61539e-10	3.95406e-15
	Yorkshire Esk	North East England	1.94169e-10	2.32872e-11	1.37937e-15	5.34377e-18	1.23549e-15	3.14856e-13	6.07312e-19	4.79579e-18	1.98382e-12	7.20298e-18	5.31948e-09	1.03396e-13	6.31784e-12	8.67407e-16	6.0218e-14	2.63185e-21	4.86885e-24	2.90084e-15	3.09899e-08	6.95711e-13	4.83859e-10	1.26293e-25	1.83467e-11	8.69237e-19
	Tyne	North East England	1.65701e-13	1.22707e-13	1.94218e-18	1.1005e-19	5.4382e-15	8.35091e-17	5.62535e-24	7.90478e-20	2.17017e-15	3.16749e-21	3.34817e-12	1.34288e-14	5.39033e-15	6.88665e-21	2.43317e-16	3.1335e-27	1.60147e-25	1.0573e-14	5.00172e-10	4.68625e-18	2.61797e-12	8.61657e-28	1.44903e-13	3.14468e-23
	Coquet	North East England	1.02716e-10	1.61307e-12	2.97048e-12	2.68194e-14	1.79948e-15	2.21748e-13	1.37935e-18	1.71666e-18	1.00593e-14	7.51731e-18	2.58642e-12	1.47772e-14	1.48082e-09	1.29042e-13	2.58476e-14	3.30817e-22	1.18647e-23	7.2184e-13	8.9188e-05	1.30942e-14	2.33004e-09	1.98319e-22	4.7959e-09	1.73098e-13
	Tweed	North East England	7.92102e-09	2.47593e-11	9.65186e-15	6.1392e-16	1.23431e-12	6.82947e-15	4.97046e-17	8.55545e-15	2.92788e-11	2.90124e-15	2.42424e-11	1.88718e-10	1.90289e-09	4.31812e-14	3.83927e-11	3.32621e-21	3.42222e-19	3.79995e-12	1.6641e-07	5.32937e-16	5.14849e-08	1.72907e-19	8.43903e-09	1.22595e-17
	Aber Wrac'h	Bretagne	2.01016e-09	7.30996e-13	1.69893e-17	1.49169e-13	2.99214e-08	7.86488e-19	8.18282e-16	2.14723e-12	3.39724e-08	3.77512e-16	3.50447e-13	1.66244e-10	3.34972e-15	5.9662e-19	2.23302e-14	7.69792e-05	1.36975e-17	3.91702e-16	1.59474e-14	8.27089e-16	7.30552e-17	4.7536e-12	9.20922e-14	8.53323e-17
	Flèche	Bretagne	5.22498e-17	1.23635e-15	3.81663e-24	8.86321e-20	1.53737e-20	8.60147e-21	2.09627e-12	2.17882e-19	2.32233e-17	5.12456e-16	6.59385e-18	8.93248e-12	1.54782e-20	1.08331e-20	9.75748e-24	3.20602e-14	4.4217e-22	3.89581e-24	3.07028e-26	2.01042e-18	1.12356e-19	1.14726e-19	1.20323e-18	9.53988e-22
	Kérallé	Bretagne	2.55288e-17	8.44104e-16	1.83306e-21	5.58373e-17	9.79098e-17	1.5415e-15	7.85787e-16	1.87916e-19	8.66238e-13	1.84805e-15	4.31478e-18	4.2246e-12	1.65911e-19	9.80189e-19	1.7626e-24	7.22609e-11	5.98466e-16	7.54138e-24	2.75026e-24	1.6975e-15	3.08519e-14	7.83913e-14	2.36203e-23	9.55907e-22
	Guillec	Bretagne	2.92808e-15	2.57074e-15	9.02748e-21	9.128e-14	7.37346e-18	6.67259e-15	1.65772e-15	2.57066e-18	5.06656e-12	6.11448e-18	7.21857e-21	4.17841e-20	2.23499e-21	3.67806e-16	3.90802e-25	2.55679e-07	1.58921e-21	2.73786e-30	4.12388e-21	1.57494e-21	1.12226e-19	1.5359e-14	2.74028e-29	1.19993e-22
	Horn	Bretagne	1.26794e-13	5.18184e-16	2.05051e-23	3.14303e-14	1.81574e-19	4.42155e-21	5.13245e-13	1.79936e-17	2.44291e-16	2.50793e-21	6.88296e-19	3.0505e-14	3.45784e-21	1.24469e-16	1.88068e-26	1.75574e-10	6.49797e-17	5.48603e-25	2.19442e-20	4.59374e-17	4.51658e-20	1.19046e-11	1.46528e-25	3.98885e-23
	Yar	Bretagne	2.00533e-13	1.9602e-15	2.83856e-13	9.23669e-12	1.41156e-09	2.02152e-12	1.83636e-11	6.64909e-16	5.28621e-09	6.57399e-17	4.11088e-12	7.88671e-10	4.6254e-17	1.56666e-13	1.54752e-11	0.00189265	4.3434e-14	6.85508e-17	1.81181e-12	1.85654e-12	5.22906e-13	4.92477e-11	1.14433e-16	1.05462e-16
	Léguer	Bretagne	8.00356e-10	6.88072e-13	4.47526e-13	2.41494e-10	1.66354e-10	1.23175e-07	1.43572e-07	2.06857e-15	5.40858e-09	2.07216e-13	4.27389e-09	1.48317e-08	2.56546e-13	2.63363e-12	5.20291e-10	7.48518e-05	5.81882e-11	9.05107e-16	1.14324e-14	1.0148e-14	2.7605e-11	1.58334e-09	2.63448e-14	9.16454e-12
	Ic	Bretagne	3.48172e-07	1.04211e-10	4.79777e-10	1.24066e-08	3.90505e-08	4.27637e-10	1.14435e-14	1.17066e-11	2.14841e-07	1.05316e-12	3.15039e-12	1.19253e-09	1.06183e-10	1.13006e-12	2.58178e-13	1.32303e-07	2.17778e-16	1.51829e-14	1.66569e-12	9.60124e-10	2.36031e-10	2.48574e-11	3.61077e-11	2.03431e-15
	Frémur	Bretagne	2.96921e-08	1.02558e-10	5.80428e-11	1.39411e-11	7.53046e-09	5.84038e-13	3.05418e-13	9.17899e-15	4.12931e-07	1.10729e-15	3.30666e-11	3.23236e-08	1.41889e-09	2.43404e-10	1.63363e-13	5.88854e-07	2.48246e-14	1.98846e-12	4.17984e-14	8.23231e-12	4.34859e-13	3.22703e-10	8.62122e-16	1.36187e-08
	Couesnon	Bretagne	2.32184e-11	6.79175e-10	9.09607e-16	6.43862e-16	3.11585e-10	3.6292e-12	1.91894e-16	1.82291e-15	3.62606e-08	4.72845e-15	7.22661e-11	2.41881e-15	1.3556e-18	7.95088e-19	7.14968e-16	2.91589e-08	6.19678e-14	1.99258e-18	2.03936e-13	5.69265e-14	3.44713e-13	2.29353e-13	8.45878e-17	3.56783e-14
	Selune	Bretagne	2.05092e-08	1.23023e-10	3.67521e-14	1.33699e-11	1.06926e-07	2.24686e-12	2.75986e-12	5.9817e-11	3.57158e-07	1.70967e-12	3.44267e-09	1.46456e-10	7.79788e-13	6.36449e-13	2.46101e-10	3.71634e-05	2.86239e-10	2.09844e-14	3.88523e-13	2.96092e-10	1.88217e-13	1.80088e-08	4.48605e-13	3.59617e-15
	Sée	Bretagne	1.91005e-12	8.50801e-08	7.54578e-17	3.7103e-13	5.38982e-07	1.43962e-12	4.43162e-12	2.12747e-12	3.68562e-05	4.58088e-15	1.03213e-10	2.9236e-10	5.58037e-15	1.72095e-16	6.7495e-10	6.6644e-07	3.21719e-11	1.01615e-19	1.27123e-12	2.87345e-12	1.79029e-13	5.3751e-14	2.84612e-15	4.70115e-17
	Sienne	Bretagne	3.80335e-14	6.90599e-18	4.7415e-20	8.03174e-13	3.14247e-08	7.18557e-14	3.56272e-15	4.23655e-12	1.25101e-11	3.63296e-16	4.14839e-15	4.90138e-13	5.22839e-21	1.32965e-19	1.94818e-17	1.84892e-06	1.13061e-11	1.14303e-18	1.69454e-16	1.76178e-18	5.24487e-20	3.11436e-10	1.44277e-15	1.39536e-19
	Saire	Bretagne	4.95835e-14	3.56668e-15	3.44251e-14	8.56358e-15	0.00303636	5.85226e-12	9.50867e-12	3.49347e-09	2.567e-07	2.21264e-12	1.99221e-13	1.06362e-06	1.03123e-14	2.6518e-10	3.22018e-08	8.11496e-05	2.49514e-12	1.37053e-15	1.43598e-13	1.88506e-07	5.10282e-14	7.63951e-12	8.87987e-06	3.84579e-14
	Vire	Lower Normandie	0.00695698	8.25339e-06	1.43451e-10	5.00676e-11	3.5556e-07	2.56983e-08	1.66113e-14	3.52462e-10	4.07682e-05	3.70417e-09	3.12316e-10	4.313e-07	1.60089e-09	1.41562e-12	9.06184e-11	4.02479e-06	1.8033e-11	5.10274e-10	1.02936e-09	5.26309e-07	4.50586e-06	2.92075e-11	1.23753e-09	1.51459e-12
	Seulles	Lower Normandie	7.00125e-06	2.22879e-09	4.06075e-14	4.20363e-12	4.63355e-09	2.05935e-12	6.55009e-19	2.1943e-14	1.51333e-13	2.39413e-11	1.27385e-15	1.24752e-11	5.77135e-14	1.74823e-10	3.71932e-12	5.33036e-09	3.33254e-14	2.27652e-12	4.14037e-07	2.8717e-08	2.50481e-12	1.22788e-12	1.16127e-06	1.19829e-10
	Orne	Lower Normandie	3.21675e-06	3.49524e-06	2.44157e-10	5.0974e-11	2.73817e-06	1.42943e-07	5.22278e-14	6.11962e-12	2.74093e-06	4.61339e-12	3.26341e-06	1.86972e-07	7.15048e-10	5.5833e-09	4.07463e-09	1.73285e-09	1.47318e-12	1.05325e-09	5.95688e-05	2.44785e-05	5.61499e-05	8.89824e-11	1.69772e-05	5.96875e-11
	Dives	Lower Normandie	6.70699e-13	2.61766e-16	1.2654e-21	1.86194e-15	3.35083e-13	1.72614e-14	1.8555e-20	1.45142e-16	8.02634e-12	3.95545e-17	1.23998e-17	9.93697e-18	1.01281e-19	2.99197e-18	9.23552e-16	1.26902e-14	1.04677e-16	6.51393e-16	7.83847e-14	5.69401e-14	1.40923e-16	3.19577e-19	1.58744e-11	4.95805e-18
	Touques	Lower Normandie	9.34202e-06	2.57051e-09	3.65153e-13	1.63505e-11	9.01242e-11	3.09421e-09	6.55578e-18	6.82322e-17	2.13375e-10	7.5118e-14	6.05765e-13	5.42883e-13	1.00273e-14	6.9557e-11	2.7901e-11	1.00775e-10	1.00146e-14	9.66885e-13	1.92708e-07	3.67316e-08	8.31117e-06	1.58035e-14	3.04538e-09	3.57662e-13
	Seine	Lower Normandie	1.43852e-05	6.03765e-09	2.09143e-13	8.30366e-11	8.24976e-11	9.75423e-09	1.29364e-15	2.02759e-15	1.54967e-12	1.46847e-13	2.96664e-12	7.04822e-11	4.61366e-13	4.55875e-11	1.87621e-10	8.07567e-08	4.5065e-13	4.8877e-11	3.17789e-09	1.11854e-09	2.58726e-07	1.71838e-09	2.72598e-10	2.41847e-13
	Valmont	Upper Normandie	6.19248e-09	1.56237e-10	2.23268e-15	8.66455e-14	7.59748e-12	3.28215e-09	3.78204e-16	8.58744e-15	7.10937e-09	2.41394e-11	2.15542e-08	1.82112e-12	5.1802e-10	3.01341e-13	1.20379e-10	6.38844e-13	1.92462e-16	1.87244e-16	4.97662e-12	2.36058e-08	3.69609e-06	2.88601e-17	4.72779e-11	3.22847e-11
	Durdent	Upper Normandie	7.07313e-13	3.26207e-13	2.82056e-20	2.45824e-14	1.27363e-13	8.99724e-15	5.0374e-17	2.15225e-15	8.33715e-12	3.78945e-16	5.00524e-13	4.50159e-14	1.29362e-13	4.45739e-18	2.70405e-18	1.22819e-14	8.59194e-18	6.27864e-19	4.05866e-12	9.32345e-14	4.21038e-10	3.08061e-18	1.48691e-13	3.67077e-15
	Saâne	Upper Normandie	1.40354e-10	1.12035e-12	5.59863e-19	5.95853e-15	7.25414e-10	1.21489e-12	4.81048e-17	3.37511e-14	3.51034e-09	2.74426e-13	7.6042e-12	2.89732e-16	5.52684e-12	1.88532e-18	3.42348e-13	3.02007e-13	6.24116e-15	1.0428e-15	1.29315e-07	6.82932e-12	1.21325e-05	3.8195e-21	5.55583e-08	4.75052e-14
	Scie	Upper Normandie	4.50233e-13	3.18689e-15	1.14375e-18	1.53002e-13	4.56371e-11	6.50051e-12	9.62556e-15	1.0257e-11	2.25384e-11	1.23421e-10	6.3724e-10	2.1985e-15	1.4809e-10	1.35289e-19	1.28651e-12	3.11961e-15	1.00851e-16	3.46487e-18	2.23904e-10	1.0088e-10	1.63288e-07	1.09238e-19	4.02935e-08	3.46637e-14
	Arques	Upper Normandie	8.01596e-06	4.36201e-10	1.98554e-13	1.99784e-11	8.79491e-08	2.00444e-10	1.50412e-13	1.52417e-12	1.74984e-09	2.44021e-10	4.80903e-08	2.00531e-10	4.04783e-10	4.72463e-12	7.28233e-12	2.84464e-09	4.60214e-13	2.58138e-11	5.97547e-06	8.63358e-07	0.000409716	5.37762e-14	5.53848e-06	6.64071e-09
	Yères	Upper Normandie	6.43293e-10	1.83166e-14	4.66705e-19	9.7579e-15	2.28863e-11	3.39032e-14	8.43341e-16	2.4082e-16	1.04623e-10	4.33965e-11	5.725e-12	3.34279e-13	1.72156e-16	6.22268e-19	7.54771e-15	1.45702e-14	2.68769e-16	7.62698e-16	1.42418e-12	9.11805e-11	1.02248e-06	3.27003e-18	2.44213e-10	1.92284e-16
	Bresle	Upper Normandie	9.56803e-09	6.41752e-13	1.42324e-15	8.76161e-14	7.48247e-11	1.12017e-10	1.14341e-15	6.73542e-15	2.78876e-12	2.99483e-13	1.88324e-10	2.72694e-13	6.39216e-12	2.95432e-15	1.45792e-13	3.51323e-13	6.25232e-15	1.54169e-13	5.56442e-07	1.06543e-09	2.61794e-05	7.54084e-17	2.6453e-08	5.17044e-11
	Somme	Upper Normandie	3.75161e-06	5.0216e-13	1.90934e-12	2.7069e-08	4.20159e-12	3.71042e-12	1.29698e-15	3.13646e-12	6.42161e-14	6.45937e-16	2.73537e-09	1.98489e-15	1.90853e-12	4.27894e-12	4.65009e-13	7.37923e-14	3.51212e-14	7.0024e-14	1.03871e-08	1.50419e-12	7.87454e-10	2.17161e-14	3.46166e-10	5.72529e-10
	Authie	Upper Normandie	2.49432e-08	2.56601e-11	3.43521e-18	8.89332e-17	3.3349e-13	1.72752e-15	5.51345e-22	8.66108e-17	1.00306e-16	4.85614e-14	1.52138e-14	1.82023e-15	8.81247e-15	2.05239e-20	1.06378e-18	1.72464e-14	3.32682e-21	4.15972e-18	4.78807e-07	1.75996e-12	3.63332e-07	1.61934e-21	1.10621e-13	8.12323e-14
	Canche	Upper Normandie	1.87049e-10	6.06373e-12	2.25324e-17	9.70922e-14	8.23118e-15	2.88952e-13	1.1059e-16	4.58503e-17	9.76577e-14	4.19916e-17	4.42396e-12	2.02245e-17	2.7896e-12	3.10307e-16	4.51575e-16	1.87624e-14	6.70551e-17	2.45672e-13	0.000242814	8.19244e-15	3.12555e-06	1.08634e-17	6.07526e-10	4.21723e-14
	Liane	Upper Normandie	1.35354e-07	9.16369e-09	8.58545e-17	5.17032e-14	4.74024e-12	1.96386e-12	1.54842e-16	6.16773e-18	2.44179e-13	2.3288e-15	1.30353e-09	4.89543e-15	7.67639e-10	7.92589e-16	2.35102e-13	1.41848e-15	2.69747e-14	2.14469e-16	3.72738e-06	2.86056e-11	0.000443458	3.12567e-16	1.01998e-10	4.4162e-13
	Slack	Upper Normandie	8.24692e-06	6.252e-10	9.31264e-14	5.4894e-13	1.81797e-13	2.95143e-10	4.23612e-18	2.41086e-14	8.40993e-10	4.00038e-12	2.0445e-12	7.3876e-14	6.40914e-10	3.45256e-12	1.29845e-14	4.52099e-13	7.98605e-16	1.39983e-15	0.000206659	4.90211e-10	0.00117447	1.25825e-17	4.70587e-09	3.48333e-11
	Skjern	Denmark	4.02824e-09	2.78881e-11	3.31389e-14	2.26748e-12	2.8947e-10	1.22234e-07	1.22818e-18	7.9139e-17	1.45167e-09	4.55993e-14	6.53558e-14	1.12222e-13	2.62753e-15	8.76979e-14	1.5099e-13	2.46137e-12	4.56547e-17	8.14536e-14	2.79894e-10	1.42685e-08	7.10402e-10	3.673e-17	1.74e-09	7.92364e-16
	Sneum	Denmark	5.97009e-07	7.2958e-10	3.96562e-13	1.16682e-12	7.68987e-11	0.000375347	2.70077e-17	1.44487e-16	1.72185e-11	4.83602e-15	2.75589e-10	8.86468e-15	1.64501e-13	1.57269e-12	1.11046e-13	9.14281e-12	3.80917e-17	5.42314e-14	1.10028e-09	6.54835e-08	1.19695e-07	1.0018e-15	3.98909e-08	3.40706e-16
	Hatchery J	French hatcheries	3.10074e-17	6.87489e-22	6.11216e-23	8.48004e-23	2.67426e-16	2.0104e-15	5.71102e-34	1.53982e-24	4.423e-12	9.03402e-26	2.50662e-20	2.65489e-26	2.04953e-20	4.13892e-16	2.4403e-23	1.31776e-15	6.20248e-27	4.43114e-28	6.48945e-17	5.01401e-17	4.40779e-14	1.67796e-27	6.5083e-14	3.99625e-24
	Hatchery PF	French hatcheries	1.01207e-06	3.22896e-14	9.169e-13	3.09309e-13	4.40815e-10	1.82114e-11	6.63934e-21	1.49489e-15	2.21708e-11	2.11711e-15	1.84717e-12	1.54475e-10	2.15911e-13	4.92069e-11	4.19125e-14	4.43875e-12	9.27895e-21	6.90381e-16	3.26593e-09	3.30974e-09	2.3838e-09	1.33305e-16	9.47142e-11	2.29347e-19
cBayes	Arigideen	South east Ireland	0	0	0	0	0	0	0	0	0	0	0	0	0	0	0	0	0	0	0	0	0	0	0	0
	Colligan	South east Ireland	0	0	0	0	0	0	0	0	0	0	0	0	0	0	0	0	0	0	0	0	0	0	0	0
	Sow	South east Ireland	0	0	0	0	0	0	0	0	0	0	0	0	0	0	0	0	0	0	0	0	0	0	0	0
	Owenavaragh	South east Ireland	0	0	0	0	0	0	0	0	0	0	0	0	0	0	0	0	0.02	0	0	0	0	0	0	0
	Inch	South east Ireland	0	0	0	0	0	0	0	0	0	0	0	0	0	0	0	0	0	0	0	0	0	0	0	0
	Avoca	South east Ireland	0	0	0	0	0	0	0	0	0	0	0	0	0	0	0	0	0	0	0	0	0	0	0	0
	Nevern	Outer Bristol Channel	0	0	0	0.11	0	0	0	0	0	0	0	0	0.04	0	0	0	0.26	0	0	0	0	0	0	0
	West Cleddau	Outer Bristol Channel	0	0	0	0.02	0	0.14	0	0	0	0	0	0	0	0	0	0	0	0	0	0	0	0.05	0	0
	East Cleddau	Outer Bristol Channel	0	0	0	0	0	0	0	0	0	0	0	0	0	0	0	0	0	0	0	0	0	0	0	0
	Taff	Outer Bristol Channel	0	0	0	0	0	0	0	0	0	0	0	0	0	0	0	0	0.01	0	0	0	0	0	0	0
	Twyi	Outer Bristol Channel	0	0	0	0	0	0	0	0	0	0	0	0	0	0	0	0	0	0	0	0	0	0	0	0
	Tawe	Outer Bristol Channel	0	0	0	0	0	0	0	0	0	0	0	0	0	0	0	0	0	0	0	0	0	0	0	0
	Ogmore	Outer Bristol Channel	0	0	0	0.13	0	0	0	0	0	0	0	0	0	0	0	0	0.22	0	0	0	0	0	0	0
	Wye	Inner Bristol Channel	0	0	0	0	0	0	0	0	0	0	0	0	0	0	0	0	0	0	0	0	0	0	0	0
	Severn	Inner Bristol Channel	0	0	0	0	0	0	0	0	0	0	0	0	0	0	0	0	0	0	0	0	0	0	0	0
	Bristol Avon	Inner Bristol Channel	0	0	0	0	0	0	0	0	0	0	0	0	0	0	0	0	0.02	0	0	0	0	0	0	0
	Doniford	Outer Bristol Channel	0	0	0	0	0	0.07	0	0	0	0	0	0	0	0	0	0	0.01	0	0	0	0	0	0	0
	East Lyn	Outer Bristol Channel	0	0	0	0	0	0	0	0	0	0	0	0.16	0	0	0	0	0	0	0	0	0	0	0	0
	Taw	Outer Bristol Channel	0	0	0	0	0	0.04	0	0	0	0	0	0	0	0	0	0	0.26	0	0	0	0	0.05	0	0
	Torridge	Outer Bristol Channel	0	0	0	0	0	0	0	0	0	0	0	0	0	0	0	0	0.05	0	0	0	0	0	0	0
	Camel	Devon & Cornwall	0.75	0.5	0.06	0.73	0.25	0.61	0.95	0.01	0.99	0.92	0.97	0.79	0.33	0.58	0.93	0.99	0.14	0.05	0.24	0.98	0.3	0.56	0.71	0.08
	Menalhyl	Devon & Cornwall	0	0	0	0	0	0	0	0	0	0	0	0	0	0	0	0	0	0	0	0	0	0	0	0
	Red River	Land's End	0	0	0	0	0	0	0	0	0	0	0	0	0	0	0	0	0	0	0	0	0	0	0	0
	Hayle	Land's End	0	0	0	0	0	0	0	0	0	0	0	0	0	0	0	0	0	0	0	0	0	0	0	0
	Trevaylor	Land's End	0	0	0	0	0	0	0	0	0	0	0	0	0	0	0	0	0	0	0	0	0	0	0	0
	Crowlas	Land's End	0	0	0	0	0	0	0	0	0	0	0	0	0	0	0	0	0	0	0	0	0	0	0	0
	Tresillian	Devon & Cornwall	0	0	0	0	0	0	0	0	0	0	0	0	0	0	0	0	0	0	0	0	0	0	0	0
	Fal	Devon & Cornwall	0	0	0	0	0	0	0	0	0	0	0	0	0	0	0	0	0	0	0	0	0	0	0	0
	Fowey	Devon & Cornwall	0	0	0	0	0	0	0	0	0	0	0	0	0	0	0	0	0	0	0	0	0	0	0	0
	West Looe	Devon & Cornwall	0.09	0.45	0.92	0	0.69	0.1	0.04	0.99	0.01	0.05	0.02	0.01	0.58	0.17	0.01	0.01	0	0.95	0.76	0	0.23	0.29	0.1	0.84
	East Looe	Devon & Cornwall	0	0	0	0	0.07	0	0	0	0	0.03	0	0.02	0.05	0	0.01	0	0	0	0	0.01	0.02	0.03	0.13	0.03
	Seaton	Devon & Cornwall	0	0	0.01	0	0	0	0	0	0	0	0	0	0	0	0	0	0	0	0	0	0	0	0	0
	Lynher	Devon & Cornwall	0.15	0.01	0	0.01	0	0	0.01	0	0	0	0	0	0	0.24	0.05	0	0	0	0	0.01	0.44	0	0.06	0.05
	Tamar	Devon & Cornwall	0	0	0	0	0	0	0	0	0	0	0	0.01	0	0	0	0	0	0	0	0	0.01	0	0.01	0
	Tavy	Devon & Cornwall	0	0.04	0	0	0	0	0	0	0	0	0	0	0	0	0	0	0	0	0	0	0	0	0	0
	Plym	Devon & Cornwall	0	0	0	0	0	0	0	0	0	0	0	0	0	0	0	0	0	0	0	0	0	0	0	0
	Yealm	Devon & Cornwall	0	0	0	0	0	0	0	0	0	0	0	0	0	0	0	0	0	0	0	0	0	0	0	0
	Erme	Devon & Cornwall	0	0	0	0	0	0	0	0	0	0	0	0	0	0	0	0	0	0	0	0	0	0	0	0
	Devon Avon	Devon & Cornwall	0	0	0	0	0	0	0	0	0	0	0	0	0	0	0	0	0	0	0	0	0	0	0	0
	Dart	Devon & Cornwall	0	0	0	0	0	0	0	0	0	0	0	0	0	0	0	0	0	0	0	0	0	0	0	0
	Teign	Devon & Cornwall	0	0	0	0	0	0	0	0	0	0	0	0	0	0	0	0	0	0	0	0	0	0	0	0
	Exe	Devon & Cornwall	0	0	0	0	0	0	0	0	0	0	0	0	0	0	0	0	0	0	0	0	0	0	0	0
	Otter	Devon & Cornwall	0	0	0	0	0	0.01	0	0	0	0	0	0	0	0	0	0	0	0	0	0	0	0	0	0
	Axe	Devon & Cornwall	0	0	0	0	0	0	0	0	0	0	0	0	0	0	0.01	0	0	0	0	0	0	0	0	0
	Brit	Hampshire Basin	0	0	0	0	0	0	0	0	0	0	0	0	0	0	0	0	0	0	0	0	0	0	0	0
	Frome	Hampshire Basin	0	0	0	0	0	0	0	0	0	0	0	0	0	0	0	0	0	0	0	0	0	0	0	0
	Piddle	Hampshire Basin	0	0	0	0	0	0	0	0	0	0	0	0	0	0	0	0	0	0	0	0	0	0	0	0
	Dorset Stour	Hampshire Basin	0	0	0	0	0	0	0	0	0	0	0	0	0	0	0	0	0	0	0	0	0	0	0	0
	Hampshire Avon	Hampshire Basin	0	0	0	0	0	0	0	0	0	0	0	0	0	0	0	0	0	0	0	0	0	0	0	0
	Lymington	Hampshire Basin	0	0	0	0	0	0	0	0	0	0	0	0	0	0	0	0	0	0	0	0	0	0	0	0
	Beaulieu	Hampshire Basin	0	0	0	0	0	0	0	0	0	0	0	0	0	0	0	0	0	0	0	0	0	0	0	0
	Itchen	Hampshire Basin	0	0	0	0	0	0	0	0	0	0	0	0	0	0	0	0	0	0	0	0	0	0	0	0
	Test	Hampshire Basin	0	0	0	0	0	0	0	0	0	0	0	0	0	0	0	0	0	0	0	0	0	0	0	0
	Hamble	Hampshire Basin	0	0	0	0	0	0	0	0	0	0	0	0	0	0	0	0	0	0	0	0	0	0	0	0
	Meon	Hampshire Basin	0	0	0	0	0	0	0	0	0	0	0	0	0	0	0	0	0	0	0	0	0	0	0	0
	Wallington	Hampshire Basin	0	0	0	0	0	0	0	0	0	0	0	0.01	0	0	0	0	0	0	0	0	0	0	0	0
	Eastern Yar	South east England	0	0	0	0	0	0	0	0	0	0	0	0	0	0	0	0	0	0	0	0	0	0	0	0
	Arun	South east England	0	0	0	0	0	0	0	0	0	0	0	0	0	0	0	0	0	0	0	0	0	0	0	0
	Adur	South east England	0	0	0	0	0	0	0	0	0	0	0	0	0	0	0	0	0	0	0	0	0	0	0	0
	Sussex Ouse	South east England	0	0	0	0	0	0	0	0	0	0	0	0	0	0	0	0	0	0	0	0	0	0	0	0
	Eastern Rother	South east England	0	0	0	0	0	0	0	0	0	0	0	0	0	0	0	0	0	0	0	0	0	0	0	0
	Dour	South east England	0	0	0	0	0	0	0	0	0	0	0	0	0	0	0	0	0	0	0	0	0	0	0	0
	Great Stour	South east England	0	0	0	0	0	0	0	0	0	0	0	0	0	0	0	0	0	0	0	0	0	0	0	0
	Medway	Thames & East Anglia	0	0	0	0	0	0	0	0	0	0	0	0	0	0	0	0	0	0	0	0	0	0	0	0
	Thames	Thames & East Anglia	0	0	0	0	0	0	0	0	0	0	0	0	0	0	0	0	0	0	0	0	0	0	0	0
	Belstead Brook	Thames & East Anglia	0	0	0	0	0	0	0	0	0	0	0	0	0	0	0	0	0	0	0	0	0	0	0	0
	Wensum	Thames & East Anglia	0	0	0	0	0	0	0	0	0	0	0	0	0	0	0	0	0	0	0	0	0	0	0	0
	Glaven	Thames & East Anglia	0	0	0	0	0	0	0	0	0	0	0	0	0	0	0	0	0	0	0	0	0	0	0	0
	Nar	Thames & East Anglia	0	0	0	0	0	0	0	0	0	0	0	0	0	0	0	0	0	0	0	0	0	0	0	0
	Yorkshire Esk	North East England	0	0	0	0	0	0	0	0	0	0	0	0	0	0	0	0	0	0	0	0	0	0	0	0
	Tyne	North East England	0	0	0	0	0	0	0	0	0	0	0	0	0	0	0	0	0	0	0	0	0	0	0	0
	Coquet	North East England	0	0	0	0	0	0	0	0	0	0	0	0	0	0	0	0	0	0	0	0	0	0	0	0
	Tweed	North East England	0	0	0	0	0	0	0	0	0	0	0	0	0	0	0	0	0	0	0	0	0	0	0	0
	Aber Wrac'h	Bretagne	0	0	0	0	0	0	0	0	0	0	0	0	0	0	0	0	0	0	0	0	0	0	0	0
	Flèche	Bretagne	0	0	0	0	0	0	0	0	0	0	0	0	0	0	0	0	0	0	0	0	0	0	0	0
	Kérallé	Bretagne	0	0	0	0	0	0	0	0	0	0	0	0	0	0	0	0	0	0	0	0	0	0	0	0
	Guillec	Bretagne	0	0	0	0	0	0	0	0	0	0	0	0	0	0	0	0	0	0	0	0	0	0	0	0
	Horn	Bretagne	0	0	0	0	0	0	0	0	0	0	0	0	0	0	0	0	0	0	0	0	0	0	0	0
	Yar	Bretagne	0	0	0	0	0	0	0	0	0	0	0	0	0	0	0	0	0	0	0	0	0	0	0	0
	Léguer	Bretagne	0	0	0	0	0	0	0	0	0	0	0	0	0	0	0	0	0	0	0	0	0	0	0	0
	Ic	Bretagne	0	0	0	0	0	0	0	0	0	0	0	0	0	0	0	0	0	0	0	0	0	0	0	0
	Frémur	Bretagne	0	0	0	0	0	0	0	0	0	0	0	0	0	0	0	0	0	0	0	0	0	0	0	0
	Couesnon	Bretagne	0	0	0	0	0	0	0	0	0	0	0	0	0	0	0	0	0	0	0	0	0	0	0	0
	Selune	Bretagne	0	0	0	0	0	0	0	0	0	0	0	0	0	0	0	0	0	0	0	0	0	0	0	0
	Sée	Bretagne	0	0	0	0	0	0	0	0	0	0	0	0	0	0	0	0	0	0	0	0	0	0	0	0
	Sienne	Bretagne	0	0	0	0	0	0	0	0	0	0	0	0	0	0	0	0	0	0	0	0	0	0	0	0
	Saire	Bretagne	0	0	0	0	0	0	0	0	0	0	0	0	0	0	0	0	0	0	0	0	0	0	0	0
	Vire	Lower Normandie	0	0	0	0	0	0.02	0	0	0	0	0	0	0	0	0	0	0	0	0	0	0	0	0	0
	Seulles	Lower Normandie	0	0	0	0	0	0	0	0	0	0	0	0	0	0	0	0	0	0	0	0	0	0	0	0
	Orne	Lower Normandie	0	0	0	0	0	0	0	0	0	0	0	0	0	0	0	0	0	0	0	0	0	0	0	0
	Dives	Lower Normandie	0	0	0	0	0	0	0	0	0	0	0	0	0	0	0	0	0	0	0	0	0	0	0	0
	Touques	Lower Normandie	0	0	0	0	0	0	0	0	0	0	0	0	0	0	0	0	0	0	0	0	0	0	0	0
	Seine	Lower Normandie	0	0	0	0	0	0	0	0	0	0	0	0	0	0	0	0	0	0	0	0	0	0	0	0
	Valmont	Upper Normandie	0	0	0	0	0	0	0	0	0	0	0	0	0	0	0	0	0	0	0	0	0	0	0	0
	Durdent	Upper Normandie	0	0	0	0	0	0	0	0	0	0	0	0	0	0	0	0	0	0	0	0	0	0	0	0
	Saâne	Upper Normandie	0	0	0	0	0	0	0	0	0	0	0	0	0	0	0	0	0	0	0	0	0	0	0	0
	Scie	Upper Normandie	0	0	0	0	0	0	0	0	0	0	0	0	0	0	0	0	0	0	0	0	0	0	0	0
	Arques	Upper Normandie	0	0	0	0	0	0	0	0	0	0	0	0	0	0	0	0	0	0	0	0	0	0	0	0
	Yères	Upper Normandie	0	0	0	0	0	0	0	0	0	0	0	0	0	0	0	0	0	0	0	0	0	0	0	0
	Bresle	Upper Normandie	0	0	0	0	0	0	0	0	0	0	0	0	0	0	0	0	0	0	0	0	0	0	0	0
	Somme	Upper Normandie	0	0	0	0	0	0	0	0	0	0	0	0	0	0	0	0	0	0	0	0	0	0	0	0
	Authie	Upper Normandie	0	0	0	0	0	0	0	0	0	0	0	0	0	0	0	0	0	0	0	0	0	0	0	0
	Canche	Upper Normandie	0	0	0	0	0	0	0	0	0	0	0	0	0	0	0	0	0	0	0	0	0	0	0	0
	Liane	Upper Normandie	0	0	0	0	0	0	0	0	0	0	0	0	0	0	0	0	0	0	0	0	0	0	0	0
	Slack	Upper Normandie	0	0	0	0	0	0	0	0	0	0	0	0	0	0	0	0	0	0	0	0	0	0	0	0
	Skjern	Denmark	0	0	0	0	0	0	0	0	0	0	0	0	0	0	0	0	0	0	0	0	0	0	0	0
	Sneum	Denmark	0	0	0	0	0	0	0	0	0	0	0	0	0	0	0	0	0	0	0	0	0	0	0	0
	Hatchery J	French hatcheries	0	0	0	0	0	0	0	0	0	0	0	0	0	0	0	0	0	0	0	0	0	0	0	0
	Hatchery PF	French hatcheries	0	0	0	0	0	0	0	0	0	0	0	0	0	0	0	0	0	0	0	0	0	0	0	0

## Sheet: Supp Table 3.06
Supplementary Table 3.06 Fowey (Devon & Cornwall)
			Individual / Assignment Probability
Method	River	Region	FA01	FA02	FA03	FA04	FA05	FA06	FA07	FA08	FA09	FA10	FOW33	FOW34	FOW35	FOW36	FOW37	FOW38	FOW39	FOW40
RUBIAS		South east Ireland	4.07807e-13	3.39325e-16	9.01439e-11	4.97832e-13	9.68882e-12	6.51383e-11	1.14964e-14	2.27314e-07	1.76576e-13	1.56211e-12	2.69021e-07	1.49522e-12	9.53439e-11	7.67559e-11	1.51786e-10	4.65949e-09	3.47294e-09	5.91737e-11
		Outer Bristol Channel	2.87026e-08	1.04894e-10	1.391e-09	5.38838e-11	0.000200784	1.57914e-07	2.0958e-07	0.00494985	1.43805e-05	2.8767e-08	0.000651509	1.92491e-07	1.17253e-05	1.88542e-06	1.4057e-05	0.000140966	0.00103438	5.76407e-07
		Inner Bristol Channel	8.50643e-13	7.17339e-16	1.35511e-13	3.30647e-14	7.17095e-15	5.51376e-13	6.72017e-16	4.90414e-11	0.00416792	6.59651e-17	2.08844e-09	3.18931e-16	4.40244e-13	9.37086e-15	8.76566e-14	1.96873e-09	3.32709e-11	9.40159e-13
		Devon & Cornwall	1	1	1	1	0.999799	1	1	0.995039	0.995802	1	0.999348	1	0.999988	0.999998	0.999986	0.99985	0.998966	0.999995
		Land's End	4.39984e-15	7.01879e-16	3.54931e-21	4.75645e-18	4.16282e-14	1.87853e-15	5.85899e-14	1.65328e-13	2.10574e-16	6.03984e-15	4.6693e-10	2.19841e-10	9.56376e-12	5.53327e-11	1.50709e-07	2.48055e-10	7.41319e-11	9.68352e-13
		Hampshire Basin	3.44729e-11	1.36227e-16	1.09675e-11	1.26255e-14	3.80617e-11	1.33703e-15	3.0816e-14	4.11238e-06	1.52825e-05	4.21801e-14	5.21504e-09	1.51444e-12	3.0386e-12	1.68173e-15	3.20108e-11	3.23409e-06	1.04918e-10	2.34671e-11
		South east England	1.499e-13	1.15427e-16	1.11459e-11	4.54438e-15	1.47266e-12	1.10467e-12	5.03698e-14	6.49022e-10	7.66488e-09	5.18036e-13	5.89698e-12	3.15851e-13	5.64379e-13	5.49026e-16	1.18315e-12	7.82806e-09	7.18486e-12	7.73754e-11
		Thames & East Anglia	6.62371e-16	4.42349e-19	5.38403e-17	1.46919e-14	3.50886e-10	7.82665e-16	5.84059e-15	5.87651e-09	1.36869e-08	7.62231e-12	2.68328e-10	3.34707e-16	3.85896e-15	3.6151e-17	3.55123e-15	2.4778e-09	8.40678e-12	6.66475e-15
		North east England	3.88884e-15	4.26386e-18	1.27104e-13	1.66779e-17	1.68759e-19	1.27453e-15	1.51086e-18	1.69829e-10	2.76665e-15	2.39495e-17	3.9566e-13	2.47922e-15	2.57111e-15	4.48125e-16	2.04648e-10	6.55912e-09	3.16087e-09	2.79016e-15
		Bretagne	2.82946e-10	2.21404e-10	5.70269e-14	5.82759e-12	8.51232e-10	4.68322e-08	3.13541e-14	4.80566e-06	4.45387e-08	6.63279e-10	2.85723e-07	5.082e-10	4.48217e-12	1.7719e-12	3.66574e-11	1.64086e-09	9.45937e-09	3.98459e-06
		Lower Normandie	1.44966e-10	3.45872e-14	8.0881e-11	3.01943e-10	3.46091e-12	6.06943e-09	3.61661e-15	7.47635e-07	2.33295e-07	1.48192e-11	6.3026e-09	3.1254e-12	4.25411e-10	5.6285e-15	2.9509e-09	5.82386e-06	1.94401e-08	3.88272e-09
		Upper Normandie	6.79749e-14	1.76557e-15	3.38028e-13	7.72546e-19	3.56842e-13	2.52589e-12	1.39964e-15	1.31256e-06	7.84987e-11	4.18445e-13	5.12424e-08	5.89167e-15	1.24667e-11	8.96043e-14	1.13774e-11	1.96545e-07	1.2443e-10	1.25388e-12
		Denmark	1.43814e-17	8.57052e-19	2.70635e-15	2.56462e-18	1.81598e-17	5.0996e-12	6.30854e-20	8.51847e-08	1.96536e-15	8.35207e-15	2.68583e-14	1.24902e-15	2.48262e-13	9.02458e-22	7.08262e-12	7.15341e-10	8.91397e-12	6.3082e-15
		French Hatcheries	2.27176e-16	1.26708e-21	1.64975e-16	1.25987e-21	9.48133e-19	1.36753e-15	5.67977e-24	1.02833e-10	2.57357e-14	2.97697e-18	8.4707e-17	2.36835e-16	4.82731e-16	4.38011e-21	9.92783e-13	1.1108e-15	6.50331e-13	2.03468e-15
cBayes		South east Ireland	0	0	0	0	0	0	0	0	0	0	0	0	0	0	0	0	0	0
		Outer Bristol Channel	0	0	0	0	0	0.01	0	0	0	0	0	0	0.04	0	0	0.01	0	0
		Inner Bristol Channel	0	0	0	0	0	0	0	0	0	0	0	0	0	0	0	0	0	0
		Devon & Cornwall	1	1.01	1	1.01	1.01	1	1.01	0.99	1	1.01	0.99	1	0.96	1	1.01	0.98	0.99	0.99
		Land's End	0	0	0	0	0	0	0	0	0	0	0	0	0	0	0	0	0	0
		Hampshire Basin	0	0	0	0	0	0	0	0	0	0	0	0	0	0	0	0	0	0
		South east England	0	0	0	0	0	0	0	0	0	0	0	0	0	0	0	0	0	0
		Thames & East Anglia	0	0	0	0	0	0	0	0	0	0	0	0	0	0	0	0	0	0
		North east England	0	0	0	0	0	0	0	0	0	0	0	0	0	0	0	0	0	0
		Bretagne	0	0	0	0	0	0	0	0	0	0	0	0	0	0	0	0	0	0
		Lower Normandie	0	0	0	0	0	0	0	0	0	0	0	0	0	0	0	0	0	0
		Upper Normandie	0	0	0	0	0	0	0	0	0	0	0	0	0	0	0	0	0	0
		Denmark	0	0	0	0	0	0	0	0	0	0	0	0	0	0	0	0	0	0
		French Hatcheries	0	0	0	0	0	0	0	0	0	0	0	0	0	0	0	0	0	0
RUBIAS	Arigideen	South east Ireland	6.23549e-16	3.31627e-16	1.03061e-15	3.23893e-16	2.75471e-14	3.10888e-14	4.3547e-17	6.94044e-14	2.2838e-15	9.48745e-13	1.41158e-12	2.52804e-14	5.58281e-16	7.45008e-11	7.65166e-13	4.98933e-10	7.59965e-10	6.88563e-14
	Colligan	South east Ireland	4.19158e-17	6.48179e-19	7.50617e-19	1.8038e-15	7.17852e-18	4.58246e-13	3.47397e-16	7.24783e-11	8.73919e-14	3.69735e-19	5.14272e-14	1.23699e-16	4.77127e-11	5.55736e-17	4.86395e-14	1.35392e-11	1.3729e-12	6.07185e-17
	Sow	South east Ireland	1.18047e-19	1.293e-20	3.17237e-15	1.10738e-19	1.85673e-13	1.25128e-17	1.14501e-18	5.15372e-16	3.46024e-19	1.43577e-15	3.92535e-12	5.82464e-14	7.01664e-17	1.69197e-19	2.71e-15	2.94152e-10	1.94936e-15	1.41369e-15
	Owenavaragh	South east Ireland	1.04492e-13	1.11918e-18	1.54177e-11	5.26172e-18	9.43687e-12	5.73469e-12	9.43368e-15	2.27204e-07	6.22131e-14	1.02185e-13	2.95827e-08	1.39182e-12	1.93073e-12	1.82381e-12	1.37303e-10	1.77942e-09	2.49281e-09	2.69702e-12
	Inch	South east Ireland	1.63696e-13	5.85008e-18	3.97764e-12	4.95614e-13	3.31386e-14	5.87753e-11	1.66923e-15	3.68964e-11	2.46833e-14	4.94845e-13	2.39245e-07	1.96849e-14	4.5459e-11	4.21624e-13	9.954e-12	5.79933e-10	1.43293e-10	1.94406e-11
	Avoca	South east Ireland	1.38953e-13	6.72868e-20	7.07443e-11	8.54594e-17	5.58295e-15	1.39027e-13	1.394e-18	1.44775e-13	4.04745e-18	1.48996e-14	1.88046e-10	6.22918e-17	2.40888e-13	9.5924e-15	3.71215e-12	1.49351e-09	7.5496e-11	3.69657e-11
	Nevern	Outer Bristol Channel	8.83838e-11	9.04404e-15	4.7123e-10	5.29275e-15	9.90203e-10	2.46893e-09	6.14157e-14	8.5961e-08	1.83623e-09	1.67317e-10	1.64501e-07	1.20899e-08	6.21739e-09	9.98138e-09	4.05471e-07	5.02177e-08	8.35861e-06	8.17522e-09
	West Cleddau	Outer Bristol Channel	3.35091e-09	8.78641e-13	2.13343e-12	4.72751e-11	3.01087e-11	6.11614e-09	1.22662e-12	6.18026e-09	1.96591e-10	2.60502e-09	0.000352762	6.77436e-09	1.09217e-07	1.65003e-06	1.00961e-08	4.92287e-07	5.36615e-05	5.21266e-08
	East Cleddau	Outer Bristol Channel	6.31453e-14	1.84924e-16	6.1401e-16	1.20661e-15	3.23933e-14	4.91817e-11	3.65465e-17	7.74586e-11	1.1989e-12	6.24585e-12	8.06572e-10	4.36188e-11	2.33589e-13	4.47012e-12	1.12227e-09	1.56091e-10	5.64701e-09	2.92691e-10
	Taff	Outer Bristol Channel	1.41661e-14	2.49448e-14	3.21709e-15	1.06303e-15	1.11662e-11	9.75156e-10	5.85117e-12	2.10993e-10	1.61941e-12	6.31814e-12	7.45024e-09	1.90246e-12	8.20377e-13	1.99032e-11	5.35775e-10	5.97138e-09	5.51759e-09	8.11391e-11
	Twyi	Outer Bristol Channel	3.98565e-18	1.2953e-19	1.6154e-18	1.97935e-20	1.3221e-16	2.53129e-14	1.52667e-16	4.73445e-14	6.85411e-15	1.84365e-14	2.15733e-11	4.94947e-15	8.83925e-17	1.8673e-14	5.40111e-14	1.79815e-13	2.90151e-12	2.11938e-13
	Tawe	Outer Bristol Channel	3.91142e-14	2.96922e-15	1.05068e-14	3.32996e-16	1.72247e-18	5.26484e-15	2.18649e-18	6.31007e-11	5.72548e-14	4.55732e-16	1.95572e-10	2.97668e-18	2.37667e-12	2.43574e-14	8.62246e-13	2.57018e-14	2.55062e-13	7.62354e-13
	Ogmore	Outer Bristol Channel	3.82055e-16	4.99725e-18	3.1683e-16	1.14486e-18	4.35519e-15	9.898e-14	4.78356e-17	1.2264e-11	2.23446e-13	2.40101e-16	5.83175e-13	8.69442e-13	4.28782e-15	1.23102e-13	4.13379e-12	3.15897e-12	1.66557e-10	4.0675e-16
	Wye	Inner Bristol Channel	1.00598e-14	3.29208e-21	6.41385e-14	7.5124e-19	2.59325e-22	5.43511e-13	4.3425e-22	1.57741e-11	6.10641e-11	1.02445e-20	8.0504e-12	3.18414e-16	4.28877e-13	1.30286e-17	1.10589e-15	1.16871e-11	2.84583e-12	2.71436e-19
	Severn	Inner Bristol Channel	8.26197e-13	2.87729e-21	1.28881e-14	3.30371e-14	3.42444e-20	3.59224e-15	1.58743e-20	1.11088e-12	0.00416763	8.24755e-20	7.21209e-15	1.46237e-21	1.53353e-19	1.02753e-18	4.55676e-15	1.3369e-11	1.13854e-13	6.21866e-17
	Bristol Avon	Inner Bristol Channel	1.43868e-14	7.17333e-16	5.84848e-14	2.68724e-17	7.17091e-15	4.27289e-15	6.72e-16	3.21564e-11	2.92447e-07	6.58724e-17	2.08038e-09	5.15159e-19	1.13669e-14	9.3568e-15	8.19939e-14	1.94367e-09	3.03113e-11	9.40097e-13
	Doniford	Outer Bristol Channel	3.07592e-10	7.35847e-14	5.55154e-12	2.12211e-12	1.72834e-10	7.08816e-15	1.29898e-12	1.40697e-05	6.49756e-10	5.8843e-11	2.89387e-05	2.33063e-09	6.4954e-11	8.56928e-12	5.32505e-10	1.00273e-06	6.78123e-05	4.5442e-07
	East Lyn	Outer Bristol Channel	6.18289e-13	2.32655e-16	2.18261e-15	6.73328e-14	4.25851e-10	8.13703e-14	1.18967e-12	3.81132e-09	1.21864e-05	1.85257e-17	1.35346e-11	1.08154e-09	8.04376e-13	9.79802e-13	7.36485e-09	2.67865e-14	2.79025e-07	7.03632e-15
	Taw	Outer Bristol Channel	3.39709e-13	5.73537e-13	3.88586e-12	8.96136e-15	8.42773e-09	4.91448e-11	5.32152e-09	5.46739e-06	3.43323e-10	4.12689e-09	8.23705e-07	3.92881e-11	1.15168e-05	1.20437e-08	4.62979e-08	2.89928e-06	0.000245124	3.01255e-08
	Torridge	Outer Bristol Channel	2.49547e-08	1.03331e-10	9.08185e-10	4.4025e-12	0.000200774	1.48255e-07	2.04249e-07	0.00493022	2.19112e-06	2.17964e-08	0.000268813	1.70129e-07	9.29514e-08	2.13322e-07	1.35855e-05	0.000136515	0.000659134	3.11852e-08
	Camel	Devon & Cornwall	4.73095e-06	1.90035e-08	9.93661e-09	1.14839e-08	7.03947e-06	1.58585e-05	7.29786e-06	0.00232367	5.11588e-05	7.68163e-07	0.0124994	9.1702e-06	0.0122213	0.000990879	0.000554535	0.000457186	0.000315558	0.00358198
	Menalhyl	Devon & Cornwall	6.00911e-10	2.21826e-13	2.99692e-12	1.40354e-11	8.10049e-07	3.16518e-08	2.49144e-07	2.99773e-06	2.37667e-09	8.94776e-10	0.000213641	2.47411e-06	4.01552e-06	5.46324e-05	1.72542e-07	4.65472e-06	2.49308e-05	4.37257e-06
	Red River	Land's End	4.39939e-15	6.97768e-16	3.18702e-21	4.7558e-18	4.16161e-14	1.87823e-15	5.85051e-14	5.50072e-16	3.99566e-18	2.02561e-18	3.80951e-10	2.19841e-10	9.44078e-12	4.55742e-11	1.83786e-09	2.44422e-10	7.38559e-11	9.5467e-13
	Hayle	Land's End	8.41213e-20	1.16576e-24	2.72065e-23	6.63283e-29	1.21042e-17	2.97912e-19	1.98977e-18	2.52384e-24	5.38181e-22	6.03779e-15	2.11597e-13	1.72635e-20	2.83424e-20	4.28756e-17	1.4887e-07	3.6311e-12	2.32381e-13	1.36784e-14
	Trevaylor	Land's End	3.64352e-19	8.24891e-20	3.35041e-22	6.46785e-22	5.22832e-20	2.63935e-22	8.28106e-17	1.64778e-13	2.06578e-16	2.22057e-20	8.57651e-11	1.76059e-18	1.22978e-13	9.75848e-12	2.58606e-15	4.60562e-16	4.35758e-14	4.6679e-19
	Crowlas	Land's End	6.55974e-24	4.02863e-18	4.44985e-26	2.42425e-26	1.12957e-22	3.38852e-24	1.74094e-20	1.12441e-22	1.20292e-23	3.46409e-25	2.48012e-15	2.59246e-23	1.49036e-23	9.51715e-20	5.49869e-13	1.55725e-15	2.57744e-19	3.83489e-18
	Tresillian	Devon & Cornwall	1.1416e-09	1.43563e-12	3.15297e-13	4.50573e-13	7.909e-12	7.42256e-10	9.70458e-11	1.10014e-07	1.86512e-10	1.26061e-09	3.77411e-09	9.2125e-12	9.68132e-12	3.17312e-11	1.09742e-07	2.2644e-09	1.5159e-07	6.19168e-08
	Fal	Devon & Cornwall	5.18232e-09	3.53075e-14	2.51123e-14	5.71527e-10	1.35686e-15	2.40676e-11	4.22917e-14	1.22319e-13	5.02309e-13	4.002e-11	2.22289e-10	9.78142e-13	2.47906e-14	6.86251e-13	5.47119e-11	7.27272e-11	3.23461e-09	8.0051e-10
	Fowey	Devon & Cornwall	8.57928e-06	1.20331e-08	4.58044e-07	4.6456e-08	7.67722e-07	1.57312e-07	1.31545e-05	0.000195964	3.21994e-05	3.09741e-05	0.00923024	1.34738e-05	0.0262346	0.00658555	0.00365344	0.0137626	0.149302	0.0645314
	West Looe	Devon & Cornwall	0.000185296	1.00935e-06	3.14134e-06	9.60991e-06	1.00476e-05	1.35273e-06	0.000376872	0.0193209	0.0435075	3.84266e-05	0.0185141	2.67631e-05	0.0230218	0.0346503	0.0286585	0.0125053	0.052782	0.0328063
	East Looe	Devon & Cornwall	0.00188734	1.59109e-06	5.97279e-05	0.00113762	0.000118423	1.29166e-05	5.84741e-05	0.0223107	0.927227	9.21775e-05	0.949498	0.000114406	0.933501	0.951917	0.963249	0.35345	0.68142	0.883005
	Seaton	Devon & Cornwall	0.997858	0.999988	0.999937	0.998848	0.99966	0.999966	0.999531	0.949112	0.0249472	0.999791	0.00459019	0.999595	1.0487e-05	0.00454246	0.000874662	0.6167	0.0957229	0.00429949
	Lynher	Devon & Cornwall	1.2495e-09	1.06701e-09	3.38172e-08	3.73238e-08	1.41787e-06	1.31454e-09	3.45522e-07	1.87927e-07	1.30246e-07	5.31654e-08	6.48633e-09	0.000115644	0.000341858	8.2002e-05	0.00153987	0.00140854	0.00115664	0.000204334
	Tamar	Devon & Cornwall	5.05047e-11	6.03195e-12	9.69181e-11	2.23188e-11	1.53952e-09	1.50626e-08	6.78516e-09	1.33612e-07	3.39448e-09	6.81427e-07	1.39793e-05	4.6497e-06	0.000142102	1.40058e-05	1.34016e-05	3.10892e-05	0.000678479	0.00011221
	Tavy	Devon & Cornwall	2.04688e-10	1.29757e-08	1.71251e-08	2.865e-09	2.88155e-12	1.91396e-08	2.54993e-08	1.94466e-08	3.73361e-11	1.489e-06	1.82786e-07	1.70004e-05	9.91868e-06	0.000581056	1.19353e-05	7.42294e-06	0.000955435	1.39919e-06
	Plym	Devon & Cornwall	3.55468e-08	1.55846e-10	2.34474e-12	2.08191e-07	5.35923e-11	8.16913e-10	7.88532e-09	6.41763e-05	4.88572e-06	2.30782e-09	5.35953e-07	4.10179e-09	1.06051e-05	8.56755e-06	2.27899e-07	3.25502e-08	0.000117821	0.000182308
	Yealm	Devon & Cornwall	1.91219e-08	7.87096e-08	4.01966e-10	6.83029e-07	2.14049e-07	8.39272e-07	1.10948e-05	1.77185e-05	3.97292e-06	3.17472e-06	4.09923e-05	0.000100303	0.0036353	0.00018267	0.00127098	1.33216e-05	0.0103499	0.000469548
	Erme	Devon & Cornwall	4.36245e-09	3.26116e-09	2.11729e-11	1.74234e-10	7.18743e-12	1.28254e-09	4.9672e-09	2.09865e-07	1.21662e-09	9.81371e-10	3.47781e-06	5.48321e-08	1.98887e-06	2.06401e-05	2.1522e-06	2.02471e-07	9.68531e-07	0.000110943
	Devon Avon	Devon & Cornwall	5.46967e-05	2.53974e-08	7.61072e-09	1.26837e-06	1.90758e-08	9.78443e-08	5.11018e-09	0.000336802	1.82264e-05	1.68303e-06	7.18031e-05	4.58498e-07	7.67567e-05	3.97417e-06	2.01209e-05	1.18474e-06	3.45911e-05	0.000596763
	Dart	Devon & Cornwall	8.70115e-09	9.19596e-06	2.36242e-08	1.63595e-06	3.56333e-10	2.3212e-06	4.78748e-09	1.34543e-05	2.37684e-06	1.81241e-05	6.66658e-06	8.62241e-08	9.46253e-05	1.24214e-06	0.000129154	2.59405e-07	2.96262e-05	0.00833698
	Teign	Devon & Cornwall	1.53994e-06	3.51443e-09	4.91827e-08	4.93403e-07	3.7681e-09	2.8404e-08	1.60319e-06	0.000332174	6.97383e-06	2.13218e-05	0.00128552	1.60612e-07	0.000666845	0.000362348	6.9983e-06	0.000444807	0.0060436	0.00173029
	Exe	Devon & Cornwall	3.27736e-12	3.5076e-12	1.74234e-12	2.66129e-14	1.48208e-07	9.65214e-12	2.95038e-10	1.17484e-06	1.11948e-10	2.09208e-09	4.26464e-08	1.36623e-09	1.51498e-08	1.08366e-06	2.29083e-07	3.69746e-06	1.81826e-06	3.60792e-07
	Otter	Devon & Cornwall	3.57327e-10	5.90115e-12	8.9862e-11	1.68225e-11	3.41158e-09	1.0213e-10	6.24849e-09	0.000866079	5.33841e-08	7.28029e-11	0.00301318	4.99588e-09	1.28086e-06	2.06736e-09	4.53857e-09	0.00099794	1.27698e-05	4.1422e-07
	Axe	Devon & Cornwall	8.36456e-10	1.41298e-12	2.21976e-11	9.25741e-13	8.76144e-08	1.22981e-10	1.60324e-09	0.000140759	8.67957e-08	1.51639e-10	0.000366151	4.27283e-08	1.36134e-05	9.9612e-08	5.34494e-07	6.15931e-05	1.71789e-05	2.08502e-05
	Brit	Hampshire Basin	3.4184e-11	3.04723e-21	4.73733e-15	3.7094e-18	4.43887e-19	6.21865e-16	8.05173e-24	1.36096e-07	1.52066e-05	9.99363e-17	1.27693e-09	1.40603e-14	6.36427e-14	6.39546e-18	1.39926e-15	1.31361e-13	6.72731e-20	2.37914e-13
	Frome	Hampshire Basin	1.23499e-19	2.76522e-21	1.95556e-16	9.5501e-20	2.43654e-17	5.56393e-18	1.92898e-18	4.26713e-09	4.69886e-12	1.40678e-16	5.3989e-12	1.00031e-20	2.15648e-17	7.7226e-18	4.4686e-17	3.52995e-11	9.45709e-16	1.72143e-16
	Piddle	Hampshire Basin	1.21317e-19	3.59474e-21	4.12839e-18	3.24447e-21	1.516e-16	6.9058e-20	9.71038e-17	3.46155e-06	1.30829e-12	4.23316e-17	5.42578e-13	5.5588e-21	3.26775e-18	2.35725e-19	1.24863e-17	3.9734e-11	2.88319e-17	2.68181e-18
	Dorset Stour	Hampshire Basin	2.8889e-13	1.35789e-16	1.09599e-11	1.24654e-14	3.12238e-11	5.86913e-16	3.05262e-14	2.56823e-07	7.5014e-08	3.45384e-14	3.92425e-09	1.50006e-12	2.97493e-12	1.53566e-15	3.18874e-11	9.60963e-07	1.04816e-10	2.31969e-11
	Hampshire Avon	Hampshire Basin	3.11501e-18	2.31417e-22	7.53991e-18	5.69806e-20	6.7163e-18	1.10044e-16	2.40782e-22	3.796e-13	1.77776e-10	4.31146e-18	6.97577e-14	4.76996e-18	3.90361e-18	4.95019e-20	4.10603e-17	1.39366e-14	1.7932e-16	5.56028e-15
	Lymington	Hampshire Basin	9.17072e-22	6.33336e-26	1.16207e-18	5.11308e-21	1.02478e-19	3.20961e-18	2.85531e-18	3.21935e-11	3.70108e-10	1.49826e-16	1.20382e-16	1.46567e-22	1.46733e-19	3.73548e-24	1.9832e-19	1.746e-15	3.92068e-18	1.65601e-22
	Beaulieu	Hampshire Basin	3.60165e-22	1.84743e-27	4.17861e-19	2.14122e-20	2.18456e-18	5.98299e-21	9.46368e-18	4.12102e-09	3.72741e-11	1.26878e-17	7.75981e-18	1.22055e-21	7.76858e-19	1.97645e-22	1.55029e-21	2.2854e-14	2.70255e-17	4.21486e-26
	Itchen	Hampshire Basin	1.13408e-17	8.86115e-22	5.55019e-16	1.54564e-16	3.86528e-16	8.14951e-18	1.8286e-18	4.62549e-10	2.06751e-10	4.61912e-16	6.84764e-12	6.55838e-17	1.50505e-18	1.19659e-16	1.02252e-13	2.98918e-08	9.08163e-14	1.13498e-18
	Test	Hampshire Basin	2.61976e-22	1.77685e-23	6.6229e-17	2.38597e-19	9.4648e-19	1.19259e-21	2.93895e-20	3.52203e-09	7.71868e-11	1.1052e-16	4.7011e-15	2.16067e-21	1.08747e-18	1.0851e-21	1.87348e-20	3.45879e-12	1.07265e-18	1.18056e-16
	Hamble	Hampshire Basin	1.02264e-18	4.26278e-19	1.88728e-16	1.43395e-18	6.8323e-12	1.16172e-18	1.70048e-16	5.80006e-08	2.23415e-11	5.53697e-15	3.21288e-14	1.95415e-16	4.41373e-19	1.1942e-17	2.10143e-16	1.66831e-06	8.92283e-17	2.64018e-14
	Meon	Hampshire Basin	8.03733e-20	1.37408e-21	1.83539e-15	3.21634e-22	4.98406e-15	3.05854e-20	5.85454e-18	1.87503e-07	6.20712e-13	1.0809e-15	9.65903e-13	5.40851e-17	4.12403e-19	6.28237e-20	1.94745e-14	5.74847e-07	9.78821e-15	5.10769e-17
	Wallington	Hampshire Basin	1.10107e-19	9.58926e-27	2.56273e-18	4.61615e-24	1.23973e-17	1.70941e-20	7.52315e-19	1.85607e-12	5.89979e-13	1.71135e-18	1.05093e-16	3.33278e-21	1.32181e-21	2.82053e-21	4.83256e-18	2.0154e-12	1.88584e-19	1.42284e-18
	Eastern Yar	South east England	1.30869e-18	1.90121e-23	9.50516e-19	8.02567e-19	3.12027e-14	1.29829e-16	2.22098e-18	1.09087e-11	1.31018e-11	2.20913e-15	1.98285e-18	5.75527e-20	1.55811e-19	8.10528e-22	2.23453e-22	1.22369e-15	4.11213e-16	6.24787e-19
	Arun	South east England	2.51015e-22	4.1976e-23	3.32325e-21	1.62739e-22	2.24183e-19	6.646e-19	1.40751e-20	4.62877e-19	4.57872e-13	9.36556e-22	9.78705e-17	1.10071e-22	6.70666e-22	7.69606e-21	2.20083e-16	1.16645e-12	1.29989e-19	3.08378e-19
	Adur	South east England	4.71706e-16	1.87417e-24	1.55015e-16	2.04715e-20	5.18498e-15	1.28562e-15	7.89517e-19	5.97075e-14	1.78447e-12	2.99367e-18	2.59632e-19	2.76119e-19	4.02763e-18	1.84101e-21	2.7883e-17	2.43342e-17	1.13454e-20	1.60178e-18
	Sussex Ouse	South east England	3.81009e-14	2.07187e-21	1.10525e-11	1.98395e-16	1.40467e-13	5.36372e-13	4.40229e-16	2.53337e-12	5.71713e-12	5.08517e-13	1.22576e-17	2.56936e-16	4.50578e-14	9.63805e-18	6.31425e-16	6.2531e-13	1.45975e-14	2.3537e-12
	Eastern Rother	South east England	1.11226e-13	5.31733e-21	3.1026e-14	6.66941e-19	1.27564e-12	4.23809e-13	4.97859e-14	5.55943e-10	7.64292e-09	7.24932e-15	5.15265e-12	2.01195e-15	2.16877e-13	1.93448e-19	5.28033e-16	4.17527e-10	1.41642e-12	9.23939e-12
	Dour	South east England	9.48083e-17	1.15419e-16	6.17682e-14	4.34449e-15	2.01558e-14	1.43064e-13	1.29795e-16	7.95091e-11	3.5589e-13	5.79345e-17	7.44129e-13	3.10257e-13	3.53559e-15	5.38932e-16	1.18174e-12	7.40873e-09	5.75343e-12	6.57823e-11
	Great Stour	South east England	4.86968e-18	2.09856e-22	4.67319e-16	2.79682e-21	9.06878e-18	9.97877e-18	1.08188e-17	6.85995e-14	5.42207e-13	4.39092e-19	9.49225e-17	3.32514e-15	2.98904e-13	2.52496e-19	1.40393e-19	8.0905e-15	3.51119e-18	2.38706e-17
	Medway	Thames & East Anglia	6.85783e-17	1.22526e-24	4.10155e-21	1.79896e-21	9.33905e-19	1.66762e-16	7.35612e-19	9.99741e-18	2.16501e-13	5.30134e-19	4.87007e-17	1.9294e-25	7.21813e-26	1.22801e-24	5.22245e-20	3.0338e-16	1.09356e-20	1.60092e-23
	Thames	Thames & East Anglia	4.34994e-19	3.39603e-20	6.3694e-18	3.43991e-16	1.55689e-19	8.22811e-20	9.34529e-17	2.17507e-14	5.44261e-12	9.17394e-19	1.93958e-10	2.634e-20	1.85404e-18	5.00985e-18	2.74185e-15	3.36267e-11	8.40621e-12	1.2579e-18
	Belstead Brook	Thames & East Anglia	9.22342e-27	7.36264e-28	2.62859e-25	2.6115e-21	1.37192e-22	6.4875e-20	6.05115e-23	3.64024e-15	2.89253e-16	6.00199e-20	1.72737e-26	2.03025e-27	2.61642e-25	4.39247e-27	1.44592e-21	6.15433e-16	3.06629e-24	3.92726e-22
	Wensum	Thames & East Anglia	1.56187e-32	4.76883e-30	1.55001e-31	1.71362e-27	1.18094e-24	2.62308e-29	1.08582e-32	4.76639e-23	1.04909e-17	4.49354e-24	1.29573e-22	3.01106e-29	6.73326e-28	1.80748e-29	1.00622e-26	4.71339e-13	1.3542e-30	9.16563e-24
	Glaven	Thames & East Anglia	6.3678e-20	3.32664e-21	3.46747e-17	5.71443e-19	1.4622e-13	7.91465e-19	2.81494e-19	4.28433e-13	2.14019e-11	4.26483e-16	3.37855e-11	1.5097e-20	6.19522e-17	3.60952e-18	2.88279e-16	1.99857e-09	5.51566e-16	8.65039e-16
	Nar	Thames & East Anglia	5.93294e-16	4.05061e-19	1.27921e-17	1.43474e-14	3.5074e-10	6.14964e-16	5.74612e-15	5.87605e-09	1.36598e-08	7.62188e-12	4.05842e-11	3.34665e-16	3.79515e-15	2.75316e-17	5.21051e-16	4.45132e-10	1.68459e-17	5.79845e-15
	Yorkshire Esk	North East England	1.51024e-17	4.10762e-18	4.51373e-18	1.66754e-17	7.51377e-20	6.48638e-16	2.37463e-21	2.4945e-13	5.41805e-16	6.17924e-22	3.24037e-18	1.75841e-19	2.26521e-16	5.25764e-21	9.92619e-14	2.24053e-14	3.10372e-15	3.91811e-18
	Tyne	North East England	8.65939e-21	9.12513e-22	2.57367e-22	1.66106e-23	7.50715e-26	3.80146e-21	6.54968e-29	2.53001e-17	2.68071e-19	8.57303e-24	2.53301e-18	3.51078e-22	3.16571e-19	2.19819e-22	8.00846e-18	7.13896e-17	3.10349e-19	1.68738e-21
	Coquet	North East England	2.75226e-16	9.01698e-21	9.32949e-14	2.49382e-21	2.14703e-21	5.564e-17	3.6815e-23	1.68577e-10	1.61735e-15	1.80232e-18	3.87159e-13	6.69937e-19	2.33446e-15	2.73403e-18	4.31784e-15	1.81333e-12	6.89765e-15	7.0761e-20
	Tweed	North East England	3.59851e-15	1.46311e-19	3.38042e-14	2.53717e-24	9.14739e-20	5.70251e-16	1.50845e-18	1.00205e-12	6.0723e-16	2.21465e-17	8.49544e-15	2.47838e-15	9.81299e-18	4.45386e-16	2.04545e-10	6.55728e-09	3.16086e-09	2.78617e-15
	Aber Wrac'h	Bretagne	9.50044e-13	3.11067e-22	4.05416e-20	8.07573e-18	7.6648e-16	3.87961e-15	6.57377e-21	5.76915e-19	2.58081e-10	5.26308e-18	2.50579e-07	5.88049e-19	1.76964e-19	5.95877e-19	2.35876e-19	1.5213e-12	2.37411e-14	4.34572e-14
	Flèche	Bretagne	8.26899e-16	2.98476e-16	3.87411e-24	4.76492e-16	1.70375e-19	2.1759e-18	8.06467e-17	4.12841e-28	9.41186e-16	1.02756e-19	1.02234e-14	2.19986e-21	8.09861e-24	1.75749e-19	1.74873e-21	1.44658e-13	9.5047e-17	5.65441e-20
	Kérallé	Bretagne	1.08858e-17	1.42217e-18	6.62724e-23	1.6437e-20	9.67786e-20	7.79285e-17	1.62947e-19	3.75043e-25	6.51009e-12	4.03185e-19	3.22176e-15	2.53802e-23	1.09422e-22	2.59871e-17	1.81919e-19	4.64445e-17	4.12563e-21	3.61098e-19
	Guillec	Bretagne	5.21455e-15	1.11208e-24	2.62677e-26	4.46023e-27	2.31918e-20	1.40327e-17	2.30563e-19	1.78673e-28	1.00625e-15	4.40167e-21	4.48615e-15	1.30038e-24	3.45131e-27	1.1873e-20	7.57567e-23	1.38321e-22	2.86062e-21	2.68924e-23
	Horn	Bretagne	3.30281e-22	9.53225e-23	4.78963e-25	2.54888e-26	2.19326e-18	1.73116e-20	1.60249e-23	3.03529e-22	9.87448e-13	2.33092e-25	1.9103e-17	7.06248e-22	7.36529e-23	1.85234e-21	2.50649e-21	4.13382e-21	8.06686e-26	1.43452e-19
	Yar	Bretagne	1.97113e-14	7.71219e-19	1.03512e-18	6.8944e-16	1.0388e-14	1.08173e-11	5.78253e-19	4.16462e-17	1.8785e-08	5.68833e-14	5.47237e-10	1.37126e-13	7.91254e-18	3.43728e-14	2.08807e-12	1.19221e-16	1.98866e-13	9.85923e-15
	Léguer	Bretagne	9.31773e-13	2.09006e-15	9.9742e-17	1.35969e-14	1.21018e-10	1.96113e-10	1.24847e-15	6.65738e-12	1.6694e-08	2.5826e-14	5.08639e-10	3.37279e-10	1.21143e-13	2.77176e-13	2.52588e-12	2.92205e-13	1.77806e-12	3.42129e-06
	Ic	Bretagne	2.73257e-10	2.2133e-10	5.10719e-14	3.16405e-12	1.54088e-11	2.24197e-10	2.83231e-16	4.80502e-06	1.40379e-09	3.1422e-11	7.43377e-10	1.39734e-10	2.06592e-13	6.43299e-13	6.05369e-13	2.42683e-10	8.26714e-10	3.8722e-13
	Frémur	Bretagne	7.47697e-13	1.00977e-14	4.92113e-16	3.60252e-17	6.67812e-17	4.54428e-08	5.13946e-15	1.10143e-12	1.18392e-11	2.25128e-10	2.76318e-08	3.09996e-11	3.94534e-12	1.21827e-13	1.10998e-11	1.20595e-12	7.82712e-09	4.38838e-16
	Couesnon	Bretagne	2.14616e-14	6.7738e-18	1.90609e-19	4.83707e-16	2.21079e-16	8.31873e-15	3.0126e-20	6.03242e-16	7.61699e-10	5.57996e-17	1.2745e-11	1.25034e-17	4.78016e-16	4.82552e-17	4.25574e-17	1.12705e-12	9.0725e-15	1.98143e-13
	Selune	Bretagne	2.64896e-13	6.17518e-14	5.32543e-15	1.79425e-12	4.03478e-14	9.57719e-10	9.19775e-15	5.71311e-10	8.30553e-11	4.06625e-10	5.69397e-09	4.81249e-15	2.49646e-16	5.26195e-13	4.77221e-14	1.2506e-09	7.97955e-10	1.59561e-08
	Sée	Bretagne	6.74729e-12	2.04242e-16	3.61556e-17	8.53365e-13	5.62305e-14	4.03061e-13	9.06666e-17	2.2011e-13	6.06637e-09	1.50203e-14	3.49252e-13	3.95511e-19	1.13042e-18	1.56598e-16	1.3791e-15	1.08975e-10	5.5483e-12	9.21704e-09
	Sienne	Bretagne	8.14621e-19	1.02811e-17	2.40654e-19	6.29357e-16	1.956e-15	1.25669e-16	6.69554e-17	1.60008e-12	5.08049e-14	1.43538e-15	5.57809e-12	3.29933e-18	2.94117e-18	4.8317e-14	2.48684e-15	2.43402e-15	8.27081e-15	1.37762e-12
	Saire	Bretagne	5.11299e-17	2.55315e-17	1.94826e-20	3.62285e-19	7.14695e-10	7.39439e-14	1.52459e-14	6.29151e-11	4.67242e-10	4.55091e-15	9.17852e-13	4.4603e-14	2.08351e-13	1.20478e-13	2.02867e-11	3.43032e-11	2.0887e-14	5.3812e-07
	Vire	Lower Normandie	1.41907e-10	2.8734e-14	7.04447e-11	3.01471e-10	2.58699e-12	5.48494e-09	2.65473e-15	6.18815e-09	1.40548e-08	1.30327e-11	3.31151e-10	1.42649e-13	5.32061e-11	9.45741e-16	6.63605e-12	8.23196e-08	1.8073e-08	5.23781e-10
	Seulles	Lower Normandie	4.68309e-15	2.1657e-21	3.60717e-14	1.59931e-19	1.10912e-15	6.46074e-14	3.98848e-18	1.03646e-11	7.13412e-10	3.22966e-16	1.91495e-12	2.45266e-15	2.73806e-13	2.08931e-17	7.04194e-13	7.46283e-08	1.1768e-11	7.89435e-14
	Orne	Lower Normandie	1.92141e-12	5.49205e-15	1.03778e-11	4.7221e-13	2.17002e-13	5.83681e-10	9.375e-16	7.19197e-07	2.66563e-08	1.77391e-12	5.96119e-09	5.65389e-13	3.71918e-10	4.57554e-15	2.94297e-09	5.64284e-06	1.29112e-09	3.34995e-09
	Dives	Lower Normandie	3.57455e-20	8.34432e-21	1.58619e-20	2.86701e-27	9.44144e-15	2.80911e-17	1.45044e-19	8.47662e-14	2.26864e-17	5.58563e-20	2.88803e-22	9.81399e-21	1.57256e-18	5.76669e-23	6.67795e-20	1.45178e-13	8.34885e-19	7.33789e-18
	Touques	Lower Normandie	1.0523e-12	1.00289e-16	9.77628e-15	1.53116e-19	2.08701e-16	4.18817e-13	1.59331e-17	2.18664e-08	2.7219e-09	6.72696e-15	7.31622e-15	3.48109e-16	1.23162e-14	2.95656e-20	1.0096e-14	6.53005e-11	6.16279e-12	6.80508e-13
	Seine	Lower Normandie	8.0446e-14	2.60773e-16	1.26348e-14	7.45493e-22	6.46153e-13	3.29927e-13	4.31479e-18	3.73062e-10	1.89148e-07	5.5224e-15	8.33614e-12	2.41456e-12	1.47689e-15	8.62923e-17	5.88932e-13	2.40064e-08	5.81148e-11	8.23485e-12
	Valmont	Upper Normandie	3.05376e-14	4.21658e-20	2.4856e-14	5.74576e-19	1.66811e-18	6.9836e-13	2.59443e-16	7.29714e-13	1.06474e-13	2.46885e-15	6.63428e-14	1.78697e-17	1.35275e-14	8.23543e-18	7.18707e-14	1.13032e-12	6.64567e-14	2.22439e-14
	Durdent	Upper Normandie	1.16088e-17	1.18744e-22	4.54693e-18	8.92715e-25	1.06548e-19	1.09976e-16	5.9311e-22	4.76744e-13	2.5242e-16	2.79839e-19	1.50658e-16	3.82543e-20	7.18881e-19	9.52416e-21	1.4573e-19	4.5017e-15	1.56318e-20	3.7876e-16
	Saâne	Upper Normandie	5.45591e-19	1.52129e-20	2.13489e-17	4.30339e-22	1.98373e-15	1.3492e-14	6.43026e-18	2.64859e-10	3.24427e-15	8.79155e-18	3.73659e-13	4.22199e-18	1.21916e-19	3.78551e-18	9.87776e-17	4.80765e-09	3.22799e-14	1.9509e-17
	Scie	Upper Normandie	1.09261e-22	1.7534e-22	4.1044e-19	1.69738e-23	4.72041e-18	5.68175e-16	1.61206e-18	2.33426e-13	2.55752e-15	4.09377e-13	4.96287e-12	6.16161e-18	7.6217e-18	8.77916e-18	3.93068e-17	8.27287e-12	4.61083e-14	2.52225e-20
	Arques	Upper Normandie	2.21849e-15	2.16162e-16	3.12556e-13	5.86275e-20	1.97518e-13	1.57786e-12	4.82751e-16	4.12962e-08	2.96806e-11	4.08234e-15	1.16804e-08	4.73629e-15	1.1e-11	7.59004e-14	8.89796e-12	1.9e-07	1.21935e-10	1.22556e-12
	Yères	Upper Normandie	7.26636e-19	2.81305e-22	7.40172e-18	4.20657e-21	1.19622e-16	2.6527e-14	3.72473e-17	1.57589e-09	4.42301e-12	9.04423e-18	1.13316e-16	1.54998e-19	5.04963e-16	1.25296e-15	6.6722e-16	4.2856e-13	3.68965e-18	7.65459e-18
	Bresle	Upper Normandie	6.12763e-18	6.87663e-16	2.25192e-16	8.41906e-23	7.28693e-14	1.4555e-13	6.08128e-16	7.31192e-08	4.12794e-11	2.00935e-16	3.16947e-11	2.57125e-17	2.04223e-13	4.29059e-16	2.40311e-12	1.348e-09	2.17213e-12	5.32291e-15
	Somme	Upper Normandie	3.27324e-14	8.56781e-16	7.76569e-17	1.36154e-20	6.25395e-15	1.45208e-16	5.59089e-20	5.79071e-08	2.26741e-12	2.29547e-15	3.94286e-08	1.00683e-15	2.00958e-13	6.0681e-15	7.19956e-16	8.56177e-13	1.78073e-13	3.23161e-16
	Authie	Upper Normandie	1.06749e-18	3.32504e-21	1.56979e-17	9.89429e-23	3.83153e-20	1.24717e-17	2.04887e-18	1.63884e-09	6.84707e-14	1.19139e-23	2.95507e-13	1.56374e-22	3.22684e-17	3.62807e-19	1.78506e-20	5.89773e-15	1.08399e-18	1.8415e-23
	Canche	Upper Normandie	1.4422e-18	2.96325e-18	1.54876e-18	4.01243e-24	7.80595e-14	1.18075e-17	4.75613e-19	1.04448e-06	5.44618e-14	1.16196e-19	6.95594e-11	2.41652e-21	3.52867e-18	3.74242e-17	1.43625e-17	3.07306e-11	1.34726e-16	2.73774e-20
	Liane	Upper Normandie	9.9035e-18	1.92882e-18	2.13988e-19	6.73121e-23	1.22603e-17	2.91876e-16	1.45997e-19	9.20158e-08	6.07788e-13	1.14239e-19	1.44279e-11	9.39224e-17	2.54099e-17	4.03988e-16	2.62774e-15	3.47401e-10	3.75361e-18	1.78544e-17
	Slack	Upper Normandie	2.45495e-15	1.2338e-20	2.62105e-16	1.20818e-19	1.96315e-17	6.29635e-14	1.30661e-18	2.64505e-10	5.01688e-15	1.36488e-18	1.21059e-11	4.66643e-19	1.04742e-12	5.49125e-15	3.35378e-16	6.96921e-13	2.56819e-18	2.00596e-18
	Skjern	Denmark	1.16541e-17	4.38561e-19	2.70373e-15	5.97865e-19	1.80485e-17	4.75216e-12	2.41144e-20	1.41453e-08	2.13575e-16	7.2944e-15	1.46769e-16	1.80661e-16	5.90715e-15	6.55759e-22	5.77541e-12	6.86369e-10	2.71483e-12	1.47663e-16
	Sneum	Denmark	2.72734e-18	4.18491e-19	2.61455e-18	1.96675e-18	1.1129e-19	3.47432e-13	3.8971e-20	7.10394e-08	1.75178e-15	1.05767e-15	2.67115e-14	1.06836e-15	2.42355e-13	2.46699e-22	1.30721e-12	2.89721e-11	6.19914e-12	6.16054e-15
	Hatchery J	French hatcheries	3.95721e-27	1.89e-31	2.17377e-25	9.79638e-29	6.63262e-25	2.68669e-17	3.66311e-26	1.36421e-16	5.63941e-23	7.92461e-25	1.44442e-27	4.84758e-28	2.56285e-26	3.31468e-30	6.88764e-23	2.07385e-23	8.32432e-23	1.20329e-32
	Hatchery PF	French hatcheries	2.27176e-16	1.26708e-21	1.64975e-16	1.25987e-21	9.48132e-19	1.34067e-15	5.64314e-24	1.02833e-10	2.57357e-14	2.97697e-18	8.4707e-17	2.36835e-16	4.82731e-16	4.38011e-21	9.92783e-13	1.1108e-15	6.50331e-13	2.03468e-15
cBayes	Arigideen	South east Ireland	0	0	0	0	0	0	0	0	0	0	0	0	0	0	0	0	0	0
	Colligan	South east Ireland	0	0	0	0	0	0	0	0	0	0	0	0	0	0	0	0	0	0
	Sow	South east Ireland	0	0	0	0	0	0	0	0	0	0	0	0	0	0	0	0	0	0
	Owenavaragh	South east Ireland	0	0	0	0	0	0	0	0	0	0	0	0	0	0	0	0	0	0
	Inch	South east Ireland	0	0	0	0	0	0	0	0	0	0	0	0	0	0	0	0	0	0
	Avoca	South east Ireland	0	0	0	0	0	0	0	0	0	0	0	0	0	0	0	0	0	0
	Nevern	Outer Bristol Channel	0	0	0	0	0	0	0	0	0	0	0	0	0	0	0	0	0	0
	West Cleddau	Outer Bristol Channel	0	0	0	0	0	0	0	0	0	0	0	0	0	0	0	0	0	0
	East Cleddau	Outer Bristol Channel	0	0	0	0	0	0	0	0	0	0	0	0	0	0	0	0	0	0
	Taff	Outer Bristol Channel	0	0	0	0	0	0	0	0	0	0	0	0	0	0	0	0	0	0
	Twyi	Outer Bristol Channel	0	0	0	0	0	0	0	0	0	0	0	0	0	0	0	0	0	0
	Tawe	Outer Bristol Channel	0	0	0	0	0	0	0	0	0	0	0	0	0	0	0	0	0	0
	Ogmore	Outer Bristol Channel	0	0	0	0	0	0	0	0	0	0	0	0	0	0	0	0	0	0
	Wye	Inner Bristol Channel	0	0	0	0	0	0	0	0	0	0	0	0	0	0	0	0	0	0
	Severn	Inner Bristol Channel	0	0	0	0	0	0	0	0	0	0	0	0	0	0	0	0	0	0
	Bristol Avon	Inner Bristol Channel	0	0	0	0	0	0	0	0	0	0	0	0	0	0	0	0	0	0
	Doniford	Outer Bristol Channel	0	0	0	0	0	0	0	0	0	0	0	0	0	0	0	0	0	0
	East Lyn	Outer Bristol Channel	0	0	0	0	0	0	0	0	0	0	0	0	0	0	0	0	0	0
	Taw	Outer Bristol Channel	0	0	0	0	0	0	0	0	0	0	0	0	0	0	0	0	0	0
	Torridge	Outer Bristol Channel	0	0	0	0	0	0.01	0	0	0	0	0	0	0.04	0	0	0.01	0	0
	Camel	Devon & Cornwall	0	0	0	0	0	0	0	0	0	0	0	0	0	0	0	0	0	0
	Menalhyl	Devon & Cornwall	0	0	0	0	0	0	0	0	0	0	0	0	0	0	0	0	0	0
	Red River	Land's End	0	0	0	0	0	0	0	0	0	0	0	0	0	0	0	0	0	0
	Hayle	Land's End	0	0	0	0	0	0	0	0	0	0	0	0	0	0	0	0	0	0
	Trevaylor	Land's End	0	0	0	0	0	0	0	0	0	0	0	0	0	0	0	0	0	0
	Crowlas	Land's End	0	0	0	0	0	0	0	0	0	0	0	0	0	0	0	0	0	0
	Tresillian	Devon & Cornwall	0	0	0	0	0	0	0	0	0	0	0	0	0	0	0	0	0	0
	Fal	Devon & Cornwall	0	0	0	0	0	0	0	0	0	0	0	0	0	0	0	0	0	0
	Fowey	Devon & Cornwall	0.02	0.01	0.02	0.01	0.01	0.08	0.16	0.1	0.01	0.01	0.02	0	0.06	0.02	0.03	0.01	0	0.09
	West Looe	Devon & Cornwall	0	0	0	0	0.01	0.01	0.01	0	0	0.01	0	0	0	0	0.02	0.01	0	0
	East Looe	Devon & Cornwall	0.95	0.05	0.83	0.95	0.8	0.62	0.38	0.61	0.98	0.39	0.96	0.95	0.54	0.3	0.36	0.84	0.99	0.16
	Seaton	Devon & Cornwall	0	0.43	0	0	0.01	0.19	0.02	0	0	0.05	0	0	0.01	0.01	0	0	0	0
	Lynher	Devon & Cornwall	0	0.01	0	0	0	0.01	0	0	0	0	0	0	0.01	0	0	0	0	0
	Tamar	Devon & Cornwall	0.02	0.15	0.06	0.02	0.02	0.09	0.17	0.16	0	0.01	0.01	0	0.11	0.24	0.07	0.03	0	0.3
	Tavy	Devon & Cornwall	0	0.01	0	0	0	0	0	0	0	0.01	0	0	0	0	0	0	0	0
	Plym	Devon & Cornwall	0	0	0	0	0	0	0	0	0	0	0	0	0	0	0	0	0	0
	Yealm	Devon & Cornwall	0	0.35	0.08	0.03	0.16	0	0.26	0.08	0	0.44	0	0.04	0.22	0.42	0.5	0.05	0	0.38
	Erme	Devon & Cornwall	0	0	0	0	0	0	0	0	0	0.04	0	0	0	0	0.01	0	0	0
	Devon Avon	Devon & Cornwall	0	0	0	0	0	0	0	0	0	0	0	0	0	0	0	0	0	0
	Dart	Devon & Cornwall	0	0	0	0	0	0	0	0.03	0	0.04	0	0	0	0	0	0	0	0
	Teign	Devon & Cornwall	0	0	0.01	0	0	0	0.01	0.01	0.01	0.01	0	0.01	0	0.01	0.02	0.02	0	0.06
	Exe	Devon & Cornwall	0	0	0	0	0	0	0	0	0	0	0	0	0.01	0	0	0	0	0
	Otter	Devon & Cornwall	0.01	0	0	0	0	0	0	0	0	0	0	0	0	0	0	0.01	0	0
	Axe	Devon & Cornwall	0	0	0	0	0	0	0	0	0	0	0	0	0	0	0	0.01	0	0
	Brit	Hampshire Basin	0	0	0	0	0	0	0	0	0	0	0	0	0	0	0	0	0	0
	Frome	Hampshire Basin	0	0	0	0	0	0	0	0	0	0	0	0	0	0	0	0	0	0
	Piddle	Hampshire Basin	0	0	0	0	0	0	0	0	0	0	0	0	0	0	0	0	0	0
	Dorset Stour	Hampshire Basin	0	0	0	0	0	0	0	0	0	0	0	0	0	0	0	0	0	0
	Hampshire Avon	Hampshire Basin	0	0	0	0	0	0	0	0	0	0	0	0	0	0	0	0	0	0
	Lymington	Hampshire Basin	0	0	0	0	0	0	0	0	0	0	0	0	0	0	0	0	0	0
	Beaulieu	Hampshire Basin	0	0	0	0	0	0	0	0	0	0	0	0	0	0	0	0	0	0
	Itchen	Hampshire Basin	0	0	0	0	0	0	0	0	0	0	0	0	0	0	0	0	0	0
	Test	Hampshire Basin	0	0	0	0	0	0	0	0	0	0	0	0	0	0	0	0	0	0
	Hamble	Hampshire Basin	0	0	0	0	0	0	0	0	0	0	0	0	0	0	0	0	0	0
	Meon	Hampshire Basin	0	0	0	0	0	0	0	0	0	0	0	0	0	0	0	0	0	0
	Wallington	Hampshire Basin	0	0	0	0	0	0	0	0	0	0	0	0	0	0	0	0	0	0
	Eastern Yar	South east England	0	0	0	0	0	0	0	0	0	0	0	0	0	0	0	0	0	0
	Arun	South east England	0	0	0	0	0	0	0	0	0	0	0	0	0	0	0	0	0	0
	Adur	South east England	0	0	0	0	0	0	0	0	0	0	0	0	0	0	0	0	0	0
	Sussex Ouse	South east England	0	0	0	0	0	0	0	0	0	0	0	0	0	0	0	0	0	0
	Eastern Rother	South east England	0	0	0	0	0	0	0	0	0	0	0	0	0	0	0	0	0	0
	Dour	South east England	0	0	0	0	0	0	0	0	0	0	0	0	0	0	0	0	0	0
	Great Stour	South east England	0	0	0	0	0	0	0	0	0	0	0	0	0	0	0	0	0	0
	Medway	Thames & East Anglia	0	0	0	0	0	0	0	0	0	0	0	0	0	0	0	0	0	0
	Thames	Thames & East Anglia	0	0	0	0	0	0	0	0	0	0	0	0	0	0	0	0	0	0
	Belstead Brook	Thames & East Anglia	0	0	0	0	0	0	0	0	0	0	0	0	0	0	0	0	0	0
	Wensum	Thames & East Anglia	0	0	0	0	0	0	0	0	0	0	0	0	0	0	0	0	0	0
	Glaven	Thames & East Anglia	0	0	0	0	0	0	0	0	0	0	0	0	0	0	0	0	0	0
	Nar	Thames & East Anglia	0	0	0	0	0	0	0	0	0	0	0	0	0	0	0	0	0	0
	Yorkshire Esk	North East England	0	0	0	0	0	0	0	0	0	0	0	0	0	0	0	0	0	0
	Tyne	North East England	0	0	0	0	0	0	0	0	0	0	0	0	0	0	0	0	0	0
	Coquet	North East England	0	0	0	0	0	0	0	0	0	0	0	0	0	0	0	0	0	0
	Tweed	North East England	0	0	0	0	0	0	0	0	0	0	0	0	0	0	0	0	0	0
	Aber Wrac'h	Bretagne	0	0	0	0	0	0	0	0	0	0	0	0	0	0	0	0	0	0
	Flèche	Bretagne	0	0	0	0	0	0	0	0	0	0	0	0	0	0	0	0	0	0
	Kérallé	Bretagne	0	0	0	0	0	0	0	0	0	0	0	0	0	0	0	0	0	0
	Guillec	Bretagne	0	0	0	0	0	0	0	0	0	0	0	0	0	0	0	0	0	0
	Horn	Bretagne	0	0	0	0	0	0	0	0	0	0	0	0	0	0	0	0	0	0
	Yar	Bretagne	0	0	0	0	0	0	0	0	0	0	0	0	0	0	0	0	0	0
	Léguer	Bretagne	0	0	0	0	0	0	0	0	0	0	0	0	0	0	0	0	0	0
	Ic	Bretagne	0	0	0	0	0	0	0	0	0	0	0	0	0	0	0	0	0	0
	Frémur	Bretagne	0	0	0	0	0	0	0	0	0	0	0	0	0	0	0	0	0	0
	Couesnon	Bretagne	0	0	0	0	0	0	0	0	0	0	0	0	0	0	0	0	0	0
	Selune	Bretagne	0	0	0	0	0	0	0	0	0	0	0	0	0	0	0	0	0	0
	Sée	Bretagne	0	0	0	0	0	0	0	0	0	0	0	0	0	0	0	0	0	0
	Sienne	Bretagne	0	0	0	0	0	0	0	0	0	0	0	0	0	0	0	0	0	0
	Saire	Bretagne	0	0	0	0	0	0	0	0	0	0	0	0	0	0	0	0	0	0
	Vire	Lower Normandie	0	0	0	0	0	0	0	0	0	0	0	0	0	0	0	0	0	0
	Seulles	Lower Normandie	0	0	0	0	0	0	0	0	0	0	0	0	0	0	0	0	0	0
	Orne	Lower Normandie	0	0	0	0	0	0	0	0	0	0	0	0	0	0	0	0	0	0
	Dives	Lower Normandie	0	0	0	0	0	0	0	0	0	0	0	0	0	0	0	0	0	0
	Touques	Lower Normandie	0	0	0	0	0	0	0	0	0	0	0	0	0	0	0	0	0	0
	Seine	Lower Normandie	0	0	0	0	0	0	0	0	0	0	0	0	0	0	0	0	0	0
	Valmont	Upper Normandie	0	0	0	0	0	0	0	0	0	0	0	0	0	0	0	0	0	0
	Durdent	Upper Normandie	0	0	0	0	0	0	0	0	0	0	0	0	0	0	0	0	0	0
	Saâne	Upper Normandie	0	0	0	0	0	0	0	0	0	0	0	0	0	0	0	0	0	0
	Scie	Upper Normandie	0	0	0	0	0	0	0	0	0	0	0	0	0	0	0	0	0	0
	Arques	Upper Normandie	0	0	0	0	0	0	0	0	0	0	0	0	0	0	0	0	0	0
	Yères	Upper Normandie	0	0	0	0	0	0	0	0	0	0	0	0	0	0	0	0	0	0
	Bresle	Upper Normandie	0	0	0	0	0	0	0	0	0	0	0	0	0	0	0	0	0	0
	Somme	Upper Normandie	0	0	0	0	0	0	0	0	0	0	0	0	0	0	0	0	0	0
	Authie	Upper Normandie	0	0	0	0	0	0	0	0	0	0	0	0	0	0	0	0	0	0
	Canche	Upper Normandie	0	0	0	0	0	0	0	0	0	0	0	0	0	0	0	0	0	0
	Liane	Upper Normandie	0	0	0	0	0	0	0	0	0	0	0	0	0	0	0	0	0	0
	Slack	Upper Normandie	0	0	0	0	0	0	0	0	0	0	0	0	0	0	0	0	0	0
	Skjern	Denmark	0	0	0	0	0	0	0	0	0	0	0	0	0	0	0	0	0	0
	Sneum	Denmark	0	0	0	0	0	0	0	0	0	0	0	0	0	0	0	0	0	0
	Hatchery J	French hatcheries	0	0	0	0	0	0	0	0	0	0	0	0	0	0	0	0	0	0
	Hatchery PF	French hatcheries	0	0	0	0	0	0	0	0	0	0	0	0	0	0	0	0	0	0

## Sheet: Supp Table 3.07
Supplementary Table 3.08 East Looe (Devon & Cornwall)
			Individual / Assignment Probability
Method	River	Region	ELO31	ELO32	ELO33	ELO34	ELO35	ELO36	ELO37	ELO38	ELO39	ELO40
RUBIAS		South east Ireland	4.92282e-08	1.27589e-10	6.33699e-06	8.40926e-08	1.79618e-07	5.0089e-07	3.04313e-09	3.15148e-08	3.17497e-07	6.51656e-06
		Outer Bristol Channel	0.000262297	0.000148979	0.0019954	9.63849e-05	0.00076213	0.000957291	1.25932e-06	0.000707153	1.19387e-05	0.000672097
		Inner Bristol Channel	4.0683e-13	1.8113e-12	1.02787e-09	2.24194e-12	8.25705e-07	8.54044e-11	1.93111e-09	2.21221e-07	6.76357e-14	3.21704e-13
		Devon & Cornwall	0.999738	0.999851	0.997995	0.999904	0.999237	0.999013	0.995885	0.999291	0.999987	0.999313
		Land's End	5.74185e-14	9.01978e-09	4.7868e-09	2.12117e-09	8.99478e-12	2.23877e-12	6.14266e-10	1.48797e-12	1.90658e-11	3.66912e-10
		Hampshire Basin	1.31983e-08	7.25542e-13	1.2084e-07	5.01477e-09	2.23616e-12	2.34382e-10	1.7331e-09	1.0035e-07	6.2911e-11	6.576e-06
		South east England	7.73461e-11	1.23884e-16	4.50851e-11	2.50408e-11	2.46785e-13	1.09785e-09	1.15189e-09	3.51391e-09	7.42824e-07	7.32783e-07
		Thames & East Anglia	2.57564e-15	7.23521e-16	4.85002e-12	1.34146e-09	1.9879e-13	3.1732e-15	5.56936e-12	1.49515e-11	4.77178e-14	2.19756e-09
		North east England	1.42937e-16	5.72922e-13	2.86327e-11	8.38791e-14	1.13162e-11	1.08924e-10	3.34369e-09	1.36357e-14	5.60833e-13	1.23756e-10
		Bretagne	2.54829e-10	3.40706e-10	2.2688e-06	1.43142e-08	8.01302e-11	8.28031e-06	0.00408625	6.77925e-07	1.43571e-11	3.10055e-12
		Lower Normandie	1.83409e-09	2.38256e-12	4.00755e-07	1.13586e-09	2.62619e-09	2.11188e-05	2.56424e-05	5.67435e-07	7.98695e-09	5.90334e-07
		Upper Normandie	1.25532e-07	6.07939e-12	7.70819e-11	8.67391e-14	5.85784e-11	1.35418e-07	1.64806e-06	7.69133e-09	3.53683e-07	4.50299e-10
		Denmark	5.85348e-14	2.37183e-15	2.71816e-11	6.97032e-12	4.17061e-12	8.58615e-10	3.61811e-07	3.44867e-11	5.83322e-09	1.9038e-10
		French Hatcheries	3.14094e-12	2.09301e-19	9.54314e-10	1.20052e-14	1.38814e-14	8.89214e-12	9.9722e-09	4.16519e-09	2.06794e-12	3.83455e-17
cBayes		South east Ireland	0	0	0	0	0	0	0	0	0	0
		Outer Bristol Channel	0.01	0	0.03	0	0	0	0	0.01	0	0
		Inner Bristol Channel	0	0	0	0	0	0	0	0	0	0
		Devon & Cornwall	0.99	1	0.98	0.99	1	1	0.99	0.99	0.99	1
		Land's End	0	0	0	0	0	0	0	0	0	0
		Hampshire Basin	0	0	0	0	0	0	0	0	0	0
		South east England	0	0	0	0	0	0	0	0	0	0
		Thames & East Anglia	0	0	0	0	0	0	0	0	0	0
		North east England	0	0	0	0	0	0	0	0	0	0
		Bretagne	0	0	0	0	0	0	0.01	0	0	0
		Lower Normandie	0	0	0	0	0	0	0	0	0	0
		Upper Normandie	0	0	0	0	0	0	0	0	0	0
		Denmark	0	0	0	0	0	0	0	0	0	0
		French Hatcheries	0	0	0	0	0	0	0	0	0	0
RUBIAS	Arigideen	South east Ireland	2.69544e-14	1.11143e-10	1.08438e-10	7.27171e-10	6.98594e-09	7.40018e-08	1.77246e-09	2.33713e-11	8.40533e-12	3.18497e-09
	Colligan	South east Ireland	3.37832e-13	1.29427e-18	1.05245e-11	3.79527e-12	3.30866e-12	1.72376e-09	5.67418e-11	3.98176e-13	1.91833e-13	5.74405e-12
	Sow	South east Ireland	2.06563e-13	3.32936e-16	3.3356e-13	3.51531e-10	1.21356e-11	3.34729e-11	1.57224e-14	5.70182e-16	1.95697e-12	2.59823e-07
	Owenavaragh	South east Ireland	3.35496e-08	1.62616e-11	3.8834e-06	1.32893e-09	1.7198e-07	1.04476e-07	5.31259e-10	8.4539e-09	1.36487e-07	2.02816e-08
	Inch	South east Ireland	1.55765e-08	1.44376e-14	5.16775e-08	3.98764e-08	5.43966e-10	2.97998e-07	5.99015e-10	1.33703e-08	1.78215e-07	6.2225e-06
	Avoca	South east Ireland	1.01588e-10	1.70211e-13	2.4018e-06	4.18047e-08	9.22083e-11	2.26565e-08	8.3634e-11	9.66675e-09	2.78465e-09	1.07632e-08
	Nevern	Outer Bristol Channel	4.82903e-08	0.000112741	5.05582e-05	5.04038e-06	6.62276e-06	0.000948311	8.6041e-08	0.000605096	1.1678e-05	0.000548521
	West Cleddau	Outer Bristol Channel	2.2339e-08	2.71492e-06	5.82561e-05	1.18671e-06	6.32642e-07	7.17937e-06	5.89715e-07	4.56326e-07	3.56329e-08	2.90831e-06
	East Cleddau	Outer Bristol Channel	1.46933e-12	1.3656e-11	4.92781e-08	6.67022e-09	6.78026e-08	6.81837e-09	1.98125e-09	1.33855e-10	1.48631e-08	4.01977e-13
	Taff	Outer Bristol Channel	3.9255e-10	2.32032e-09	4.55887e-06	1.24002e-07	6.7184e-08	1.58636e-08	4.49146e-09	2.81328e-08	1.24059e-08	7.93921e-10
	Twyi	Outer Bristol Channel	9.32197e-12	2.76736e-11	2.24741e-06	3.08821e-12	1.11984e-11	4.78512e-12	1.51162e-12	2.17939e-10	9.64948e-13	1.01727e-13
	Tawe	Outer Bristol Channel	3.00905e-11	6.14207e-12	1.35632e-06	6.8005e-10	3.94805e-12	1.10789e-10	3.43066e-11	1.62282e-09	2.23513e-10	1.00245e-13
	Ogmore	Outer Bristol Channel	3.11953e-13	6.79133e-13	8.63708e-06	1.98639e-10	1.51849e-11	2.76407e-09	8.65821e-14	9.48039e-11	2.74676e-10	9.55976e-12
	Wye	Inner Bristol Channel	1.81199e-15	1.11616e-18	6.70419e-16	8.03826e-16	9.00486e-14	1.686e-15	2.08779e-16	3.20121e-13	3.99301e-22	1.01159e-17
	Severn	Inner Bristol Channel	9.75004e-14	1.79096e-12	1.69288e-12	3.83122e-14	8.24635e-07	3.00605e-11	5.94561e-11	1.70775e-12	6.70396e-14	2.55181e-18
	Bristol Avon	Inner Bristol Channel	3.07518e-13	2.0338e-14	1.02618e-09	2.20282e-12	1.06987e-09	5.53422e-11	1.87165e-09	2.21219e-07	5.96048e-16	3.21691e-13
	Doniford	Outer Bristol Channel	1.86998e-08	5.24188e-09	7.02705e-06	2.6285e-07	6.43372e-08	3.41567e-10	8.45223e-10	4.95199e-07	8.83639e-11	1.29617e-07
	East Lyn	Outer Bristol Channel	4.97624e-09	4.29138e-13	2.54978e-05	4.38539e-09	1.38018e-06	2.97956e-07	4.53004e-10	5.54004e-09	5.99086e-13	2.53467e-11
	Taw	Outer Bristol Channel	0.00023801	6.31292e-09	4.38427e-05	4.41131e-07	1.03617e-07	3.10257e-07	5.24897e-07	8.67129e-05	1.77e-07	8.93339e-05
	Torridge	Outer Bristol Channel	2.41926e-05	3.35093e-05	0.00179336	8.93179e-05	0.000753191	1.16603e-06	5.08651e-08	1.43566e-05	2.02108e-08	3.12036e-05
	Camel	Devon & Cornwall	0.991948	0.583547	0.420997	0.16376	0.025925	0.955576	0.0170683	0.896659	0.775866	0.268577
	Menalhyl	Devon & Cornwall	6.63116e-06	0.000747468	0.00528062	1.11652e-06	1.1947e-07	0.000200827	1.14066e-05	0.000785575	6.0247e-08	0.000643066
	Red River	Land's End	5.74048e-14	2.27348e-12	2.15412e-10	5.0662e-14	8.96948e-12	1.74808e-12	6.13749e-10	1.07943e-12	1.3908e-11	3.66911e-10
	Hayle	Land's End	1.49957e-21	9.01751e-09	5.55914e-17	3.44045e-13	3.00155e-17	9.93339e-15	5.16235e-13	3.0921e-18	3.65335e-20	9.37585e-16
	Trevaylor	Land's End	4.93755e-20	6.27366e-17	4.57139e-09	2.12077e-09	2.52672e-14	4.80205e-13	5.76618e-17	4.08322e-13	4.5621e-16	7.76016e-19
	Crowlas	Land's End	1.36828e-17	2.14698e-19	1.29671e-18	1.13817e-15	8.89246e-21	5.51561e-16	5.24603e-17	2.19828e-16	5.15727e-12	6.85044e-20
	Tresillian	Devon & Cornwall	3.38085e-14	2.06367e-07	8.09756e-08	3.09721e-10	1.23603e-08	6.9742e-10	5.4101e-07	6.16036e-08	4.80981e-11	3.53792e-12
	Fal	Devon & Cornwall	2.21979e-14	2.36061e-09	3.3669e-08	6.95756e-10	2.57384e-09	2.52027e-10	2.01108e-10	1.29299e-06	4.62593e-11	1.46208e-12
	Fowey	Devon & Cornwall	1.54634e-06	0.000145058	0.000105603	9.06004e-05	9.10769e-06	6.60189e-05	0.000206734	7.32525e-06	1.38624e-05	0.000461649
	West Looe	Devon & Cornwall	0.00587141	0.0667902	0.130974	0.142577	0.222357	0.00962491	0.191511	0.0100342	0.22305	0.13293
	East Looe	Devon & Cornwall	0.000170487	0.308917	0.37971	0.67366	0.743966	0.0167514	0.6411	0.0815478	0.000653312	0.236866
	Seaton	Devon & Cornwall	1.28639e-06	3.08092e-06	1.57991e-08	1.70818e-07	6.36299e-08	1.69405e-07	4.73007e-06	6.1083e-09	8.55658e-09	0.000183555
	Lynher	Devon & Cornwall	0.00134923	0.0274659	0.00172351	0.000234511	0.00121806	7.60449e-06	0.000630249	2.91337e-05	4.49152e-05	0.0888965
	Tamar	Devon & Cornwall	5.40304e-08	0.00016036	5.69778e-05	1.00231e-06	5.30854e-06	1.14999e-06	0.000333641	1.50888e-07	2.06376e-08	0.00121539
	Tavy	Devon & Cornwall	9.23291e-08	2.15525e-05	0.00853043	0.000365718	6.95774e-05	6.84852e-05	1.00462e-06	7.65778e-06	3.87905e-06	6.17754e-08
	Plym	Devon & Cornwall	3.41918e-06	9.14405e-07	6.54766e-05	3.13565e-07	1.47932e-05	3.32097e-06	0.00235963	0.000320112	3.3265e-05	5.83585e-05
	Yealm	Devon & Cornwall	0.000304885	0.011818	0.0406203	0.00232697	0.000112973	0.00693112	0.0255335	0.000613272	0.000113933	0.224182
	Erme	Devon & Cornwall	4.12466e-06	3.8254e-05	0.000339327	6.67335e-05	3.77012e-08	0.00751777	0.000499315	0.00220975	3.29133e-05	1.86463e-06
	Devon Avon	Devon & Cornwall	6.38408e-07	1.80975e-05	0.00928563	0.0165772	0.0051187	0.00225816	0.0659634	0.00610003	2.05294e-06	0.0228006
	Dart	Devon & Cornwall	9.12085e-08	1.64127e-06	6.6982e-07	8.70303e-05	0.000422755	4.07564e-06	0.0489623	1.11005e-05	0.000160549	6.6433e-06
	Teign	Devon & Cornwall	4.09065e-06	0.000173593	8.61982e-05	2.97879e-05	9.54383e-06	9.9406e-07	0.00130146	1.91424e-05	7.67299e-06	1.53896e-05
	Exe	Devon & Cornwall	4.34036e-06	2.37684e-08	7.6616e-07	9.884e-05	6.02947e-06	1.05414e-07	0.000385385	2.89204e-08	4.58742e-06	0.00665073
	Otter	Devon & Cornwall	6.28375e-06	1.17655e-07	2.28901e-05	2.08874e-05	2.09431e-08	2.16877e-08	5.28262e-08	0.000730074	1.69564e-09	0.00391056
	Axe	Devon & Cornwall	6.13066e-05	2.51617e-06	0.00019646	5.2295e-06	1.47245e-06	3.87264e-07	1.14496e-05	0.000215119	4.0871e-08	0.0119148
	Brit	Hampshire Basin	4.06508e-14	1.14687e-16	9.19425e-13	3.53554e-14	6.51589e-19	1.22539e-14	4.13547e-12	3.57542e-09	4.03064e-17	2.42863e-12
	Frome	Hampshire Basin	1.17451e-12	1.83316e-19	1.42223e-11	5.88863e-17	3.83156e-16	9.36422e-16	1.35226e-14	2.00519e-10	3.14134e-18	1.68985e-10
	Piddle	Hampshire Basin	1.17196e-13	2.64241e-19	1.54079e-11	1.22707e-16	2.94735e-14	9.00992e-17	2.69001e-16	4.86898e-12	8.97371e-18	3.14972e-10
	Dorset Stour	Hampshire Basin	1.27674e-08	7.23419e-13	6.7404e-08	3.29226e-09	2.10401e-12	2.18982e-10	1.68433e-09	6.00698e-08	6.27676e-11	6.57169e-06
	Hampshire Avon	Hampshire Basin	1.02299e-13	2.52235e-18	1.26832e-12	1.47529e-13	3.00589e-17	3.84525e-16	4.32412e-17	3.38199e-09	2.16349e-21	2.92677e-09
	Lymington	Hampshire Basin	9.22557e-14	7.2428e-22	4.26198e-09	1.41685e-18	1.64784e-18	1.62103e-15	6.37293e-19	3.20114e-13	1.74291e-15	3.90462e-15
	Beaulieu	Hampshire Basin	2.41022e-13	2.20242e-20	4.08963e-10	1.83685e-18	2.11487e-19	1.67167e-19	7.89512e-20	3.97601e-15	4.42288e-20	2.21867e-14
	Itchen	Hampshire Basin	5.88389e-12	9.63952e-17	1.96792e-08	1.12349e-16	6.7006e-15	5.28113e-16	2.31893e-14	1.77004e-08	7.98683e-18	3.82385e-12
	Test	Hampshire Basin	1.78065e-15	4.57142e-19	8.65493e-12	6.50223e-15	1.48324e-19	6.12661e-14	1.1109e-11	4.75634e-10	5.72556e-16	9.78073e-15
	Hamble	Hampshire Basin	1.4453e-13	1.0381e-15	2.5162e-09	1.73897e-11	2.20432e-14	1.13109e-11	3.27137e-11	2.975e-10	1.34184e-13	7.95868e-10
	Meon	Hampshire Basin	4.23116e-10	8.70954e-16	2.65274e-08	1.70493e-09	7.35178e-14	4.01232e-12	7.75593e-13	1.46395e-08	6.71286e-15	9.94211e-11
	Wallington	Hampshire Basin	3.54497e-17	1.33108e-22	1.72297e-12	3.45384e-16	1.9668e-18	2.46015e-17	2.63402e-15	4.1053e-12	9.34675e-17	6.4315e-17
	Eastern Yar	South east England	4.34024e-18	2.13568e-19	2.3598e-16	1.90143e-14	3.08036e-18	9.71309e-14	1.7628e-12	7.32376e-16	1.93172e-12	1.20659e-12
	Arun	South east England	1.78466e-18	4.44371e-22	4.19759e-16	2.64328e-18	1.17015e-16	1.36349e-13	8.69514e-14	5.49441e-16	5.10673e-16	8.47406e-17
	Adur	South east England	6.12784e-16	2.56085e-21	2.14298e-16	2.69787e-16	6.38496e-18	5.24385e-15	5.09794e-12	7.71366e-14	1.44445e-15	1.87505e-12
	Sussex Ouse	South east England	2.79422e-12	6.82728e-19	4.85959e-13	2.15218e-12	2.07009e-16	2.34725e-11	5.55941e-10	1.00134e-10	3.68341e-10	4.2678e-10
	Eastern Rother	South east England	2.62515e-14	9.0773e-18	2.15043e-11	2.13015e-11	1.95946e-16	1.18648e-10	7.48269e-11	2.8693e-09	2.71457e-11	3.97407e-10
	Dour	South east England	7.45249e-11	1.13907e-16	2.30939e-11	1.56651e-12	2.41607e-13	9.5549e-10	5.12115e-10	5.01303e-10	7.42426e-07	7.31955e-07
	Great Stour	South east England	8.23309e-17	1.11697e-21	1.89349e-17	1.27591e-15	4.64873e-15	4.14413e-15	2.05549e-12	4.30928e-11	2.24799e-17	9.19163e-13
	Medway	Thames & East Anglia	7.60142e-17	4.00317e-25	2.75097e-16	2.0996e-19	1.41542e-16	1.1333e-18	5.56864e-12	1.71682e-15	1.26622e-20	6.47e-21
	Thames	Thames & East Anglia	4.12153e-16	2.9572e-19	1.80635e-12	1.93215e-14	1.89681e-15	3.3641e-17	3.25225e-17	3.8819e-14	1.86921e-19	6.42194e-13
	Belstead Brook	Thames & East Anglia	8.9062e-26	4.53482e-22	6.38223e-22	8.31903e-20	5.14565e-20	5.00425e-18	2.53675e-19	1.02439e-20	4.55927e-14	4.11872e-18
	Wensum	Thames & East Anglia	9.62111e-34	6.8575e-29	3.57406e-31	4.76159e-19	1.89949e-22	2.80289e-20	3.51049e-18	4.64826e-26	2.77023e-26	2.86893e-26
	Glaven	Thames & East Anglia	7.40408e-16	7.17628e-16	2.45989e-12	1.34144e-09	3.30463e-14	1.69493e-17	2.13513e-16	1.05036e-12	3.17109e-20	5.42615e-13
	Nar	Thames & East Anglia	1.34706e-15	5.5975e-18	5.83503e-13	3.12856e-15	1.63705e-13	3.11644e-15	4.69718e-16	1.38606e-11	2.12488e-15	2.19637e-09
	Yorkshire Esk	North East England	1.18748e-18	4.28029e-17	5.02242e-15	1.01616e-18	2.96551e-14	2.67776e-13	3.34339e-09	6.68162e-19	5.2648e-13	9.4047e-14
	Tyne	North East England	1.30787e-22	5.28037e-22	5.54729e-18	7.15061e-23	2.01856e-16	2.55119e-16	1.06951e-14	2.27464e-19	3.49694e-19	9.54964e-17
	Coquet	North East England	1.18836e-16	2.80198e-16	2.78004e-11	4.14132e-17	1.32525e-13	1.00021e-12	2.57289e-13	1.31928e-14	1.58706e-16	2.583e-14
	Tweed	North East England	2.29139e-17	5.72599e-13	8.27247e-13	8.38367e-14	1.11538e-11	1.07656e-10	2.58813e-14	4.42001e-16	3.41936e-14	1.23636e-10
	Aber Wrac'h	Bretagne	2.59075e-15	2.13412e-15	1.77136e-14	1.46439e-12	3.86859e-15	1.0515e-11	3.99761e-16	4.98573e-13	7.96965e-20	6.88334e-16
	Flèche	Bretagne	1.25934e-19	2.08679e-16	3.75373e-22	1.86937e-16	4.55871e-22	3.09552e-19	3.24723e-19	1.31116e-18	4.74555e-23	3.03449e-20
	Kérallé	Bretagne	1.2118e-16	3.38843e-16	1.24545e-20	1.25546e-13	3.86727e-20	5.52464e-15	2.70493e-14	6.33501e-17	1.09742e-16	6.04024e-21
	Guillec	Bretagne	1.10122e-20	5.93232e-25	2.22137e-20	8.94403e-17	3.01681e-24	1.16793e-20	9.31733e-20	2.20078e-18	2.50263e-22	1.85217e-29
	Horn	Bretagne	3.16012e-20	5.45293e-20	2.21879e-19	3.85309e-19	7.66403e-24	7.28435e-20	2.46533e-16	4.54583e-14	5.16009e-25	6.74563e-25
	Yar	Bretagne	8.72772e-15	1.87697e-14	3.49126e-17	9.0252e-15	4.55309e-14	1.04931e-14	6.19422e-09	2.80551e-13	5.24118e-15	8.53632e-14
	Léguer	Bretagne	4.5255e-16	4.13078e-14	5.06676e-13	1.41525e-08	2.28873e-11	3.60735e-11	2.45871e-09	8.77011e-12	5.0125e-15	2.56697e-12
	Ic	Bretagne	8.29367e-12	2.78526e-10	1.03172e-06	1.49289e-11	6.18596e-13	8.24041e-06	1.06549e-08	6.428e-07	1.49435e-14	7.24587e-17
	Frémur	Bretagne	2.27747e-10	2.73998e-12	1.05917e-06	4.26322e-13	8.47832e-13	1.01664e-09	1.81772e-12	1.35714e-11	3.84154e-16	1.09521e-13
	Couesnon	Bretagne	5.60128e-16	3.4103e-12	9.60253e-19	6.99125e-14	8.14567e-15	4.65873e-12	9.12886e-15	9.38758e-13	9.1683e-13	5.4675e-16
	Selune	Bretagne	1.86811e-11	5.59402e-11	4.32257e-10	8.92009e-11	3.36271e-11	2.44794e-09	1.17495e-07	1.61008e-09	1.34112e-11	4.16011e-14
	Sée	Bretagne	3.12302e-14	5.84701e-18	3.95387e-13	1.22662e-12	1.76106e-12	2.62371e-11	4.91844e-11	3.80758e-10	1.97063e-15	2.9711e-19
	Sienne	Bretagne	9.76543e-15	3.55463e-19	1.66681e-15	1.49925e-15	2.68171e-16	6.15959e-14	8.18788e-14	8.51657e-13	6.55385e-18	8.1846e-16
	Saire	Bretagne	5.35347e-14	2.63771e-14	1.77474e-07	5.41673e-11	2.03305e-11	3.63528e-08	0.00408611	3.3109e-08	1.38143e-15	2.94969e-13
	Vire	Lower Normandie	8.19116e-10	3.00923e-13	3.98085e-07	2.28497e-10	8.90619e-12	9.63119e-09	1.94581e-07	5.09646e-07	6.26474e-10	1.47797e-07
	Seulles	Lower Normandie	3.55759e-13	2.1316e-17	2.58602e-11	3.35372e-11	1.04203e-15	3.9873e-11	6.66271e-06	8.80149e-09	5.69056e-17	8.73981e-12
	Orne	Lower Normandie	1.31822e-10	2.01837e-12	2.64141e-09	8.70528e-10	2.59647e-09	1.29921e-09	7.8627e-06	4.53594e-08	7.32798e-09	4.40758e-07
	Dives	Lower Normandie	4.99029e-17	6.02695e-17	7.13426e-15	3.12607e-18	2.0657e-14	2.11075e-05	4.05747e-08	2.87583e-12	3.82734e-12	2.10485e-14
	Touques	Lower Normandie	6.438e-11	5.70999e-19	1.27052e-12	6.64281e-15	1.98531e-11	9.64071e-11	1.08789e-05	9.13425e-11	2.86341e-11	2.50614e-12
	Seine	Lower Normandie	8.18419e-10	6.31895e-14	7.13333e-13	3.29317e-12	9.40308e-13	2.08598e-10	2.89922e-09	3.53331e-09	2.98833e-14	1.76842e-09
	Valmont	Upper Normandie	7.80726e-12	2.57074e-18	1.195e-11	7.09585e-17	1.52185e-13	2.74425e-13	8.79785e-10	8.09354e-14	2.23021e-09	4.7411e-14
	Durdent	Upper Normandie	2.19307e-14	6.9233e-17	7.01315e-14	3.87912e-19	1.70127e-15	1.01606e-09	2.12452e-13	1.38668e-12	6.2516e-11	2.96224e-18
	Saâne	Upper Normandie	1.22584e-11	4.31219e-19	1.00226e-14	7.88695e-19	1.66478e-14	5.57212e-13	2.28746e-11	4.79552e-12	8.0903e-12	2.8242e-14
	Scie	Upper Normandie	5.42295e-15	3.1108e-18	2.38228e-11	5.99598e-16	5.06805e-13	6.06214e-13	9.32099e-14	3.88284e-15	1.44684e-18	3.52662e-17
	Arques	Upper Normandie	1.25349e-07	6.07742e-12	3.75932e-11	8.33316e-14	5.70941e-11	1.33213e-07	1.41344e-06	2.57261e-09	3.51292e-07	4.18245e-10
	Yères	Upper Normandie	5.01545e-16	5.9047e-23	3.95725e-13	1.47074e-19	7.9376e-15	1.26836e-17	7.83778e-11	2.2259e-15	7.00252e-16	3.90582e-21
	Bresle	Upper Normandie	1.62281e-10	1.87205e-15	1.82173e-14	3.52675e-16	7.92566e-13	1.13467e-10	1.75634e-08	6.59764e-14	4.62739e-11	3.12697e-11
	Somme	Upper Normandie	5.93075e-16	1.62076e-17	2.55616e-12	2.29694e-15	1.79491e-15	1.07291e-09	2.12132e-07	4.73484e-09	1.6023e-15	6.21289e-13
	Authie	Upper Normandie	3.43897e-13	6.71748e-24	7.29418e-18	1.09675e-22	2.77788e-19	3.66263e-16	4.28779e-16	6.07523e-15	7.4896e-13	3.98294e-17
	Canche	Upper Normandie	1.10558e-14	5.52632e-20	1.13569e-16	7.05372e-17	2.98615e-16	2.86717e-14	8.12137e-12	1.49337e-12	8.10559e-15	4.29077e-14
	Liane	Upper Normandie	1.40692e-14	9.21469e-19	2.00584e-13	1.18505e-17	4.29707e-15	1.46601e-12	1.04173e-10	4.65956e-11	3.58352e-15	2.1625e-14
	Slack	Upper Normandie	1.35582e-14	3.0166e-18	4.64944e-13	3.62236e-18	1.25793e-18	7.33321e-14	3.83206e-09	3.29443e-10	4.31119e-11	2.28417e-14
	Skjern	Denmark	1.99837e-14	7.37169e-16	1.0956e-11	5.14712e-12	3.41599e-12	8.3591e-10	1.87602e-07	6.20504e-12	5.21741e-10	1.05063e-12
	Sneum	Denmark	3.8551e-14	1.63466e-15	1.62256e-11	1.82319e-12	7.54616e-13	2.2705e-11	1.74209e-07	2.82817e-11	5.31148e-09	1.8933e-10
	Hatchery J	French hatcheries	7.83279e-19	3.19245e-29	2.3302e-14	2.05155e-26	1.40482e-25	5.98284e-19	2.83261e-16	1.65189e-16	4.91537e-19	2.91228e-25
	Hatchery PF	French hatcheries	3.14094e-12	2.09301e-19	9.54291e-10	1.20052e-14	1.38814e-14	8.89214e-12	9.9722e-09	4.16519e-09	2.06794e-12	3.83455e-17
cBayes	Arigideen	South east Ireland	0	0	0	0	0	0	0	0	0	0
	Colligan	South east Ireland	0	0	0	0	0	0	0	0	0	0
	Sow	South east Ireland	0	0	0	0	0	0	0	0	0	0
	Owenavaragh	South east Ireland	0	0	0	0	0	0	0	0	0	0
	Inch	South east Ireland	0	0	0	0	0	0	0	0	0	0
	Avoca	South east Ireland	0	0	0	0	0	0	0	0	0	0
	Nevern	Outer Bristol Channel	0	0	0	0	0	0	0	0.01	0	0
	West Cleddau	Outer Bristol Channel	0	0	0	0	0	0	0	0	0	0
	East Cleddau	Outer Bristol Channel	0	0	0	0	0	0	0	0	0	0
	Taff	Outer Bristol Channel	0	0	0	0	0	0	0	0	0	0
	Twyi	Outer Bristol Channel	0	0	0.01	0	0	0	0	0	0	0
	Tawe	Outer Bristol Channel	0	0	0.01	0	0	0	0	0	0	0
	Ogmore	Outer Bristol Channel	0	0	0.01	0	0	0	0	0	0	0
	Wye	Inner Bristol Channel	0	0	0	0	0	0	0	0	0	0
	Severn	Inner Bristol Channel	0	0	0	0	0	0	0	0	0	0
	Bristol Avon	Inner Bristol Channel	0	0	0	0	0	0	0	0	0	0
	Doniford	Outer Bristol Channel	0	0	0	0	0	0	0	0	0	0
	East Lyn	Outer Bristol Channel	0	0	0	0	0	0	0	0	0	0
	Taw	Outer Bristol Channel	0.01	0	0	0	0	0	0	0	0	0
	Torridge	Outer Bristol Channel	0	0	0	0	0	0	0	0	0	0
	Camel	Devon & Cornwall	0.06	0	0.03	0	0	0.02	0	0.07	0.04	0
	Menalhyl	Devon & Cornwall	0	0	0.03	0	0	0.02	0	0.02	0	0
	Red River	Land's End	0	0	0	0	0	0	0	0	0	0
	Hayle	Land's End	0	0	0	0	0	0	0	0	0	0
	Trevaylor	Land's End	0	0	0	0	0	0	0	0	0	0
	Crowlas	Land's End	0	0	0	0	0	0	0	0	0	0
	Tresillian	Devon & Cornwall	0	0	0	0	0	0	0	0	0	0
	Fal	Devon & Cornwall	0	0	0	0	0	0	0	0.01	0	0
	Fowey	Devon & Cornwall	0	0	0	0	0	0	0	0	0.01	0
	West Looe	Devon & Cornwall	0	0	0	0	0	0	0	0	0	0
	East Looe	Devon & Cornwall	0.04	0.52	0.89	0.99	0.99	0.91	0.74	0.87	0.17	0.03
	Seaton	Devon & Cornwall	0	0	0	0	0	0	0	0	0	0
	Lynher	Devon & Cornwall	0.8	0.46	0.01	0	0.01	0.01	0.02	0.01	0.55	0.81
	Tamar	Devon & Cornwall	0	0	0	0	0	0	0	0	0	0
	Tavy	Devon & Cornwall	0	0	0.01	0	0	0	0	0	0	0
	Plym	Devon & Cornwall	0	0	0	0	0	0	0	0	0	0
	Yealm	Devon & Cornwall	0.06	0.02	0.01	0	0	0.02	0.01	0	0.02	0.09
	Erme	Devon & Cornwall	0	0	0	0	0	0	0	0	0	0
	Devon Avon	Devon & Cornwall	0	0	0	0	0	0.02	0.07	0.01	0	0.03
	Dart	Devon & Cornwall	0	0	0	0	0	0	0.15	0	0.16	0
	Teign	Devon & Cornwall	0	0	0	0	0	0	0	0	0.01	0
	Exe	Devon & Cornwall	0.03	0	0	0	0	0	0	0	0.03	0.04
	Otter	Devon & Cornwall	0	0	0	0	0	0	0	0	0	0
	Axe	Devon & Cornwall	0	0	0	0	0	0	0	0	0	0
	Brit	Hampshire Basin	0	0	0	0	0	0	0	0	0	0
	Frome	Hampshire Basin	0	0	0	0	0	0	0	0	0	0
	Piddle	Hampshire Basin	0	0	0	0	0	0	0	0	0	0
	Dorset Stour	Hampshire Basin	0	0	0	0	0	0	0	0	0	0
	Hampshire Avon	Hampshire Basin	0	0	0	0	0	0	0	0	0	0
	Lymington	Hampshire Basin	0	0	0	0	0	0	0	0	0	0
	Beaulieu	Hampshire Basin	0	0	0	0	0	0	0	0	0	0
	Itchen	Hampshire Basin	0	0	0	0	0	0	0	0	0	0
	Test	Hampshire Basin	0	0	0	0	0	0	0	0	0	0
	Hamble	Hampshire Basin	0	0	0	0	0	0	0	0	0	0
	Meon	Hampshire Basin	0	0	0	0	0	0	0	0	0	0
	Wallington	Hampshire Basin	0	0	0	0	0	0	0	0	0	0
	Eastern Yar	South east England	0	0	0	0	0	0	0	0	0	0
	Arun	South east England	0	0	0	0	0	0	0	0	0	0
	Adur	South east England	0	0	0	0	0	0	0	0	0	0
	Sussex Ouse	South east England	0	0	0	0	0	0	0	0	0	0
	Eastern Rother	South east England	0	0	0	0	0	0	0	0	0	0
	Dour	South east England	0	0	0	0	0	0	0	0	0	0
	Great Stour	South east England	0	0	0	0	0	0	0	0	0	0
	Medway	Thames & East Anglia	0	0	0	0	0	0	0	0	0	0
	Thames	Thames & East Anglia	0	0	0	0	0	0	0	0	0	0
	Belstead Brook	Thames & East Anglia	0	0	0	0	0	0	0	0	0	0
	Wensum	Thames & East Anglia	0	0	0	0	0	0	0	0	0	0
	Glaven	Thames & East Anglia	0	0	0	0	0	0	0	0	0	0
	Nar	Thames & East Anglia	0	0	0	0	0	0	0	0	0	0
	Yorkshire Esk	North East England	0	0	0	0	0	0	0	0	0	0
	Tyne	North East England	0	0	0	0	0	0	0	0	0	0
	Coquet	North East England	0	0	0	0	0	0	0	0	0	0
	Tweed	North East England	0	0	0	0	0	0	0	0	0	0
	Aber Wrac'h	Bretagne	0	0	0	0	0	0	0	0	0	0
	Flèche	Bretagne	0	0	0	0	0	0	0	0	0	0
	Kérallé	Bretagne	0	0	0	0	0	0	0	0	0	0
	Guillec	Bretagne	0	0	0	0	0	0	0	0	0	0
	Horn	Bretagne	0	0	0	0	0	0	0	0	0	0
	Yar	Bretagne	0	0	0	0	0	0	0	0	0	0
	Léguer	Bretagne	0	0	0	0	0	0	0	0	0	0
	Ic	Bretagne	0	0	0	0	0	0	0	0	0	0
	Frémur	Bretagne	0	0	0	0	0	0	0	0	0	0
	Couesnon	Bretagne	0	0	0	0	0	0	0	0	0	0
	Selune	Bretagne	0	0	0	0	0	0	0	0	0	0
	Sée	Bretagne	0	0	0	0	0	0	0	0	0	0
	Sienne	Bretagne	0	0	0	0	0	0	0	0	0	0
	Saire	Bretagne	0	0	0	0	0	0	0.01	0	0	0
	Vire	Lower Normandie	0	0	0	0	0	0	0	0	0	0
	Seulles	Lower Normandie	0	0	0	0	0	0	0	0	0	0
	Orne	Lower Normandie	0	0	0	0	0	0	0	0	0	0
	Dives	Lower Normandie	0	0	0	0	0	0	0	0	0	0
	Touques	Lower Normandie	0	0	0	0	0	0	0	0	0	0
	Seine	Lower Normandie	0	0	0	0	0	0	0	0	0	0
	Valmont	Upper Normandie	0	0	0	0	0	0	0	0	0	0
	Durdent	Upper Normandie	0	0	0	0	0	0	0	0	0	0
	Saâne	Upper Normandie	0	0	0	0	0	0	0	0	0	0
	Scie	Upper Normandie	0	0	0	0	0	0	0	0	0	0
	Arques	Upper Normandie	0	0	0	0	0	0	0	0	0	0
	Yères	Upper Normandie	0	0	0	0	0	0	0	0	0	0
	Bresle	Upper Normandie	0	0	0	0	0	0	0	0	0	0
	Somme	Upper Normandie	0	0	0	0	0	0	0	0	0	0
	Authie	Upper Normandie	0	0	0	0	0	0	0	0	0	0
	Canche	Upper Normandie	0	0	0	0	0	0	0	0	0	0
	Liane	Upper Normandie	0	0	0	0	0	0	0	0	0	0
	Slack	Upper Normandie	0	0	0	0	0	0	0	0	0	0
	Skjern	Denmark	0	0	0	0	0	0	0	0	0	0
	Sneum	Denmark	0	0	0	0	0	0	0	0	0	0
	Hatchery J	French hatcheries	0	0	0	0	0	0	0	0	0	0
	Hatchery PF	French hatcheries	0	0	0	0	0	0	0	0	0	0

## Sheet: Supp Table 3.08
Supplementary Table 3.08 Tamar (Devon & Cornwall)
			Individual / Assignment Probability
Method	River	Region	TAM37	TAM38	TAM39	TAM40	TAM41	TAM43	TAM44	TAM45	TAM46	TAM47	TAM48	TAM49	TAM50	TAM51	TAM52	TAM53	TAM54	TAM55	TAM56
RUBIAS		South east Ireland	6.52181e-11	9.638e-11	8.01121e-14	2.02117e-10	2.81693e-14	6.81287e-13	3.85944e-08	9.16813e-11	4.77371e-08	2.44427e-12	9.23796e-12	2.12335e-10	4.79888e-09	1.27645e-07	5.43919e-08	1.55953e-11	3.65248e-16	6.5023e-11	1.97899e-10
		Outer Bristol Channel	3.18701e-08	7.57423e-09	2.6695e-06	2.43879e-05	3.50128e-12	2.31477e-08	0.00026347	9.43942e-06	5.00299e-05	4.65135e-07	8.25892e-09	8.29368e-07	6.98235e-06	0.000303526	9.25588e-07	3.15869e-07	1.11955e-05	1.27801e-06	1.85231e-06
		Inner Bristol Channel	1.62697e-14	7.5224e-14	1.32845e-14	3.10293e-14	1.6582e-20	2.66757e-17	4.44566e-14	7.25043e-16	2.80696e-16	6.5856e-14	2.11528e-15	8.2481e-16	1.03263e-09	3.76803e-12	2.05283e-12	1.13787e-14	2.02625e-15	5.44666e-15	2.3711e-10
		Devon & Cornwall	1	1	0.999872	0.999674	1	1	0.996367	0.999831	0.99995	0.999998	0.999998	0.999962	0.999992	0.999675	0.997876	0.999968	0.999989	0.999985	0.999987
		Land's End	2.25696e-09	2.79459e-08	0.000124912	0.000302083	2.19839e-07	4.29675e-07	0.00336929	0.000159391	3.2129e-08	1.72238e-07	1.92333e-06	3.68788e-05	8.97448e-07	2.08694e-05	0.00212302	3.19267e-05	4.38249e-13	1.39602e-05	1.01652e-05
		Hampshire Basin	2.35804e-16	4.03549e-11	5.39054e-14	2.29175e-13	6.72805e-13	5.08408e-14	4.27381e-11	1.72454e-12	1.64263e-14	1.51609e-10	3.93446e-12	5.01618e-13	4.64205e-13	1.15588e-08	1.34044e-07	4.43499e-13	7.66892e-15	5.82544e-13	1.00966e-10
		South east England	7.36531e-15	1.94827e-15	6.64941e-19	4.88711e-14	1.63223e-11	6.28023e-16	9.42975e-15	1.15729e-14	5.73989e-13	1.02902e-10	2.16842e-13	5.42526e-10	5.73437e-14	9.76827e-11	1.65627e-12	1.3085e-13	4.05879e-15	7.24323e-13	1.34113e-09
		Thames & East Anglia	2.17902e-11	1.9968e-11	2.54992e-15	1.55497e-11	1.52039e-18	1.35612e-12	4.71914e-11	1.71521e-12	1.34071e-12	9.00877e-09	2.18328e-12	1.92281e-15	2.09715e-11	1.54657e-11	7.64005e-08	1.45193e-12	4.37457e-16	1.25311e-12	2.07756e-07
		North east England	2.39541e-15	3.29266e-10	1.25814e-14	2.75677e-12	6.6713e-19	7.19073e-18	2.05972e-10	1.85299e-12	6.78056e-14	1.60227e-19	1.70938e-17	3.26453e-17	7.29332e-10	1.47707e-12	9.19205e-13	4.53941e-14	5.91278e-18	3.36681e-15	1.57343e-16
		Bretagne	1.85197e-14	1.87168e-10	1.39029e-13	2.05339e-08	7.93051e-12	2.64601e-11	3.12434e-09	7.27382e-13	1.6152e-10	1.65277e-06	5.62506e-11	1.76152e-09	3.4638e-10	1.09954e-09	2.04718e-09	1.30294e-08	1.54146e-11	9.79693e-11	7.98991e-07
		Lower Normandie	4.62385e-11	1.75349e-11	1.41762e-14	2.78629e-10	1.24802e-14	2.60965e-13	1.08533e-09	1.42356e-10	1.58879e-08	3.02408e-08	6.87969e-10	2.92286e-07	1.91108e-11	1.7244e-10	8.7616e-08	2.72085e-11	6.19073e-15	1.34882e-09	5.38795e-09
		Upper Normandie	1.81456e-15	1.30223e-11	1.08115e-13	1.76204e-12	4.59139e-15	4.46589e-14	4.18382e-10	1.45943e-13	4.11244e-14	2.4098e-11	7.85178e-13	7.17861e-11	1.12574e-11	2.27628e-10	3.6048e-08	5.6976e-13	9.65606e-13	1.39978e-12	1.45453e-11
		Denmark	2.9738e-15	1.52167e-17	3.28633e-20	2.28088e-13	9.02844e-17	4.17594e-19	3.31359e-13	3.40102e-19	3.48936e-13	1.04832e-10	1.93661e-15	2.20871e-11	1.97436e-19	1.06018e-15	7.41508e-10	8.15084e-16	3.2762e-20	7.53441e-15	9.81947e-14
		French Hatcheries	2.83249e-21	3.19065e-22	5.68568e-20	7.0064e-14	1.2283e-18	4.46862e-20	3.52592e-16	3.03278e-16	4.4972e-14	4.04571e-17	5.59821e-16	4.64953e-10	3.86943e-15	2.13897e-16	1.30004e-12	2.19075e-16	1.03385e-20	4.20491e-14	3.50327e-13
cBayes		South east Ireland	0	0	0	0	0	0	0	0	0	0	0	0	0	0	0	0	0	0	0
		Outer Bristol Channel	0	0	0	0.01	0	0	0	0	0.06	0	0	0	0	0.03	0	0	0	0	0
		Inner Bristol Channel	0	0	0	0	0	0	0	0	0	0	0	0	0	0	0	0	0	0	0
		Devon & Cornwall	0.99	1	1	0.99	1	1	0.99	1	0.95	1	1	1	1	0.98	1	1	0.99	1	1
		Land's End	0	0	0	0	0	0	0	0	0	0	0	0	0	0	0	0	0	0	0
		Hampshire Basin	0	0	0	0	0	0	0	0	0	0	0	0	0	0	0	0	0	0	0
		South east England	0	0	0	0	0	0	0	0	0	0	0	0	0	0	0	0	0	0	0
		Thames & East Anglia	0	0	0	0	0	0	0	0	0	0	0	0	0	0	0	0	0	0	0
		North east England	0	0	0	0	0	0	0	0	0	0	0	0	0	0	0	0	0	0	0
		Bretagne	0	0	0	0	0	0	0	0	0	0	0	0	0	0	0	0	0	0	0
		Lower Normandie	0	0	0	0	0	0	0	0	0	0	0	0	0	0	0	0	0	0	0
		Upper Normandie	0	0	0	0	0	0	0	0	0	0	0	0	0	0	0	0	0	0	0
		Denmark	0	0	0	0	0	0	0	0	0	0	0	0	0	0	0	0	0	0	0
		French Hatcheries	0	0	0	0	0	0	0	0	0	0	0	0	0	0	0	0	0	0	0
RUBIAS	Arigideen	South east Ireland	5.98084e-14	9.63528e-11	1.02403e-15	5.63217e-11	2.42275e-14	5.19339e-13	3.36803e-08	4.54344e-13	2.14785e-10	3.51403e-16	1.75261e-14	1.42082e-11	1.60118e-11	1.36051e-10	1.51379e-11	1.71501e-12	2.3929e-18	5.49029e-13	1.47941e-10
	Colligan	South east Ireland	6.30581e-16	1.25754e-14	5.13808e-17	6.45718e-16	1.1703e-18	9.53065e-18	1.32372e-09	7.20299e-18	1.5988e-14	6.72342e-18	4.5148e-14	5.53007e-13	5.5484e-17	1.38799e-12	5.49837e-13	1.06638e-13	1.70033e-24	7.00497e-13	9.44668e-15
	Sow	South east Ireland	1.21798e-18	1.31059e-16	3.78302e-19	1.84282e-16	1.14988e-19	2.31667e-21	5.78359e-20	2.55172e-13	3.93096e-15	1.20904e-19	2.78816e-19	3.10151e-19	1.292e-12	2.91334e-13	5.68962e-10	1.36617e-18	3.27898e-25	4.19787e-20	6.12403e-21
	Owenavaragh	South east Ireland	4.74967e-15	1.09998e-14	7.77913e-14	9.15463e-11	1.46366e-15	1.50687e-13	1.98134e-11	8.25367e-11	3.37736e-08	3.65641e-14	5.95191e-13	1.15533e-10	1.16768e-09	1.27062e-07	5.03378e-11	1.36342e-11	1.78968e-16	1.19094e-11	4.14022e-11
	Inch	South east Ireland	6.49864e-11	3.48e-15	6.93987e-16	2.64733e-13	2.64087e-16	1.12025e-14	1.04093e-11	8.42322e-12	8.98624e-09	2.29259e-12	8.41374e-12	8.58383e-13	1.09494e-12	4.02389e-10	5.2595e-08	1.24124e-13	1.6955e-17	2.28239e-11	5.87566e-14
	Avoca	South east Ireland	1.66592e-13	7.56407e-17	5.51012e-16	5.39839e-11	2.21278e-15	4.89166e-17	3.56013e-09	1.18131e-14	4.76249e-09	1.14763e-13	1.6636e-13	8.11828e-11	3.6128e-09	4.31717e-11	1.16194e-09	1.53249e-14	1.66932e-16	2.90401e-11	8.48799e-12
	Nevern	Outer Bristol Channel	4.69243e-10	4.43709e-15	1.56224e-10	5.2981e-08	1.19326e-12	3.37641e-10	1.30722e-08	1.33799e-08	1.0084e-07	3.31886e-10	4.54387e-09	1.06588e-07	2.81302e-08	3.11292e-07	1.99925e-09	2.73473e-11	7.02193e-13	1.4331e-08	5.1942e-08
	West Cleddau	Outer Bristol Channel	1.8283e-13	1.05876e-13	2.74304e-10	1.13821e-05	3.14914e-14	1.38259e-08	4.53222e-07	8.89494e-08	6.84389e-07	1.13604e-09	1.05555e-12	6.51363e-09	5.67536e-09	4.87781e-08	7.60769e-08	9.86453e-09	8.77523e-16	1.57096e-08	1.71259e-09
	East Cleddau	Outer Bristol Channel	9.56021e-16	2.57914e-15	1.05524e-13	6.68584e-09	4.14557e-20	8.38983e-13	7.46502e-11	4.98622e-14	1.37596e-10	2.99606e-12	1.94867e-15	6.95879e-12	8.09421e-11	9.74866e-12	9.01106e-13	9.51409e-12	1.12211e-16	2.62961e-11	8.28463e-12
	Taff	Outer Bristol Channel	1.5824e-11	1.91877e-14	9.09657e-14	1.70955e-09	1.88152e-18	5.01982e-14	1.15569e-09	3.84136e-10	4.47245e-08	1.11467e-10	2.61279e-13	7.47866e-10	7.55512e-11	1.3543e-09	2.88072e-12	1.09026e-11	1.73876e-14	1.32513e-10	3.73762e-11
	Twyi	Outer Bristol Channel	1.83266e-16	7.6237e-14	7.04344e-17	5.50481e-14	2.14507e-21	2.01283e-16	2.08009e-13	2.42456e-15	2.08716e-10	4.08657e-13	4.33194e-17	1.72419e-13	2.97358e-14	3.30701e-11	2.77239e-14	1.43343e-14	3.29628e-17	2.11685e-15	2.01536e-12
	Tawe	Outer Bristol Channel	2.04129e-14	2.02505e-15	1.83989e-15	3.40874e-12	6.10982e-20	1.77687e-16	9.50513e-10	1.20965e-16	4.05384e-14	2.80398e-13	3.71952e-13	3.55083e-13	3.27031e-11	7.82921e-15	4.30626e-12	1.27509e-14	1.00754e-15	1.19887e-15	7.52244e-13
	Ogmore	Outer Bristol Channel	3.13412e-08	6.59661e-09	1.99702e-06	1.19919e-05	7.46981e-15	5.67331e-09	0.000262891	9.33368e-06	4.91984e-05	4.04836e-07	3.64793e-09	7.11096e-07	5.84407e-06	5.07089e-06	1.61292e-07	2.87038e-07	1.50019e-10	1.24619e-06	6.74531e-07
	Wye	Inner Bristol Channel	2.23702e-19	1.53699e-21	6.80523e-21	1.14569e-15	9.65729e-23	1.82103e-21	9.51118e-16	5.58608e-19	3.36229e-20	1.60253e-17	2.70276e-24	1.31355e-16	1.35966e-15	1.89946e-23	6.79704e-17	1.08473e-24	5.16809e-27	6.02307e-21	1.1849e-20
	Severn	Inner Bristol Channel	1.49622e-22	5.47618e-19	3.91189e-16	1.14898e-15	9.20085e-22	1.56791e-20	4.50878e-18	7.53233e-19	1.18558e-18	6.45801e-14	3.35404e-18	1.73916e-20	9.31161e-17	2.5765e-23	1.32847e-15	1.06493e-19	3.99973e-20	1.95207e-21	3.09514e-14
	Bristol Avon	Inner Bristol Channel	1.62695e-14	7.52234e-14	1.28933e-14	2.87346e-14	1.55654e-20	2.66582e-17	4.3501e-14	7.23731e-16	2.79477e-16	1.25986e-15	2.11193e-15	6.93438e-16	1.03262e-09	3.76803e-12	2.05143e-12	1.13786e-14	2.02621e-15	5.44665e-15	2.37079e-10
	Doniford	Outer Bristol Channel	6.46715e-15	4.32459e-13	5.59059e-09	3.42158e-09	3.33712e-16	4.42924e-13	4.71029e-09	6.63633e-13	6.19442e-13	3.13446e-11	1.2695e-12	3.42449e-14	4.15712e-09	3.84198e-09	2.70533e-09	1.21588e-11	1.11954e-05	8.41261e-13	1.04493e-08
	East Lyn	Outer Bristol Channel	2.38262e-20	6.49843e-14	1.43295e-09	2.26524e-12	2.51597e-15	4.90458e-15	2.14068e-14	1.6576e-13	1.20664e-13	7.82299e-14	4.38884e-14	6.22331e-15	3.00866e-14	3.65156e-11	8.54263e-10	1.31759e-10	9.32089e-17	6.11473e-15	9.9904e-11
	Taw	Outer Bristol Channel	4.30684e-11	2.44214e-13	3.0309e-09	5.17707e-09	2.16526e-12	1.09193e-10	9.33219e-08	1.93807e-09	3.027e-10	5.59084e-08	6.40754e-11	4.32383e-09	2.02447e-08	0.000297459	6.11476e-07	1.28728e-09	4.66675e-12	4.95185e-10	6.71469e-07
	Torridge	Outer Bristol Channel	5.54415e-13	9.76676e-10	6.61991e-07	9.44036e-07	1.00951e-13	3.20036e-09	1.31516e-08	1.087e-09	9.27798e-10	2.77668e-09	3.78436e-14	9.16765e-11	1.07989e-06	6.3078e-07	7.11752e-08	1.74878e-08	2.23402e-11	1.13169e-09	4.42053e-07
	Camel	Devon & Cornwall	1.73116e-10	3.56663e-09	2.80286e-08	1.13015e-07	9.03569e-10	2.12251e-08	4.1657e-07	9.78323e-09	1.23511e-08	1.66478e-07	8.98922e-10	8.96672e-07	1.06147e-06	9.79606e-06	3.39219e-07	5.86824e-07	1.29716e-13	3.53294e-06	7.96512e-08
	Menalhyl	Devon & Cornwall	2.26081e-08	2.60847e-09	1.51363e-08	7.73865e-07	4.96718e-10	3.60895e-07	2.77334e-06	1.74414e-07	4.26679e-07	1.47106e-09	9.53902e-10	4.80519e-07	1.51423e-08	0.000110503	7.3882e-10	1.00115e-06	3.82735e-14	2.40101e-08	2.12452e-07
	Red River	Land's End	2.25696e-09	2.79459e-08	0.000124912	0.000302083	2.19839e-07	4.29675e-07	0.00336929	0.000159391	3.19288e-08	1.72238e-07	1.92333e-06	3.68788e-05	8.97448e-07	2.08694e-05	0.00212302	3.19267e-05	4.38249e-13	1.39602e-05	1.01652e-05
	Hayle	Land's End	1.1683e-16	1.55074e-24	4.28283e-24	1.96915e-15	4.64195e-19	3.72215e-19	9.77069e-23	2.68718e-19	1.9944e-10	1.30399e-17	1.33395e-16	1.1735e-12	1.15627e-17	1.31936e-15	2.79007e-17	2.44583e-22	4.90125e-27	2.51562e-19	2.23154e-15
	Trevaylor	Land's End	2.11778e-25	7.29188e-20	2.28516e-14	4.02474e-15	9.68576e-23	1.17994e-18	3.76101e-16	6.60203e-22	1.81996e-17	1.75164e-20	3.16741e-21	1.35678e-13	9.73972e-22	1.93641e-12	6.95316e-19	1.5795e-15	2.73456e-25	1.95457e-15	1.25656e-14
	Crowlas	Land's End	7.00767e-25	1.03301e-23	2.71973e-22	3.32396e-25	3.7074e-24	1.14724e-20	1.47305e-21	6.49671e-22	7.94025e-13	2.96611e-22	1.34433e-19	1.46527e-20	2.49468e-21	5.07115e-13	9.15235e-25	5.72052e-16	6.93998e-28	2.58349e-12	9.6868e-14
	Tresillian	Devon & Cornwall	2.57334e-11	2.06761e-14	1.33038e-12	3.62848e-11	5.02424e-16	4.09065e-15	2.36796e-11	2.59211e-15	2.70481e-10	6.25013e-09	6.12521e-09	2.92966e-10	1.52464e-10	1.79549e-11	1.64372e-13	1.7401e-11	4.46379e-14	1.28723e-11	4.34107e-10
	Fal	Devon & Cornwall	0.999983	0.00139434	0.184421	0.628146	2.06613e-08	5.3055e-05	0.00452967	0.0156472	0.997788	0.466575	0.507457	0.716573	0.607735	0.851234	0.493983	0.0705168	0.00491083	0.332429	0.395796
	Fowey	Devon & Cornwall	3.85655e-09	1.65919e-11	6.79405e-08	1.8652e-07	6.7784e-10	8.47804e-09	9.68645e-07	3.08506e-09	4.44958e-06	7.53748e-08	6.58354e-09	1.77665e-08	1.75606e-08	1.07056e-05	8.08703e-07	8.17116e-09	1.7769e-13	5.48005e-09	2.29127e-07
	West Looe	Devon & Cornwall	2.01919e-12	3.35713e-09	4.1851e-06	2.87419e-06	2.38484e-09	7.85061e-09	8.15868e-07	1.24529e-08	3.69833e-09	2.25895e-07	5.27572e-10	5.93761e-09	2.89682e-07	1.5558e-06	1.6101e-07	7.99901e-08	1.51946e-10	1.34638e-10	3.03684e-06
	East Looe	Devon & Cornwall	1.46015e-10	1.95915e-08	6.84567e-05	1.53368e-05	9.6975e-10	2.05267e-06	1.52693e-07	1.41428e-06	6.00331e-08	4.15802e-07	4.3904e-09	1.65427e-08	2.13271e-06	1.23907e-08	2.46925e-08	8.02078e-07	2.38646e-11	5.26536e-07	1.45691e-05
	Seaton	Devon & Cornwall	4.87112e-10	4.80153e-12	1.04364e-11	1.54443e-10	2.3832e-10	1.1422e-08	2.82018e-07	8.51786e-06	1.42924e-09	4.01116e-08	1.73211e-10	8.74706e-10	4.43987e-09	2.4674e-09	1.2886e-08	2.22657e-11	8.97333e-12	9.60135e-12	5.9847e-10
	Lynher	Devon & Cornwall	2.86845e-10	3.26342e-08	1.11045e-07	4.28549e-07	4.06759e-09	1.07545e-06	1.99802e-06	4.88632e-05	2.34822e-08	4.51012e-08	2.73616e-09	1.36365e-07	1.99255e-07	7.23343e-07	1.14412e-05	1.04615e-07	1.19712e-10	3.09773e-07	1.06139e-05
	Tamar	Devon & Cornwall	1.72633e-05	0.998605	0.815377	0.371507	1	0.999939	0.99181	0.984123	0.00215675	0.53341	0.492541	0.283387	0.392248	0.148305	0.50388	0.929448	0.995078	0.667551	0.604074
	Tavy	Devon & Cornwall	2.21597e-09	1.27884e-07	3.59762e-08	4.30182e-09	3.23619e-13	2.46802e-09	2.12605e-08	2.97241e-07	4.17265e-09	1.35635e-06	8.60838e-08	2.66191e-08	2.21188e-06	2.75727e-07	1.75351e-08	2.85412e-09	6.6697e-11	1.23347e-08	1.18251e-10
	Plym	Devon & Cornwall	1.58313e-08	6.59354e-09	1.9306e-09	2.66294e-09	1.01565e-09	1.59676e-07	6.61173e-06	1.12783e-07	5.17082e-10	6.73591e-09	5.82795e-10	1.05487e-09	8.98142e-12	1.65029e-10	4.96004e-12	2.55956e-09	3.22418e-11	1.82494e-09	3.15173e-08
	Yealm	Devon & Cornwall	3.14318e-09	5.69162e-08	4.74329e-07	3.05818e-07	6.95368e-08	8.303e-08	3.73626e-07	3.46756e-07	1.55157e-09	3.90649e-06	7.12014e-10	3.15016e-08	2.29736e-09	3.5519e-08	7.34177e-09	1.38282e-07	6.84704e-12	2.65554e-08	6.3268e-07
	Erme	Devon & Cornwall	8.48802e-12	4.17325e-09	1.18608e-07	2.46358e-10	9.93268e-09	1.97177e-08	3.85534e-10	6.60632e-07	3.61568e-10	1.39145e-09	3.64509e-09	1.48763e-07	6.07579e-08	4.05515e-07	3.39633e-10	1.63511e-07	3.39797e-12	2.47082e-07	9.68424e-07
	Devon Avon	Devon & Cornwall	5.34939e-10	1.48844e-09	3.82501e-08	8.85849e-08	2.83268e-09	1.08735e-06	5.19032e-07	2.96236e-09	2.5335e-10	9.16582e-09	2.1824e-09	3.0801e-08	3.29589e-08	2.53114e-08	8.14883e-08	7.40649e-09	5.85969e-12	3.83376e-08	2.17975e-06
	Dart	Devon & Cornwall	1.78685e-10	1.38421e-09	1.04247e-09	1.46361e-09	1.55063e-10	1.00262e-09	1.12382e-06	1.02311e-07	1.01317e-08	2.93257e-06	7.59516e-10	3.5669e-07	2.23608e-06	7.70579e-07	5.72553e-09	9.12591e-08	1.31006e-11	3.43449e-09	9.23165e-06
	Teign	Devon & Cornwall	5.19301e-09	7.9833e-08	1.58481e-06	4.86182e-07	6.06221e-10	2.83658e-06	3.46115e-06	7.68306e-09	1.99499e-09	3.51884e-06	2.22095e-09	2.0114e-08	2.70802e-07	1.48024e-06	8.55394e-09	1.22192e-07	1.22599e-09	1.12319e-08	1.41978e-06
	Exe	Devon & Cornwall	6.62853e-13	1.43818e-12	2.86497e-09	4.23467e-09	1.91942e-11	8.10353e-08	1.77913e-08	2.28185e-07	1.7624e-10	3.00189e-09	1.64651e-10	3.0734e-10	5.17799e-09	1.98274e-08	2.58203e-08	1.34802e-08	8.61178e-12	3.68759e-07	3.34176e-06
	Otter	Devon & Cornwall	1.8612e-11	1.98187e-07	2.332e-08	3.94156e-10	9.4046e-13	3.56698e-10	3.03885e-07	4.84458e-09	1.09864e-09	2.62928e-07	6.13904e-10	1.64355e-07	1.97486e-07	3.43679e-08	6.02323e-08	1.15522e-08	8.16991e-10	8.73503e-09	5.74832e-07
	Axe	Devon & Cornwall	1.36945e-11	3.45973e-09	5.50422e-09	4.23068e-07	5.19731e-11	2.86222e-08	7.37704e-06	8.11137e-10	1.68875e-10	7.35808e-08	5.40049e-10	8.63191e-08	8.8333e-08	2.05769e-08	5.56291e-07	1.65279e-07	1.38597e-11	1.20345e-08	6.90731e-05
	Brit	Hampshire Basin	6.27977e-19	2.48259e-12	6.94969e-20	6.75943e-19	3.51457e-19	1.24471e-18	1.76335e-11	5.54379e-20	1.79278e-18	3.27031e-20	2.42076e-17	5.25284e-19	9.88428e-20	4.10641e-14	2.23861e-10	3.03185e-17	1.31694e-19	2.9804e-19	5.58675e-17
	Frome	Hampshire Basin	3.1255e-20	9.6378e-13	9.79942e-19	3.61457e-19	7.54091e-21	2.63397e-18	1.10913e-14	3.20271e-24	1.32855e-18	7.43102e-14	1.64928e-17	6.35227e-18	7.5979e-18	9.6137e-14	2.57922e-13	1.61038e-16	7.66474e-15	2.87977e-18	6.6014e-15
	Piddle	Hampshire Basin	4.45751e-19	2.85298e-12	1.46289e-16	4.16854e-17	4.83387e-21	4.24112e-17	2.47387e-11	1.75435e-23	3.89325e-17	2.76761e-14	6.28847e-16	4.78122e-17	1.34244e-16	4.56914e-12	1.14448e-12	1.17683e-15	2.28082e-19	4.78069e-16	1.19147e-13
	Dorset Stour	Hampshire Basin	1.78228e-16	3.39632e-11	5.07432e-14	2.26338e-13	6.72507e-13	5.0425e-14	3.52204e-13	1.72428e-12	3.03896e-15	1.51019e-10	2.45175e-12	3.91881e-13	3.97919e-13	1.03177e-08	1.1818e-07	4.41279e-13	3.71421e-18	5.61017e-13	2.02636e-11
	Hampshire Avon	Hampshire Basin	1.32011e-19	5.15295e-16	3.59527e-20	1.39473e-15	1.13436e-16	1.13744e-20	2.04502e-20	1.4258e-19	6.79569e-23	7.92792e-14	6.83981e-15	1.05366e-13	5.62541e-15	8.74923e-13	9.73635e-09	1.23057e-17	5.50051e-23	4.88749e-19	2.06699e-13
	Lymington	Hampshire Basin	1.35594e-18	5.34297e-22	2.46414e-20	2.30206e-23	3.68103e-26	6.19075e-21	3.64884e-21	4.72725e-23	2.06341e-15	1.23634e-14	2.12383e-13	3.85701e-15	2.74118e-21	1.31306e-13	3.25668e-10	1.09941e-20	1.49086e-20	1.03683e-20	1.21509e-15
	Beaulieu	Hampshire Basin	3.72007e-18	4.4627e-21	4.95484e-19	1.52741e-23	3.92805e-26	3.70605e-18	1.31996e-19	1.9617e-22	6.21087e-15	1.70054e-15	2.13038e-13	3.08548e-17	3.0335e-23	8.02419e-16	9.9482e-11	5.18327e-21	3.94625e-20	1.75338e-19	2.00286e-16
	Itchen	Hampshire Basin	3.58371e-17	1.46694e-14	3.01304e-15	1.27131e-18	1.02387e-16	4.58367e-17	3.89443e-16	1.17456e-18	2.39156e-16	7.72906e-14	6.86268e-14	2.42055e-16	2.72265e-16	5.33821e-11	2.35923e-09	7.60454e-17	4.86284e-21	2.07103e-14	7.5459e-12
	Test	Hampshire Basin	3.34602e-21	5.57292e-15	1.29811e-21	1.21288e-23	2.0001e-19	1.51161e-21	2.65856e-22	9.47695e-23	1.95512e-21	1.041e-17	2.66003e-17	6.6599e-18	1.23554e-20	6.60479e-15	1.75547e-16	6.62511e-21	5.64433e-22	1.27827e-18	9.73747e-15
	Hamble	Hampshire Basin	1.69221e-18	2.7194e-14	8.21415e-19	1.31615e-15	5.91959e-17	2.47586e-16	2.25807e-15	2.42961e-16	3.62271e-15	1.05299e-14	3.20675e-16	1.6693e-16	2.27395e-16	1.09613e-09	3.09906e-09	7.50027e-16	2.93193e-20	2.43511e-17	7.24848e-11
	Meon	Hampshire Basin	1.37295e-17	4.44026e-14	4.58027e-19	8.28857e-17	2.23715e-17	7.23507e-17	3.89119e-18	1.46315e-17	3.94547e-17	3.06908e-13	5.01702e-16	2.7254e-18	6.00185e-14	8.58408e-11	1.85281e-11	6.88297e-18	1.64858e-20	2.90556e-16	2.38304e-13
	Wallington	Hampshire Basin	9.42914e-22	3.73604e-19	1.64042e-20	1.92646e-22	1.74579e-23	4.17137e-21	1.00232e-18	5.3282e-20	1.16968e-15	4.87684e-16	9.80303e-13	1.0771e-17	6.12082e-21	2.00215e-15	1.51621e-14	5.98154e-18	2.32331e-21	1.87087e-17	9.0181e-14
	Eastern Yar	South east England	2.35366e-21	1.82742e-18	1.4992e-21	3.74334e-19	1.49808e-21	1.43377e-17	1.13455e-21	1.67523e-20	1.88873e-17	1.59666e-15	3.21618e-18	1.81153e-15	2.77019e-24	6.09823e-19	1.33691e-15	1.07617e-17	3.61922e-25	8.73542e-19	1.09187e-17
	Arun	South east England	7.70378e-19	4.84679e-21	1.42328e-25	8.45589e-22	2.14249e-20	1.34959e-21	2.91141e-24	3.33476e-18	3.31213e-16	5.63579e-14	4.58775e-17	1.16118e-16	2.8587e-20	1.2718e-14	7.06928e-17	1.16738e-19	6.2969e-27	4.63484e-20	1.83841e-13
	Adur	South east England	2.98257e-22	1.52774e-19	1.47839e-23	1.32692e-16	8.65688e-19	2.46434e-19	8.81257e-21	8.20477e-19	9.09041e-19	5.30516e-18	1.35654e-19	3.15505e-17	5.94567e-23	2.5597e-16	8.88628e-17	4.38231e-16	7.88797e-30	1.93642e-18	4.82292e-20
	Sussex Ouse	South east England	2.52475e-16	1.52771e-18	2.73995e-21	4.57475e-15	1.19326e-16	2.41566e-16	6.14262e-15	2.05465e-17	1.1996e-13	9.85473e-11	5.26505e-15	1.48414e-12	7.71702e-17	3.64395e-14	3.48872e-13	3.6015e-14	5.38108e-23	1.86502e-13	6.92964e-16
	Eastern Rother	South east England	4.53942e-15	2.64118e-17	4.85251e-19	4.25899e-14	7.24701e-19	3.70007e-16	2.93252e-15	1.55366e-15	4.09292e-14	1.50873e-12	3.63951e-15	5.40945e-10	1.37202e-15	9.76285e-11	5.08822e-13	3.05719e-14	7.7931e-22	1.54591e-15	2.38066e-11
	Dour	South east England	2.4959e-15	3.93815e-17	1.17669e-19	1.57331e-15	1.63222e-11	1.85884e-18	1.83466e-17	4.53826e-16	4.12748e-13	2.78352e-12	3.55495e-14	8.62965e-14	5.58457e-14	1.05102e-15	1.91172e-13	6.38098e-14	4.05879e-15	5.36263e-13	1.31714e-09
	Great Stour	South east England	7.67407e-17	1.87897e-15	5.77661e-20	4.35406e-20	2.68118e-19	5.28193e-21	3.36241e-16	9.54073e-15	9.02721e-19	4.89035e-15	1.72339e-13	9.13361e-15	4.87485e-17	3.75384e-15	6.05905e-13	3.88009e-18	1.21124e-21	9.11739e-18	2.36645e-16
	Medway	Thames & East Anglia	3.58742e-21	2.92848e-24	1.83554e-25	6.86133e-22	2.52315e-25	2.40182e-19	6.82687e-25	1.4396e-20	2.19375e-18	8.52989e-22	1.74517e-18	1.7807e-18	5.99089e-23	2.27899e-12	1.39497e-21	4.11958e-18	1.47611e-25	6.83271e-23	3.79595e-19
	Thames	Thames & East Anglia	4.83776e-18	1.36973e-18	5.48319e-16	4.10907e-21	1.08848e-18	1.07901e-15	3.07321e-21	1.81401e-19	9.51102e-22	5.25003e-16	8.4502e-16	3.01279e-16	3.28597e-16	4.54171e-12	2.43173e-12	5.73242e-17	2.4344e-20	9.37579e-13	1.76661e-15
	Belstead Brook	Thames & East Anglia	4.37301e-24	2.52233e-20	5.67012e-28	4.26913e-22	2.57122e-24	3.52526e-23	3.15077e-22	2.09416e-21	2.07526e-20	6.62015e-16	3.3358e-25	3.0824e-22	7.81097e-23	2.49748e-25	1.00411e-21	7.91755e-23	3.47565e-31	1.03404e-21	6.36313e-16
	Wensum	Thames & East Anglia	2.75107e-26	5.41443e-29	7.09841e-32	1.01686e-26	1.09005e-33	2.02309e-23	5.68849e-25	2.83993e-25	1.90548e-20	5.75147e-26	6.31225e-33	6.78485e-31	3.89488e-32	1.23145e-22	9.16001e-23	1.00972e-28	2.89611e-35	2.7771e-25	1.04241e-19
	Glaven	Thames & East Anglia	2.15695e-11	1.99679e-11	1.99563e-15	1.55497e-11	4.3116e-19	2.411e-13	4.49391e-11	1.10694e-14	4.85006e-14	8.93366e-09	2.18238e-12	1.61836e-15	2.09712e-11	5.12556e-12	7.63968e-08	1.45139e-12	4.37429e-16	3.11263e-13	2.07517e-07
	Nar	Thames & East Anglia	2.20767e-13	1.33102e-17	5.97155e-18	1.96355e-18	7.42401e-22	1.11394e-12	2.25237e-12	1.70414e-12	1.29221e-12	7.51093e-11	4.70545e-17	1.38376e-18	9.87813e-18	3.51946e-12	1.19428e-12	4.7679e-16	3.43008e-21	4.27211e-15	2.38711e-10
	Yorkshire Esk	North East England	4.05343e-19	1.40946e-13	8.95581e-15	3.61462e-15	1.81238e-21	1.38632e-20	4.72689e-12	4.12762e-17	3.16893e-15	2.95887e-20	5.38823e-23	1.19816e-17	2.46009e-17	4.61549e-20	1.88068e-13	1.47256e-15	4.3032e-21	1.356e-16	6.36789e-19
	Tyne	North East England	1.89562e-22	1.91942e-18	2.09096e-22	6.11124e-20	6.70822e-23	4.07463e-26	1.37631e-14	2.77113e-21	3.70517e-17	6.49293e-25	8.46922e-21	1.88742e-22	1.22857e-20	3.56663e-22	8.65889e-14	1.52437e-21	2.59102e-22	1.50918e-22	6.915e-21
	Coquet	North East England	3.47231e-16	3.44637e-13	1.72589e-15	2.40345e-17	2.31501e-21	7.1839e-23	1.97022e-10	1.96732e-17	1.03876e-17	1.3046e-19	9.0699e-19	1.10472e-19	2.8611e-16	5.09099e-18	6.41052e-13	9.20634e-19	5.90495e-18	7.45027e-21	6.67974e-19
	Tweed	North East England	2.04777e-15	3.28781e-10	1.89965e-15	2.75313e-12	6.62936e-19	7.17679e-18	4.2089e-12	1.85293e-12	6.45893e-14	1.77622e-22	1.61783e-17	2.0553e-17	7.29332e-10	1.47707e-12	3.49557e-15	4.39206e-14	3.26438e-21	3.2312e-15	1.56032e-16
	Aber Wrac'h	Bretagne	1.1947e-26	3.08503e-16	1.85472e-20	3.28726e-12	6.96612e-21	1.43768e-13	1.36813e-17	2.32515e-17	1.55843e-14	1.94432e-16	8.41198e-27	1.26248e-15	9.08024e-19	7.3304e-16	2.16425e-16	6.39607e-12	3.10857e-19	4.24158e-18	9.25655e-14
	Flèche	Bretagne	2.19053e-24	2.98098e-25	1.87014e-24	6.37973e-18	4.09038e-27	2.2913e-19	5.23451e-26	4.51492e-17	7.99818e-16	2.68015e-15	1.17633e-24	5.70095e-18	2.19116e-23	3.01307e-18	5.0562e-12	2.08185e-24	1.01903e-25	2.90774e-19	1.98217e-18
	Kérallé	Bretagne	4.89715e-25	1.46295e-23	1.30704e-26	5.50099e-17	1.21623e-25	1.78974e-20	3.0737e-25	2.13706e-21	3.80593e-14	4.9364e-15	1.01462e-16	1.48514e-17	9.69443e-23	3.59875e-16	3.04903e-10	4.66822e-20	2.45608e-23	2.23546e-17	6.15717e-13
	Guillec	Bretagne	3.28838e-31	2.88727e-27	7.17776e-25	3.00865e-21	1.06559e-32	4.30204e-20	2.83875e-31	4.6692e-26	1.96571e-17	2.10283e-24	1.0068e-29	1.20703e-22	1.96272e-27	1.29455e-16	9.85694e-19	1.08972e-22	2.39563e-24	7.37685e-23	1.52933e-22
	Horn	Bretagne	8.32055e-29	1.29458e-24	8.60957e-25	6.03397e-17	2.80857e-27	8.06954e-19	1.89903e-27	5.21259e-25	1.88093e-20	1.41238e-20	2.17468e-22	1.14867e-18	4.32281e-22	3.52515e-17	1.85485e-17	1.75726e-19	7.62877e-25	4.84366e-15	3.30766e-14
	Yar	Bretagne	4.28507e-20	3.67672e-17	3.84678e-17	3.21166e-14	5.42041e-18	1.61913e-11	1.50725e-13	6.23794e-14	5.88515e-12	3.1559e-15	2.576e-16	2.14144e-12	9.8514e-18	2.50376e-14	1.51876e-14	2.025e-10	8.52272e-16	2.45778e-15	1.07987e-11
	Léguer	Bretagne	3.23775e-19	3.959e-17	1.24475e-14	1.36602e-11	9.85691e-19	6.94951e-12	1.00943e-11	2.42305e-15	1.05873e-14	1.46602e-11	7.20874e-16	2.70136e-14	5.01303e-16	2.67229e-13	1.35287e-13	1.61525e-10	1.42829e-16	1.51637e-15	2.35992e-11
	Ic	Bretagne	7.18416e-18	5.08647e-11	3.2486e-14	1.85783e-08	1.20895e-15	4.86986e-17	2.8583e-09	5.27379e-15	1.183e-11	1.87903e-09	4.32408e-14	9.85178e-11	6.99178e-17	5.05817e-11	7.96523e-10	7.9608e-14	5.29702e-12	5.54896e-13	4.78925e-10
	Frémur	Bretagne	1.84719e-14	5.42222e-11	9.04909e-14	2.00668e-10	9.63298e-17	1.40973e-14	3.71712e-15	4.54826e-13	1.05088e-11	7.53695e-09	5.31717e-13	6.40438e-12	7.88029e-15	1.02353e-14	9.40342e-10	2.54205e-15	4.71567e-14	3.95989e-16	9.2042e-12
	Couesnon	Bretagne	1.32624e-23	1.06455e-11	8.54378e-20	6.84989e-17	5.84417e-20	1.64192e-15	5.85459e-11	1.0385e-17	1.53367e-16	2.60039e-12	1.25028e-22	3.94421e-18	1.31852e-19	7.76332e-17	1.0278e-22	1.25096e-15	6.49627e-17	2.09288e-16	7.11392e-12
	Selune	Bretagne	4.01786e-17	7.14351e-11	1.22286e-15	7.08939e-11	1.50665e-14	1.13939e-12	1.96248e-10	3.33283e-14	1.33225e-10	1.64328e-06	1.90118e-11	1.65349e-09	3.46371e-10	3.41801e-11	1.46237e-13	4.76753e-09	1.00694e-11	9.67606e-11	7.95256e-07
	Sée	Bretagne	5.11207e-22	5.62418e-19	6.75859e-17	3.38182e-14	8.65331e-18	1.05582e-16	1.52945e-13	7.30947e-18	2.344e-16	5.5429e-11	2.19192e-16	1.77536e-15	3.66242e-16	1.01341e-09	1.61131e-14	7.63415e-09	3.74286e-18	1.12642e-15	3.17153e-09
	Sienne	Bretagne	5.83559e-23	1.85135e-17	1.12441e-18	1.5085e-15	3.5514e-17	2.00452e-12	3.60637e-15	7.23373e-20	4.33386e-15	3.45902e-14	1.14965e-18	1.87686e-16	3.50502e-17	2.89714e-13	2.02317e-19	4.92197e-12	1.25205e-20	6.43167e-13	1.25313e-13
	Saire	Bretagne	1.40365e-21	4.63952e-17	2.27414e-15	1.667e-09	7.91408e-12	1.57364e-14	8.42902e-13	1.69066e-13	9.18855e-16	5.28019e-13	3.66626e-11	9.33952e-13	9.4675e-20	7.70617e-13	4.26145e-14	2.52268e-10	5.82082e-21	2.51185e-18	3.26749e-11
	Vire	Lower Normandie	2.48384e-14	1.72818e-11	2.11945e-16	7.43087e-11	5.73109e-15	2.3905e-15	6.83301e-11	2.90753e-14	2.3539e-11	3.01592e-08	6.86314e-10	2.87205e-07	2.00541e-12	2.59122e-11	1.8339e-08	2.05349e-12	5.91493e-15	1.34565e-09	2.10961e-09
	Seulles	Lower Normandie	1.60823e-17	3.62802e-16	3.12236e-18	6.26487e-13	1.48888e-16	6.36503e-17	2.02718e-16	2.31905e-18	5.581e-18	4.83762e-17	1.06028e-15	2.34194e-13	7.86343e-17	2.4499e-14	1.04892e-10	9.54732e-18	4.50782e-22	4.31806e-17	1.2979e-15
	Orne	Lower Normandie	4.62133e-11	2.49515e-13	1.39356e-14	1.9462e-10	4.94712e-16	2.57296e-13	1.01697e-09	1.42326e-10	1.58643e-08	8.09926e-11	1.64688e-12	4.76778e-09	1.6489e-11	8.69334e-12	1.30922e-08	2.51327e-11	2.35357e-16	3.16705e-12	2.97157e-09
	Dives	Lower Normandie	9.67006e-23	1.69314e-17	1.18587e-19	4.68878e-15	2.8114e-18	9.21812e-23	1.18298e-21	4.60736e-24	1.43814e-22	1.07908e-18	7.73675e-22	4.93259e-16	4.97177e-20	4.4837e-18	5.60704e-15	4.58098e-17	2.12355e-26	5.10598e-19	1.25813e-16
	Touques	Lower Normandie	3.44767e-16	1.82143e-15	2.44341e-17	3.78713e-12	1.71789e-17	7.79035e-18	2.49118e-14	8.77009e-19	4.41664e-18	5.46126e-15	6.76083e-15	7.15983e-11	7.65947e-15	2.22411e-13	1.49664e-10	8.25054e-15	3.35221e-21	1.26895e-16	9.51534e-15
	Seine	Lower Normandie	2.27068e-18	1.34947e-15	1.00116e-18	5.28243e-12	6.08549e-15	1.20752e-15	2.78835e-16	1.19454e-15	1.29227e-17	6.16257e-13	1.07726e-16	2.41547e-10	6.08645e-13	1.37588e-10	5.59302e-08	1.40782e-14	4.04379e-17	9.5207e-18	3.06759e-10
	Valmont	Upper Normandie	3.94682e-17	1.96224e-15	1.0551e-19	2.40672e-15	1.43268e-19	1.1213e-19	2.49795e-10	6.838e-16	1.87462e-15	1.5511e-16	1.18598e-15	1.83459e-12	3.00908e-14	1.6225e-12	3.18013e-10	9.19059e-16	2.5163e-15	1.24184e-16	3.29381e-17
	Durdent	Upper Normandie	5.27194e-22	6.43749e-23	3.43433e-21	4.5702e-18	8.16876e-20	7.87661e-20	3.63558e-15	5.56115e-21	2.63613e-20	1.10917e-17	4.92973e-18	1.1335e-14	1.22332e-16	7.12953e-15	2.16827e-15	1.27851e-16	9.80235e-21	7.19023e-16	5.16674e-17
	Saâne	Upper Normandie	9.05211e-20	2.68308e-19	9.83467e-20	1.08812e-18	1.21373e-16	1.34198e-18	3.18982e-14	3.45772e-18	1.61544e-18	1.14821e-14	8.71823e-18	3.23655e-13	4.92084e-16	2.77164e-11	3.10158e-13	2.9729e-13	7.27609e-22	4.01178e-18	8.43886e-14
	Scie	Upper Normandie	1.06348e-17	7.41012e-21	7.85533e-20	4.76617e-17	5.33156e-19	3.43366e-19	4.65643e-14	8.54281e-18	5.18132e-18	3.90825e-15	6.42306e-15	1.76346e-11	1.93989e-16	4.70191e-12	1.60482e-10	9.29898e-18	3.93971e-19	3.69699e-20	2.59166e-13
	Arques	Upper Normandie	3.02014e-16	7.62929e-15	1.31081e-15	1.20535e-12	3.25641e-15	4.33007e-14	1.669e-10	1.2299e-13	3.4727e-14	2.3917e-11	4.10378e-13	4.05565e-11	1.12141e-11	6.16364e-11	3.34899e-08	6.5215e-14	6.47187e-16	3.23433e-14	5.45696e-12
	Yères	Upper Normandie	7.99167e-21	7.13428e-22	5.94157e-23	3.13736e-17	3.94197e-20	2.60461e-19	2.83022e-13	4.08368e-23	8.43398e-18	4.61294e-14	5.95133e-18	8.04149e-14	7.1252e-18	4.89935e-16	2.13193e-15	6.27492e-17	7.0396e-22	3.2455e-18	1.96126e-15
	Bresle	Upper Normandie	4.76868e-19	6.45584e-19	3.22787e-18	7.37638e-14	2.52009e-16	1.07282e-15	7.7145e-13	2.21629e-14	7.8361e-18	1.17838e-14	4.44009e-15	1.43725e-12	1.23159e-14	4.68332e-12	1.21838e-09	3.51661e-14	2.01039e-19	8.09296e-17	9.81299e-14
	Somme	Upper Normandie	1.76627e-16	1.30127e-11	1.06344e-13	4.80118e-13	6.47887e-19	2.58863e-18	6.60512e-15	9.45982e-17	2.02594e-15	3.25697e-17	1.0582e-13	2.95185e-14	5.20104e-17	1.23427e-13	8.13467e-10	1.06453e-14	9.62441e-13	7.04779e-20	1.08361e-13
	Authie	Upper Normandie	4.22732e-22	9.45251e-21	1.72675e-22	1.6772e-20	1.66197e-21	1.87958e-17	5.11335e-17	8.10616e-22	3.65309e-17	2.52592e-17	4.41354e-21	8.39776e-16	1.40334e-21	2.66625e-15	1.4454e-16	3.59033e-20	7.53011e-23	5.98313e-19	1.54066e-19
	Canche	Upper Normandie	1.3838e-18	3.79512e-18	1.21841e-20	1.18904e-16	6.16367e-19	2.25336e-16	2.48874e-13	3.77624e-22	3.64622e-18	3.83939e-16	2.00296e-20	1.80537e-15	9.34853e-18	2.71414e-13	8.38961e-13	1.02589e-18	2.66252e-19	4.12414e-18	8.4947e-14
	Liane	Upper Normandie	1.85912e-19	2.7045e-19	1.96141e-16	1.96115e-16	5.31308e-20	3.79247e-18	2.77947e-13	1.73953e-19	2.34844e-15	7.77264e-16	2.55976e-13	8.32177e-15	1.72499e-18	1.26814e-10	4.46594e-11	7.00621e-14	6.69606e-20	8.64163e-18	8.44988e-12
	Slack	Upper Normandie	1.28367e-15	8.74863e-19	2.59795e-16	1.64632e-18	9.59481e-16	3.2731e-17	1.7656e-14	1.62282e-21	8.50814e-17	1.06326e-13	9.3442e-16	9.8672e-12	3.21746e-19	4.76855e-14	1.89011e-12	9.02606e-14	1.09804e-20	1.36649e-12	1.39281e-15
	Skjern	Denmark	8.89252e-17	1.27107e-17	2.2189e-20	1.9095e-13	8.58929e-17	3.45783e-22	2.78218e-13	1.42114e-20	8.22447e-14	6.23455e-13	1.08463e-15	1.85506e-12	1.94012e-19	2.47364e-17	7.38056e-10	7.20176e-18	3.043e-21	4.96104e-15	2.03591e-14
	Sneum	Denmark	2.88487e-15	2.50596e-18	1.06743e-20	3.71378e-14	4.39153e-18	4.17249e-19	5.31403e-14	3.25891e-19	2.66691e-13	1.04208e-10	8.51989e-16	2.0232e-11	3.42326e-21	1.03544e-15	3.45136e-12	8.07882e-16	2.9719e-20	2.57337e-15	7.78356e-14
	Hatchery J	French hatcheries	1.72074e-23	2.45154e-29	3.19246e-30	2.12619e-24	1.36034e-26	1.73771e-30	1.66432e-21	3.066e-27	3.84853e-22	2.56013e-18	4.08901e-22	7.59549e-20	1.35175e-31	7.55931e-26	9.11012e-23	1.57572e-21	2.75684e-32	8.63698e-24	1.33688e-24
	Hatchery PF	French hatcheries	2.81528e-21	3.19065e-22	5.68568e-20	7.0064e-14	1.2283e-18	4.46862e-20	3.5259e-16	3.03278e-16	4.4972e-14	3.7897e-17	5.5982e-16	4.64953e-10	3.86943e-15	2.13897e-16	1.30004e-12	2.19073e-16	1.03385e-20	4.20491e-14	3.50327e-13
cBayes	Arigideen	South east Ireland	0	0	0	0	0	0	0	0	0	0	0	0	0	0	0	0	0	0	0
	Colligan	South east Ireland	0	0	0	0	0	0	0	0	0	0	0	0	0	0	0	0	0	0	0
	Sow	South east Ireland	0	0	0	0	0	0	0	0	0	0	0	0	0	0	0	0	0	0	0
	Owenavaragh	South east Ireland	0	0	0	0	0	0	0	0	0	0	0	0	0	0	0	0	0	0	0
	Inch	South east Ireland	0	0	0	0	0	0	0	0	0	0	0	0	0	0	0	0	0	0	0
	Avoca	South east Ireland	0	0	0	0	0	0	0	0	0	0	0	0	0	0	0	0	0	0	0
	Nevern	Outer Bristol Channel	0	0	0	0	0	0	0	0	0	0	0	0	0	0	0	0	0	0	0
	West Cleddau	Outer Bristol Channel	0	0	0	0.01	0	0	0	0	0.03	0	0	0	0	0	0	0	0	0	0
	East Cleddau	Outer Bristol Channel	0	0	0	0	0	0	0	0	0	0	0	0	0	0	0	0	0	0	0
	Taff	Outer Bristol Channel	0	0	0	0	0	0	0	0	0.01	0	0	0	0	0	0	0	0	0	0
	Twyi	Outer Bristol Channel	0	0	0	0	0	0	0	0	0.02	0	0	0	0	0	0	0	0	0	0
	Tawe	Outer Bristol Channel	0	0	0	0	0	0	0	0	0	0	0	0	0	0	0	0	0	0	0
	Ogmore	Outer Bristol Channel	0	0	0	0	0	0	0	0	0	0	0	0	0	0	0	0	0	0	0
	Wye	Inner Bristol Channel	0	0	0	0	0	0	0	0	0	0	0	0	0	0	0	0	0	0	0
	Severn	Inner Bristol Channel	0	0	0	0	0	0	0	0	0	0	0	0	0	0	0	0	0	0	0
	Bristol Avon	Inner Bristol Channel	0	0	0	0	0	0	0	0	0	0	0	0	0	0	0	0	0	0	0
	Doniford	Outer Bristol Channel	0	0	0	0	0	0	0	0	0	0	0	0	0	0	0	0	0	0	0
	East Lyn	Outer Bristol Channel	0	0	0	0	0	0	0	0	0	0	0	0	0	0	0	0	0	0	0
	Taw	Outer Bristol Channel	0	0	0	0	0	0	0	0	0	0	0	0	0	0.03	0	0	0	0	0
	Torridge	Outer Bristol Channel	0	0	0	0	0	0	0	0	0	0	0	0	0	0	0	0	0	0	0
	Camel	Devon & Cornwall	0	0	0	0	0	0	0	0	0	0	0	0	0	0	0	0	0	0	0
	Menalhyl	Devon & Cornwall	0	0	0	0	0	0	0	0	0.01	0	0	0	0	0.01	0	0	0	0	0
	Red River	Land's End	0	0	0	0	0	0	0	0	0	0	0	0	0	0	0	0	0	0	0
	Hayle	Land's End	0	0	0	0	0	0	0	0	0	0	0	0	0	0	0	0	0	0	0
	Trevaylor	Land's End	0	0	0	0	0	0	0	0	0	0	0	0	0	0	0	0	0	0	0
	Crowlas	Land's End	0	0	0	0	0	0	0	0	0	0	0	0	0	0	0	0	0	0	0
	Tresillian	Devon & Cornwall	0.1	0	0	0	0	0	0	0	0.07	0.06	0.04	0	0	0	0	0	0	0	0.01
	Fal	Devon & Cornwall	0.03	0	0	0	0	0	0	0	0.01	0	0	0	0	0	0	0	0	0	0
	Fowey	Devon & Cornwall	0.01	0	0	0	0	0	0	0	0.1	0	0	0	0	0.02	0.01	0	0	0	0
	West Looe	Devon & Cornwall	0	0	0	0	0	0	0	0	0	0	0	0	0	0	0	0	0	0	0
	East Looe	Devon & Cornwall	0	0	0.01	0.01	0	0	0	0	0	0	0	0	0	0	0	0	0	0	0
	Seaton	Devon & Cornwall	0	0	0	0	0	0	0	0	0	0	0	0	0	0	0	0	0	0	0
	Lynher	Devon & Cornwall	0	0	0	0	0	0	0	0	0.01	0	0	0	0	0	0.01	0	0	0	0
	Tamar	Devon & Cornwall	0.84	1	0.99	0.98	1	1	0.99	1	0.75	0.94	0.96	1	1	0.95	0.98	1	0.99	1	0.99
	Tavy	Devon & Cornwall	0	0	0	0	0	0	0	0	0	0	0	0	0	0	0	0	0	0	0
	Plym	Devon & Cornwall	0	0	0	0	0	0	0	0	0	0	0	0	0	0	0	0	0	0	0
	Yealm	Devon & Cornwall	0.01	0	0	0	0	0	0	0	0	0	0	0	0	0	0	0	0	0	0
	Erme	Devon & Cornwall	0	0	0	0	0	0	0	0	0	0	0	0	0	0	0	0	0	0	0
	Devon Avon	Devon & Cornwall	0	0	0	0	0	0	0	0	0	0	0	0	0	0	0	0	0	0	0
	Dart	Devon & Cornwall	0	0	0	0	0	0	0	0	0	0	0	0	0	0	0	0	0	0	0
	Teign	Devon & Cornwall	0	0	0	0	0	0	0	0	0	0	0	0	0	0	0	0	0	0	0
	Exe	Devon & Cornwall	0	0	0	0	0	0	0	0	0	0	0	0	0	0	0	0	0	0	0
	Otter	Devon & Cornwall	0	0	0	0	0	0	0	0	0	0	0	0	0	0	0	0	0	0	0
	Axe	Devon & Cornwall	0	0	0	0	0	0	0	0	0	0	0	0	0	0	0	0	0	0	0
	Brit	Hampshire Basin	0	0	0	0	0	0	0	0	0	0	0	0	0	0	0	0	0	0	0
	Frome	Hampshire Basin	0	0	0	0	0	0	0	0	0	0	0	0	0	0	0	0	0	0	0
	Piddle	Hampshire Basin	0	0	0	0	0	0	0	0	0	0	0	0	0	0	0	0	0	0	0
	Dorset Stour	Hampshire Basin	0	0	0	0	0	0	0	0	0	0	0	0	0	0	0	0	0	0	0
	Hampshire Avon	Hampshire Basin	0	0	0	0	0	0	0	0	0	0	0	0	0	0	0	0	0	0	0
	Lymington	Hampshire Basin	0	0	0	0	0	0	0	0	0	0	0	0	0	0	0	0	0	0	0
	Beaulieu	Hampshire Basin	0	0	0	0	0	0	0	0	0	0	0	0	0	0	0	0	0	0	0
	Itchen	Hampshire Basin	0	0	0	0	0	0	0	0	0	0	0	0	0	0	0	0	0	0	0
	Test	Hampshire Basin	0	0	0	0	0	0	0	0	0	0	0	0	0	0	0	0	0	0	0
	Hamble	Hampshire Basin	0	0	0	0	0	0	0	0	0	0	0	0	0	0	0	0	0	0	0
	Meon	Hampshire Basin	0	0	0	0	0	0	0	0	0	0	0	0	0	0	0	0	0	0	0
	Wallington	Hampshire Basin	0	0	0	0	0	0	0	0	0	0	0	0	0	0	0	0	0	0	0
	Eastern Yar	South east England	0	0	0	0	0	0	0	0	0	0	0	0	0	0	0	0	0	0	0
	Arun	South east England	0	0	0	0	0	0	0	0	0	0	0	0	0	0	0	0	0	0	0
	Adur	South east England	0	0	0	0	0	0	0	0	0	0	0	0	0	0	0	0	0	0	0
	Sussex Ouse	South east England	0	0	0	0	0	0	0	0	0	0	0	0	0	0	0	0	0	0	0
	Eastern Rother	South east England	0	0	0	0	0	0	0	0	0	0	0	0	0	0	0	0	0	0	0
	Dour	South east England	0	0	0	0	0	0	0	0	0	0	0	0	0	0	0	0	0	0	0
	Great Stour	South east England	0	0	0	0	0	0	0	0	0	0	0	0	0	0	0	0	0	0	0
	Medway	Thames & East Anglia	0	0	0	0	0	0	0	0	0	0	0	0	0	0	0	0	0	0	0
	Thames	Thames & East Anglia	0	0	0	0	0	0	0	0	0	0	0	0	0	0	0	0	0	0	0
	Belstead Brook	Thames & East Anglia	0	0	0	0	0	0	0	0	0	0	0	0	0	0	0	0	0	0	0
	Wensum	Thames & East Anglia	0	0	0	0	0	0	0	0	0	0	0	0	0	0	0	0	0	0	0
	Glaven	Thames & East Anglia	0	0	0	0	0	0	0	0	0	0	0	0	0	0	0	0	0	0	0
	Nar	Thames & East Anglia	0	0	0	0	0	0	0	0	0	0	0	0	0	0	0	0	0	0	0
	Yorkshire Esk	North East England	0	0	0	0	0	0	0	0	0	0	0	0	0	0	0	0	0	0	0
	Tyne	North East England	0	0	0	0	0	0	0	0	0	0	0	0	0	0	0	0	0	0	0
	Coquet	North East England	0	0	0	0	0	0	0	0	0	0	0	0	0	0	0	0	0	0	0
	Tweed	North East England	0	0	0	0	0	0	0	0	0	0	0	0	0	0	0	0	0	0	0
	Aber Wrac'h	Bretagne	0	0	0	0	0	0	0	0	0	0	0	0	0	0	0	0	0	0	0
	Flèche	Bretagne	0	0	0	0	0	0	0	0	0	0	0	0	0	0	0	0	0	0	0
	Kérallé	Bretagne	0	0	0	0	0	0	0	0	0	0	0	0	0	0	0	0	0	0	0
	Guillec	Bretagne	0	0	0	0	0	0	0	0	0	0	0	0	0	0	0	0	0	0	0
	Horn	Bretagne	0	0	0	0	0	0	0	0	0	0	0	0	0	0	0	0	0	0	0
	Yar	Bretagne	0	0	0	0	0	0	0	0	0	0	0	0	0	0	0	0	0	0	0
	Léguer	Bretagne	0	0	0	0	0	0	0	0	0	0	0	0	0	0	0	0	0	0	0
	Ic	Bretagne	0	0	0	0	0	0	0	0	0	0	0	0	0	0	0	0	0	0	0
	Frémur	Bretagne	0	0	0	0	0	0	0	0	0	0	0	0	0	0	0	0	0	0	0
	Couesnon	Bretagne	0	0	0	0	0	0	0	0	0	0	0	0	0	0	0	0	0	0	0
	Selune	Bretagne	0	0	0	0	0	0	0	0	0	0	0	0	0	0	0	0	0	0	0
	Sée	Bretagne	0	0	0	0	0	0	0	0	0	0	0	0	0	0	0	0	0	0	0
	Sienne	Bretagne	0	0	0	0	0	0	0	0	0	0	0	0	0	0	0	0	0	0	0
	Saire	Bretagne	0	0	0	0	0	0	0	0	0	0	0	0	0	0	0	0	0	0	0
	Vire	Lower Normandie	0	0	0	0	0	0	0	0	0	0	0	0	0	0	0	0	0	0	0
	Seulles	Lower Normandie	0	0	0	0	0	0	0	0	0	0	0	0	0	0	0	0	0	0	0
	Orne	Lower Normandie	0	0	0	0	0	0	0	0	0	0	0	0	0	0	0	0	0	0	0
	Dives	Lower Normandie	0	0	0	0	0	0	0	0	0	0	0	0	0	0	0	0	0	0	0
	Touques	Lower Normandie	0	0	0	0	0	0	0	0	0	0	0	0	0	0	0	0	0	0	0
	Seine	Lower Normandie	0	0	0	0	0	0	0	0	0	0	0	0	0	0	0	0	0	0	0
	Valmont	Upper Normandie	0	0	0	0	0	0	0	0	0	0	0	0	0	0	0	0	0	0	0
	Durdent	Upper Normandie	0	0	0	0	0	0	0	0	0	0	0	0	0	0	0	0	0	0	0
	Saâne	Upper Normandie	0	0	0	0	0	0	0	0	0	0	0	0	0	0	0	0	0	0	0
	Scie	Upper Normandie	0	0	0	0	0	0	0	0	0	0	0	0	0	0	0	0	0	0	0
	Arques	Upper Normandie	0	0	0	0	0	0	0	0	0	0	0	0	0	0	0	0	0	0	0
	Yères	Upper Normandie	0	0	0	0	0	0	0	0	0	0	0	0	0	0	0	0	0	0	0
	Bresle	Upper Normandie	0	0	0	0	0	0	0	0	0	0	0	0	0	0	0	0	0	0	0
	Somme	Upper Normandie	0	0	0	0	0	0	0	0	0	0	0	0	0	0	0	0	0	0	0
	Authie	Upper Normandie	0	0	0	0	0	0	0	0	0	0	0	0	0	0	0	0	0	0	0
	Canche	Upper Normandie	0	0	0	0	0	0	0	0	0	0	0	0	0	0	0	0	0	0	0
	Liane	Upper Normandie	0	0	0	0	0	0	0	0	0	0	0	0	0	0	0	0	0	0	0
	Slack	Upper Normandie	0	0	0	0	0	0	0	0	0	0	0	0	0	0	0	0	0	0	0
	Skjern	Denmark	0	0	0	0	0	0	0	0	0	0	0	0	0	0	0	0	0	0	0
	Sneum	Denmark	0	0	0	0	0	0	0	0	0	0	0	0	0	0	0	0	0	0	0
	Hatchery J	French hatcheries	0	0	0	0	0	0	0	0	0	0	0	0	0	0	0	0	0	0	0
	Hatchery PF	French hatcheries	0	0	0	0	0	0	0	0	0	0	0	0	0	0	0	0	0	0	0

## Sheet: Supp Table 3.09
Supplementary Table 3.09 Erme (Devon & Cornwall)
			Individual / Assignment Probability
Method	River	Region	ERMLOP01	ERMLOP02	ERMLOP03	ERMLOP04	ERMLOP05	ERMLOP06	ERMLOP07	ERMLOP08	ERMLOP10	ERMLOP11	ERMLOP12	ERMLOP13	ERMLOP14	ERMLOP15	ERMLOP16	ERMLOP18	ERMLOP19	ERMLOP20	ERMLOP21	ERMLOP22	ERMLOP23	ERMLOP24
RUBIAS		South east Ireland	2.07876e-15	6.39604e-09	1.25802e-07	2.90908e-09	1.33258e-06	6.08232e-12	4.72621e-11	4.83871e-10	4.62101e-11	1.3858e-11	5.80861e-12	2.32566e-08	3.05075e-08	8.72543e-12	4.1517e-11	1.20109e-13	3.11705e-09	5.78004e-10	2.74892e-09	1.01219e-11	7.63255e-09	2.85555e-07
		Outer Bristol Channel	1.18343e-10	1.93879e-06	0.000291753	3.17373e-07	0.000251766	1.5362e-06	1.0237e-06	0.000357262	7.05651e-08	2.19631e-07	2.6993e-09	0.000204173	2.43433e-05	2.2567e-07	2.92854e-06	2.85964e-08	8.11857e-07	0.000162868	3.17886e-06	0.000136094	1.78775e-05	7.33979e-06
		Inner Bristol Channel	1.71088e-17	2.87174e-09	1.82037e-09	1.2193e-11	6.74923e-12	8.3551e-12	2.13627e-13	1.32923e-15	2.3331e-15	8.5187e-15	2.38623e-15	4.2021e-12	1.10897e-12	8.27613e-14	5.9314e-14	2.93455e-15	2.90417e-12	2.62434e-14	2.45333e-12	1.56364e-12	2.03193e-10	2.14666e-10
		Devon & Cornwall	1	0.999998	0.999708	1	0.999746	0.999998	0.999999	0.999643	1	1	1	0.998851	0.999974	1	0.999997	1	0.999999	0.999837	0.999996	0.999863	0.999982	0.999991
		Land's End	1.22145e-13	1.80571e-13	2.62773e-10	1.04228e-13	2.55906e-11	8.68667e-15	9.43245e-10	1.98849e-09	1.03749e-12	1.43425e-12	3.91932e-09	2.62236e-07	1.52587e-10	1.14253e-15	4.92278e-08	3.47287e-14	3.1172e-11	2.32388e-10	2.00281e-10	3.63061e-12	1.24013e-09	2.0927e-10
		Hampshire Basin	3.15196e-14	3.10644e-12	2.40198e-13	3.96407e-11	6.72414e-11	2.55176e-10	7.14604e-11	9.66206e-15	1.14266e-14	4.30411e-18	4.25181e-13	2.53517e-06	1.2181e-09	2.34306e-17	2.67205e-12	1.25624e-15	4.12704e-11	3.43067e-13	1.04454e-09	5.49159e-12	6.10304e-08	3.68263e-10
		South east England	3.19975e-14	5.08979e-11	1.23081e-12	2.92294e-10	2.03578e-10	8.41484e-11	7.79801e-12	2.26214e-16	3.23929e-11	4.96995e-15	1.16596e-10	0.00053378	2.9643e-10	6.99122e-15	3.44464e-15	7.42376e-13	9.66756e-10	3.6204e-14	8.84273e-11	8.51449e-12	6.8106e-11	1.40273e-08
		Thames & East Anglia	2.05778e-15	1.11554e-13	3.09383e-11	2.07609e-15	6.38792e-13	1.52522e-15	3.05199e-12	1.4796e-18	3.51124e-13	1.30674e-18	5.01814e-12	1.05033e-10	3.82013e-11	1.57419e-15	3.37636e-15	3.32929e-18	1.76807e-17	6.02874e-15	1.23943e-16	8.30892e-12	6.63916e-11	2.34353e-14
		North east England	6.92431e-17	5.70653e-11	3.22169e-07	3.46834e-17	1.35258e-10	7.88564e-18	1.17255e-21	5.61166e-15	4.42023e-16	1.04967e-16	7.16965e-17	1.13932e-11	2.86639e-11	1.16212e-16	2.68098e-18	2.70992e-18	1.35567e-15	3.99725e-13	2.4761e-14	9.1079e-15	1.2817e-16	6.91618e-10
		Bretagne	9.14382e-14	3.67966e-09	1.16197e-09	4.81948e-11	8.32564e-07	2.94131e-08	1.30279e-07	5.71665e-09	3.149e-08	2.23097e-12	6.21773e-13	0.000299798	1.43281e-08	8.1676e-10	1.10703e-09	7.76548e-11	5.30666e-12	2.23274e-11	3.29608e-07	5.26611e-07	7.83083e-10	9.33144e-08
		Lower Normandie	2.0586e-14	6.30078e-09	1.63952e-08	5.2795e-09	4.36821e-07	2.90676e-10	7.53639e-11	7.60554e-11	3.27147e-09	3.17909e-11	5.37832e-09	0.000108375	8.85753e-07	1.79901e-12	1.63212e-11	1.10686e-13	5.00234e-10	6.68031e-14	4.92328e-10	2.30637e-08	6.2616e-09	1.4326e-06
		Upper Normandie	7.20121e-15	6.19135e-13	1.07977e-10	2.2155e-12	7.17754e-09	1.25526e-10	1.4391e-16	2.76967e-12	4.98935e-13	2.43481e-13	5.88647e-11	1.46566e-08	1.21156e-07	1.77248e-15	1.12497e-12	1.34302e-13	2.98941e-12	2.459e-16	1.92407e-11	4.9069e-11	1.06043e-10	3.61994e-11
		Denmark	1.04707e-19	4.1918e-11	4.17188e-11	2.10376e-13	5.46455e-10	1.34829e-15	3.21957e-16	4.78472e-12	3.37441e-12	6.8373e-15	9.42084e-13	1.51719e-08	2.14372e-07	3.45743e-15	1.89548e-17	1.78759e-17	5.20877e-14	2.04574e-17	2.27292e-12	2.16949e-14	3.83121e-16	4.64548e-09
		French Hatcheries	3.65703e-20	3.04072e-14	2.18733e-16	1.02703e-16	7.78661e-13	1.72964e-15	3.69459e-21	9.31041e-15	2.47273e-11	4.09289e-14	6.26906e-18	1.20947e-11	3.67829e-15	5.55837e-15	2.01614e-19	3.00032e-18	4.80369e-14	1.51008e-18	7.62812e-15	2.56849e-16	9.97893e-15	8.0525e-12
cBayes		South east Ireland	0	0	0	0	0	0	0	0	0	0	0	0	0	0	0	0	0	0	0	0	0	0
		Outer Bristol Channel	0	0	0	0	0	0	0	0	0	0	0	0.01	0	0	0	0	0	0	0	0	0	0
		Inner Bristol Channel	0	0	0	0	0	0	0	0	0	0	0	0	0	0	0	0	0	0	0	0	0	0
		Devon & Cornwall	1	1	1	1	0.99	1	1	1	0.99	1	1	0.98	0.99	1	1	1	1	1	1	1	1	1
		Land's End	0	0	0	0	0	0	0	0	0	0	0	0	0	0	0	0	0	0	0	0	0	0
		Hampshire Basin	0	0	0	0	0	0	0	0	0	0	0	0	0	0	0	0	0	0	0	0	0	0
		South east England	0	0	0	0	0	0	0	0	0	0	0	0	0	0	0	0	0	0	0	0	0	0
		Thames & East Anglia	0	0	0	0	0	0	0	0	0	0	0	0	0	0	0	0	0	0	0	0	0	0
		North east England	0	0	0	0	0	0	0	0	0	0	0	0	0	0	0	0	0	0	0	0	0	0
		Bretagne	0	0	0	0	0	0	0	0	0	0	0	0	0	0	0	0	0	0	0	0	0	0
		Lower Normandie	0	0	0	0	0	0	0	0	0	0	0	0	0	0	0	0	0	0	0	0	0	0
		Upper Normandie	0	0	0	0	0	0	0	0	0	0	0	0	0	0	0	0	0	0	0	0	0	0
		Denmark	0	0	0	0	0	0	0	0	0	0	0	0	0	0	0	0	0	0	0	0	0	0
		French Hatcheries	0	0	0	0	0	0	0	0	0	0	0	0	0	0	0	0	0	0	0	0	0	0
RUBIAS	Arigideen	South east Ireland	1.42148e-17	7.96576e-10	8.69841e-10	5.28988e-14	2.03338e-12	2.19321e-15	1.1224e-12	4.19187e-12	8.35298e-13	2.11832e-15	3.69381e-15	1.01337e-08	1.27864e-11	1.18062e-13	1.98913e-15	1.71017e-14	5.40256e-12	9.42452e-11	2.69271e-09	2.65011e-12	4.56235e-13	3.85971e-10
	Colligan	South east Ireland	4.27405e-19	1.3553e-12	2.05409e-08	1.99604e-14	9.33136e-12	5.23122e-16	2.11351e-15	1.32667e-11	8.27814e-14	2.47884e-15	8.03238e-19	5.8325e-15	3.6674e-10	7.4784e-14	5.48851e-14	1.41887e-17	2.47822e-15	2.33686e-10	8.04906e-14	2.92762e-15	3.80271e-11	5.8578e-10
	Sow	South east Ireland	5.99711e-16	1.61553e-12	1.09703e-12	1.35077e-14	1.13735e-12	1.17846e-19	8.59329e-13	1.88552e-16	2.45364e-15	1.61096e-18	8.05153e-20	2.90063e-15	9.5166e-13	5.56511e-20	7.08255e-13	2.17804e-17	1.01326e-13	3.10715e-12	1.3214e-14	6.37828e-14	5.56396e-13	1.68814e-12
	Owenavaragh	South east Ireland	2.67039e-17	4.7308e-11	8.47342e-09	1.03344e-11	1.76149e-07	1.13738e-13	3.64924e-15	4.64016e-10	3.95618e-13	5.19946e-12	4.73633e-13	1.30087e-08	8.77109e-11	5.41551e-13	2.52033e-13	2.19992e-14	4.08712e-12	3.6202e-11	3.84784e-11	5.20625e-13	9.46337e-14	7.71947e-09
	Inch	South east Ireland	4.86163e-16	3.36844e-09	9.58787e-08	2.10341e-09	1.58058e-07	5.9356e-12	1.85674e-11	2.08852e-13	6.30606e-12	2.89722e-13	2.80345e-12	1.13961e-10	3.00393e-08	7.79989e-12	3.82671e-11	2.19915e-14	1.54979e-10	9.83056e-11	1.45431e-11	6.88403e-12	5.97297e-10	2.7553e-07
	Avoca	South east Ireland	9.51545e-16	2.18074e-09	3.83934e-11	7.9525e-10	9.98364e-07	3.0263e-14	2.67072e-11	2.18798e-12	3.85879e-11	8.36423e-12	2.52783e-12	2.61122e-13	1.68844e-14	1.91148e-13	2.23269e-12	5.89805e-14	2.95248e-09	1.12458e-10	3.09702e-12	4.52038e-16	6.99612e-09	1.33193e-09
	Nevern	Outer Bristol Channel	4.94407e-13	4.14815e-08	1.14924e-06	3.76767e-09	3.2462e-06	1.98137e-09	1.4611e-09	1.38914e-05	5.01704e-10	3.31563e-09	2.16757e-09	1.72306e-05	5.39717e-08	5.26603e-09	7.42079e-09	1.24571e-08	2.19976e-07	2.03663e-08	2.50445e-08	3.03085e-08	2.53443e-08	5.34547e-08
	West Cleddau	Outer Bristol Channel	1.3245e-12	8.76877e-07	1.30531e-06	4.81624e-12	0.000189045	5.89849e-07	3.91583e-11	6.10504e-06	4.09683e-08	2.53694e-10	1.1741e-10	0.000162773	7.50493e-06	5.63411e-08	9.01205e-09	7.87255e-09	2.89838e-08	2.52908e-09	3.1762e-07	9.18177e-07	1.06226e-08	4.04471e-06
	East Cleddau	Outer Bristol Channel	6.66041e-18	9.9837e-08	1.1566e-08	2.36652e-13	1.02132e-08	4.91799e-10	1.10352e-13	9.92561e-09	2.4338e-10	1.79534e-12	3.20915e-15	2.66121e-06	2.5858e-10	1.46053e-08	3.26071e-12	8.17827e-15	1.8481e-12	2.01738e-10	1.77583e-09	6.006e-09	1.63614e-12	3.24935e-09
	Taff	Outer Bristol Channel	6.8653e-18	7.92684e-07	2.93532e-08	2.91779e-09	7.16735e-06	6.34941e-12	1.23646e-10	4.07836e-11	1.88613e-10	2.82474e-09	1.47631e-11	3.66681e-07	1.33181e-08	1.40752e-11	3.52491e-14	1.97853e-13	4.52817e-12	1.38756e-08	9.96408e-10	5.3141e-09	2.27271e-10	2.79779e-09
	Twyi	Outer Bristol Channel	7.10646e-22	4.8092e-11	2.93647e-10	4.34889e-14	6.24957e-11	8.07374e-15	1.4034e-16	7.06867e-11	7.79812e-14	1.73783e-14	1.80896e-17	1.23887e-12	5.2575e-12	2.53946e-15	1.4361e-15	3.70134e-15	3.13319e-14	8.27757e-14	1.7222e-12	3.86323e-12	2.35759e-14	6.0453e-15
	Tawe	Outer Bristol Channel	8.87579e-18	1.32121e-10	6.32492e-10	1.16432e-15	7.95836e-10	6.61431e-13	6.22086e-18	1.02809e-13	3.42797e-12	1.61026e-12	1.14318e-13	3.75651e-12	6.97213e-11	6.23399e-14	6.58729e-16	2.95154e-15	7.69601e-16	1.75324e-12	5.45012e-13	1.67358e-13	5.56579e-12	4.8311e-15
	Ogmore	Outer Bristol Channel	1.98683e-20	5.92515e-13	2.65693e-09	1.29462e-14	2.66766e-11	5.9402e-15	2.90211e-16	3.28464e-15	4.94175e-15	1.33923e-13	3.10715e-14	4.40981e-13	3.10162e-10	6.07154e-13	6.32389e-17	4.81355e-17	1.04879e-15	6.58304e-13	2.14254e-13	1.3088e-14	2.44192e-12	6.39933e-14
	Wye	Inner Bristol Channel	2.1138e-24	2.8366e-14	8.26494e-15	1.94302e-18	2.50215e-12	9.43586e-15	3.09006e-16	4.13061e-21	7.63294e-17	6.79138e-17	1.5671e-15	5.89456e-14	4.33205e-15	1.11222e-19	4.88688e-18	3.56911e-19	1.50074e-14	5.70964e-17	1.2051e-15	1.07006e-15	3.32365e-16	1.45464e-12
	Severn	Inner Bristol Channel	1.68946e-23	4.61243e-15	1.69051e-10	8.76297e-17	3.73254e-14	7.42208e-12	6.98779e-15	1.56192e-19	7.91622e-16	4.53583e-16	4.7325e-19	1.75094e-18	4.57806e-16	3.08227e-18	5.32819e-14	2.58043e-21	6.33264e-21	1.49082e-21	8.67762e-13	1.46277e-17	6.62957e-14	1.92988e-16
	Bristol Avon	Inner Bristol Channel	1.71088e-17	2.87171e-09	1.65131e-09	1.21929e-11	4.20975e-12	9.23584e-13	2.0633e-13	1.32907e-15	1.46515e-15	7.99721e-15	8.18649e-16	4.14316e-12	1.10418e-12	8.27581e-14	6.02724e-15	2.93419e-15	2.88916e-12	2.61864e-14	1.58436e-12	1.56255e-12	2.03126e-10	2.13211e-10
	Doniford	Outer Bristol Channel	8.76177e-15	6.1409e-11	5.18364e-09	3.36381e-12	1.00341e-07	1.31811e-09	1.83213e-10	1.05938e-10	1.98211e-12	1.08049e-11	3.49496e-15	8.97209e-09	5.66437e-08	3.82585e-08	2.97506e-12	1.60315e-13	1.9819e-10	3.26413e-08	2.98595e-10	1.3106e-08	1.0978e-10	5.46378e-08
	East Lyn	Outer Bristol Channel	5.708e-17	2.52582e-11	3.77872e-07	7.36383e-13	7.87541e-11	9.6085e-11	1.34227e-10	5.2217e-09	1.18978e-11	5.04332e-14	8.72539e-19	6.78258e-10	1.12724e-09	4.11279e-12	1.6666e-09	7.3993e-14	1.3934e-13	2.73707e-07	1.45611e-09	2.8686e-11	6.08851e-09	4.33866e-10
	Taw	Outer Bristol Channel	1.11973e-10	8.5405e-08	9.98234e-05	2.92603e-07	5.1964e-05	8.45672e-07	7.38876e-07	3.05637e-08	2.49131e-08	2.09273e-07	3.32878e-10	1.66801e-05	1.54406e-05	8.19706e-08	1.75251e-06	7.8598e-10	4.44417e-07	2.05049e-06	6.36513e-07	3.21534e-07	1.773e-05	2.18157e-06
	Torridge	Outer Bristol Channel	4.54227e-12	4.22397e-08	0.000189047	1.80751e-08	2.32222e-07	9.67834e-08	2.82881e-07	0.00033722	3.73267e-09	3.94925e-09	6.65267e-11	4.45148e-06	1.27212e-06	2.92096e-08	1.15793e-06	7.48037e-09	1.18275e-07	0.000160474	2.19515e-06	0.000134799	1.05152e-07	9.98936e-07
	Camel	Devon & Cornwall	3.34257e-07	3.88006e-06	0.00392179	2.04454e-07	0.00414708	0.00611594	0.00172162	0.000201387	1.8015e-06	0.000119725	7.16851e-06	0.0258702	0.000178401	9.40046e-06	0.000974534	1.00588e-06	0.000251992	0.0014162	0.000184658	0.000125248	0.00154364	0.00156778
	Menalhyl	Devon & Cornwall	4.33639e-12	2.57867e-09	1.57284e-05	9.53333e-09	8.55694e-08	4.56431e-09	4.96049e-07	3.98099e-07	3.14785e-09	1.73251e-07	1.07026e-12	0.000276711	7.66812e-09	1.57357e-08	3.40688e-08	4.36752e-12	3.28131e-07	1.32253e-07	1.00102e-06	1.03326e-07	1.3063e-08	1.65724e-07
	Red River	Land's End	1.13094e-13	1.73185e-13	2.6277e-10	1.07406e-15	2.44503e-11	5.74179e-15	4.94905e-11	1.19444e-10	3.37581e-14	1.04911e-12	1.72328e-15	5.06429e-10	3.79734e-12	1.14021e-15	4.92278e-08	3.47224e-14	9.34503e-12	2.32211e-10	2.50442e-11	3.61459e-12	1.2401e-09	2.09017e-10
	Hayle	Land's End	9.89487e-16	6.92602e-15	2.97664e-15	1.93695e-16	1.13237e-12	1.22069e-20	8.93699e-10	1.82503e-09	5.09989e-16	7.68038e-14	2.05528e-19	2.38133e-07	3.46056e-16	2.27822e-18	5.22039e-15	3.43762e-18	2.18269e-11	3.54083e-15	5.32447e-12	1.60137e-14	2.66703e-14	2.41728e-13
	Trevaylor	Land's End	3.37906e-19	1.38787e-17	1.93678e-17	4.31385e-17	7.52553e-15	2.9446e-15	5.49948e-14	4.40116e-11	3.85668e-14	3.04058e-13	3.20333e-09	2.35817e-08	3.31185e-11	5.00119e-20	2.18162e-14	6.03924e-21	5.93113e-22	1.73994e-13	9.28619e-15	7.72773e-19	2.13616e-15	2.94523e-16
	Crowlas	Land's End	8.061e-15	4.45858e-16	4.14319e-19	1.02917e-13	4.67081e-16	2.64735e-19	5.31512e-16	3.1333e-19	9.6465e-13	4.27815e-15	7.15996e-10	1.4711e-11	1.15671e-10	2.34236e-22	7.43768e-21	2.87158e-18	5.24759e-20	1.01848e-19	1.69903e-10	2.70673e-18	3.86029e-19	1.06713e-14
	Tresillian	Devon & Cornwall	1.00798e-13	2.5459e-09	6.03087e-08	2.276e-11	2.06488e-08	7.19766e-12	6.78335e-09	8.77324e-08	1.64535e-09	4.5887e-12	3.31272e-14	3.7471e-08	1.71841e-11	2.95341e-10	5.58022e-13	4.65961e-15	4.61733e-11	6.28537e-14	4.24103e-10	2.19177e-12	5.61091e-14	4.69623e-12
	Fal	Devon & Cornwall	1.88654e-14	5.34634e-09	2.16527e-12	5.29114e-14	9.00749e-11	6.80827e-12	4.67283e-10	1.3432e-12	3.66063e-11	2.21368e-12	2.41886e-14	6.21418e-10	3.68504e-13	6.35533e-09	1.30198e-14	3.63705e-15	1.02725e-11	9.52089e-14	1.33111e-11	3.14395e-13	5.59393e-13	1.46307e-11
	Fowey	Devon & Cornwall	5.46733e-07	5.66809e-05	0.00213774	3.3327e-06	0.0298456	0.0366613	0.00200435	0.00660199	1.80785e-07	5.16391e-06	1.23062e-06	0.0249181	2.67403e-05	0.000125614	5.26127e-06	2.75356e-06	0.00145279	2.5461e-05	8.68646e-05	4.99532e-05	8.03171e-06	0.000349368
	West Looe	Devon & Cornwall	1.96445e-08	2.21469e-06	0.0017849	6.44796e-06	0.000108503	8.48397e-05	0.000169234	6.83745e-06	5.24029e-08	3.32902e-05	2.31548e-05	0.00271613	1.48636e-05	0.000641037	5.94409e-07	6.70086e-06	1.26455e-06	0.000308321	0.00145648	0.000257952	0.000511792	1.19099e-05
	East Looe	Devon & Cornwall	8.36636e-06	0.0643927	0.339419	0.00395536	0.14629	0.131842	0.343262	0.284214	5.1542e-05	0.0102414	0.00284314	0.392563	0.00461228	0.000954486	0.0202767	0.000373793	0.000853148	0.180845	0.0959481	0.126991	0.0321889	0.0398227
	Seaton	Devon & Cornwall	1.53416e-10	3.33586e-08	2.89546e-05	2.38066e-10	8.14475e-07	1.29218e-09	2.13772e-06	6.42194e-09	8.58629e-08	2.78702e-09	7.78749e-10	1.72276e-05	3.25628e-09	5.2128e-09	9.87092e-07	8.70127e-10	1.11652e-07	2.03727e-07	5.81765e-06	2.29267e-05	8.7837e-09	1.33886e-06
	Lynher	Devon & Cornwall	9.86905e-07	6.93721e-08	3.85055e-07	4.28229e-09	0.000179669	1.2676e-05	0.00219144	6.1634e-05	3.04171e-08	8.21003e-07	2.95563e-06	0.000122229	1.07464e-06	0.000122429	2.1219e-06	6.32726e-08	6.63575e-06	0.000178448	2.49407e-05	2.69839e-05	0.00365365	6.37226e-08
	Tamar	Devon & Cornwall	1.04401e-10	2.55251e-08	5.33501e-05	2.42944e-09	2.3582e-06	3.27281e-07	1.68951e-05	7.91486e-05	9.77993e-10	4.70558e-07	5.23281e-09	8.24732e-06	1.38964e-07	8.29447e-09	2.63038e-05	1.11609e-10	3.38726e-06	6.96368e-05	2.46601e-06	6.88422e-05	1.03294e-05	2.50921e-05
	Tavy	Devon & Cornwall	7.27038e-09	7.34303e-05	3.78197e-05	3.99876e-10	0.000432786	4.58519e-06	3.06678e-06	2.19959e-05	3.16851e-07	1.36e-08	3.91264e-06	3.63594e-06	1.92084e-06	0.000109599	2.44442e-07	2.94494e-07	1.15781e-09	8.82286e-06	0.000369685	5.76425e-05	2.17615e-07	1.57238e-07
	Plym	Devon & Cornwall	5.69128e-10	3.09462e-07	0.00138387	1.11772e-07	4.85669e-05	7.22878e-06	1.91075e-05	7.55286e-08	2.96231e-06	9.89241e-05	1.41354e-05	4.40211e-05	0.000449409	9.05127e-06	2.28668e-08	8.1095e-09	1.86102e-08	2.20493e-08	5.20718e-06	6.7523e-06	1.38731e-08	1.59293e-07
	Yealm	Devon & Cornwall	4.75448e-06	7.60535e-06	0.0260707	6.74108e-06	0.0266091	0.00395472	0.0237929	0.0248065	0.000163232	0.00120746	0.000160142	0.0238855	0.00496158	0.00828993	0.000326648	5.94733e-05	0.0101362	0.00773733	0.000633836	0.0128502	0.000202412	0.00475968
	Erme	Devon & Cornwall	0.999984	0.928333	0.0677713	0.992851	0.730658	0.74539	0.481167	0.681071	0.995948	0.987391	0.989824	0.0138277	0.910946	0.988328	0.973647	0.99953	0.986226	0.807507	0.85534	0.844195	0.95956	0.945511
	Devon Avon	Devon & Cornwall	1.7129e-07	0.00319516	0.096638	0.00311089	0.00203675	0.00259284	0.140252	0.00218745	0.000663427	0.000132608	0.000125482	0.0979601	0.000202935	0.00111262	0.00467791	7.44307e-06	0.000812383	0.00121349	0.00431107	0.00168279	0.00187144	0.00255792
	Dart	Devon & Cornwall	1.89236e-07	4.8314e-05	0.000656198	5.87924e-05	0.00732494	0.000876646	0.000332219	8.75e-06	0.00316261	0.000305835	0.00360211	0.0186941	4.02354e-05	7.53517e-07	3.89183e-06	1.42337e-05	6.46693e-05	7.21452e-05	0.00077966	0.00341439	3.02977e-05	0.00204715
	Teign	Devon & Cornwall	2.2141e-07	0.00388416	0.459587	7.06485e-06	0.0520611	0.0724522	0.00501118	0.000370814	5.35472e-06	0.00046238	0.0033921	0.394349	0.0785357	0.000296894	4.49101e-05	4.66643e-06	0.000125987	0.000436162	0.0408365	0.00967931	0.000141735	0.00302152
	Exe	Devon & Cornwall	1.35072e-09	3.72842e-08	0.000193078	7.2033e-10	2.94401e-08	2.2481e-08	4.12472e-08	8.229e-06	2.38949e-08	1.07883e-08	5.32022e-08	7.75572e-05	5.83192e-07	3.37956e-08	1.12289e-09	6.82876e-09	5.12678e-09	1.81049e-07	3.92966e-06	0.000306678	0.000240227	9.67989e-10
	Otter	Devon & Cornwall	4.65002e-10	3.08876e-08	2.62352e-06	1.69291e-09	3.11272e-09	2.89904e-08	6.19787e-07	8.54052e-10	3.26952e-11	9.06132e-09	5.07734e-11	0.00301572	1.42602e-07	1.32171e-11	3.91525e-07	2.15799e-11	5.64059e-07	2.88477e-07	5.69639e-06	8.51716e-05	6.47884e-07	0.000312979
	Axe	Devon & Cornwall	9.48583e-11	1.40971e-08	4.72333e-06	5.96648e-08	3.71968e-08	3.3934e-06	5.26723e-05	2.48068e-06	6.18188e-10	4.16324e-08	1.94474e-11	0.000501294	2.66879e-06	1.55496e-08	9.94587e-06	6.68747e-11	6.38945e-05	1.89112e-05	1.96088e-07	4.21225e-05	1.89185e-05	1.39272e-06
	Brit	Hampshire Basin	1.54962e-20	4.36569e-17	1.5792e-16	6.09822e-17	6.62229e-18	1.20014e-15	4.12048e-17	3.10114e-21	2.40603e-23	9.5957e-23	5.0473e-18	1.03995e-10	1.18373e-12	5.40578e-21	2.80287e-18	1.45741e-22	6.57611e-18	2.98746e-16	8.57376e-15	1.72689e-15	1.09611e-15	1.01113e-14
	Frome	Hampshire Basin	1.83606e-22	1.07453e-16	1.22602e-17	5.12273e-15	3.15515e-16	7.93647e-14	1.04559e-15	8.0566e-21	1.83719e-18	7.83983e-21	3.41549e-19	3.69069e-08	3.55627e-10	9.37971e-25	4.28404e-18	3.38046e-23	6.4794e-17	5.6558e-21	1.73354e-15	5.91018e-15	2.19228e-13	9.52359e-15
	Piddle	Hampshire Basin	4.69664e-25	2.49763e-19	7.05163e-19	1.08915e-17	1.36213e-15	2.95895e-15	9.42373e-18	2.97074e-21	9.39025e-21	1.41084e-21	2.66692e-21	2.34208e-09	1.73162e-12	2.16709e-25	2.78977e-20	2.20561e-25	4.05161e-18	4.11977e-23	4.5629e-18	1.65344e-17	4.47861e-14	3.50606e-16
	Dorset Stour	Hampshire Basin	3.15177e-14	3.10349e-12	2.39882e-13	1.73005e-11	4.65261e-12	2.54955e-10	7.07524e-11	9.62524e-15	9.95466e-15	4.09908e-18	6.68195e-14	3.13885e-07	8.13982e-10	2.33332e-17	2.67054e-12	1.25607e-15	3.47462e-11	3.4276e-13	4.07458e-10	5.45533e-12	5.81532e-08	3.65763e-10
	Hampshire Avon	Hampshire Basin	3.06829e-21	1.86103e-16	1.77118e-19	7.37573e-20	3.01485e-17	4.32541e-16	6.26329e-14	3.35159e-20	1.11352e-19	7.77378e-22	6.68898e-21	1.20506e-14	2.89904e-21	2.17654e-25	5.3672e-17	1.40744e-21	2.24747e-14	7.76919e-18	7.32481e-19	1.0085e-15	4.05517e-13	7.29506e-15
	Lymington	Hampshire Basin	1.70544e-24	3.86265e-18	3.85463e-18	6.90741e-17	4.74712e-11	1.23052e-13	1.97116e-20	3.95928e-18	9.1762e-20	1.37542e-23	2.25021e-16	3.08475e-13	5.0589e-13	1.20237e-23	3.76109e-19	2.12316e-22	1.35842e-15	7.9611e-26	3.49623e-21	1.57591e-17	9.11487e-16	8.17694e-17
	Beaulieu	Hampshire Basin	1.91059e-25	5.49517e-18	1.00377e-19	8.11835e-21	1.49326e-11	5.43932e-16	4.43579e-18	1.90704e-18	3.09349e-21	3.04025e-24	1.60807e-18	8.60121e-15	3.33692e-13	3.74837e-24	3.2223e-20	4.60185e-25	9.05596e-18	6.50867e-25	4.3122e-21	2.5407e-18	3.08417e-18	1.02214e-18
	Itchen	Hampshire Basin	5.39381e-19	2.13918e-15	1.00835e-16	1.08024e-14	1.17657e-15	4.09733e-16	4.96897e-15	7.12727e-19	1.27341e-15	3.5474e-21	8.07006e-14	4.56045e-13	2.3257e-11	8.77363e-22	8.01637e-16	2.85819e-20	7.16396e-14	2.89733e-20	1.6815e-14	3.91961e-15	1.74709e-11	1.40755e-14
	Test	Hampshire Basin	1.26943e-22	2.62778e-18	8.69114e-18	7.63602e-12	3.85978e-16	8.80736e-16	1.02072e-16	2.52657e-21	1.18576e-19	1.71529e-19	4.72842e-15	6.30748e-12	4.32672e-13	1.7274e-25	6.03302e-18	8.88073e-23	3.43813e-15	1.01445e-21	2.00762e-13	2.56699e-18	8.06365e-11	2.23623e-13
	Hamble	Hampshire Basin	5.3082e-20	8.48982e-17	4.0883e-18	1.35308e-11	1.79595e-13	7.19782e-15	6.37151e-13	1.90734e-17	1.69864e-16	1.91073e-20	6.50752e-14	2.11225e-06	1.91349e-11	9.08679e-20	1.03059e-16	7.45901e-20	7.43952e-13	2.81024e-19	6.67167e-13	1.63783e-14	2.70353e-09	2.1424e-12
	Meon	Hampshire Basin	1.29047e-18	3.64667e-16	2.76246e-17	1.15742e-12	1.71949e-15	2.27179e-15	2.08978e-15	1.10972e-17	2.64388e-17	9.08942e-23	1.98311e-13	6.96265e-08	1.90114e-12	1.83621e-22	5.37958e-16	5.93619e-20	5.68131e-12	3.79468e-19	6.36184e-10	7.27331e-15	7.48071e-11	9.21988e-14
	Wallington	Hampshire Basin	3.15659e-24	2.82027e-18	3.18609e-23	7.06404e-18	3.31111e-16	2.43009e-15	9.48025e-20	1.50454e-20	2.6345e-20	6.18098e-22	9.31401e-15	4.87655e-11	1.03264e-14	8.66357e-24	8.12518e-22	2.01434e-23	6.77169e-19	4.36797e-26	2.06805e-19	1.52275e-17	5.26676e-14	9.28217e-18
	Eastern Yar	South east England	2.96689e-26	3.22501e-19	8.70594e-19	1.22734e-19	2.08416e-15	4.07839e-14	2.98733e-19	7.72302e-21	5.51585e-18	3.28059e-18	3.68595e-16	1.07273e-06	3.60182e-12	2.56048e-21	1.83076e-21	1.75512e-26	2.77183e-21	3.64205e-22	1.26901e-17	1.84975e-19	1.61162e-13	4.24347e-18
	Arun	South east England	1.0727e-19	1.00268e-12	2.22381e-17	1.08688e-17	5.12753e-19	3.26096e-18	9.24636e-18	1.06418e-22	1.34554e-17	1.23211e-21	3.58184e-20	2.16184e-11	1.50734e-21	1.51126e-20	7.10902e-24	1.77492e-24	1.02685e-18	3.12412e-21	1.65665e-16	3.16584e-19	2.04886e-13	5.88826e-18
	Adur	South east England	2.79335e-25	3.25816e-16	5.98732e-17	1.49127e-19	1.8964e-16	5.42984e-16	2.31662e-17	6.61903e-25	1.49396e-15	2.13825e-18	2.6914e-18	1.82917e-09	7.98591e-16	8.74118e-23	1.86974e-20	9.92858e-24	2.37394e-20	5.35611e-21	1.60711e-17	2.41155e-21	2.47839e-15	4.93838e-20
	Sussex Ouse	South east England	1.29642e-21	4.73529e-14	1.15724e-14	2.61952e-14	1.8022e-10	7.90927e-11	1.70245e-13	2.37623e-21	1.70108e-13	3.97819e-15	1.78346e-12	6.51142e-05	4.68117e-12	1.80807e-16	1.29296e-17	1.50527e-20	3.23465e-14	2.57812e-18	3.63604e-13	2.55678e-17	1.47504e-11	6.86183e-14
	Eastern Rother	South east England	5.64223e-17	6.15697e-14	1.21897e-12	1.66877e-11	2.33557e-11	5.00463e-12	1.10379e-12	1.13788e-17	3.01773e-15	7.05927e-17	4.40462e-11	0.000461676	2.88143e-10	4.45829e-15	7.72314e-16	2.1038e-17	3.55446e-12	1.16938e-16	5.88736e-13	2.43451e-15	4.38693e-11	5.70142e-11
	Dour	South east England	3.1941e-14	4.9786e-11	1.43594e-16	2.7558e-10	1.37523e-16	9.26931e-15	6.52394e-12	2.14593e-16	3.22182e-11	9.15741e-16	7.07452e-11	5.05438e-06	1.46179e-15	2.35208e-15	2.65936e-15	7.42353e-13	9.63169e-10	3.60841e-14	8.74742e-11	7.29908e-13	9.11737e-12	1.39702e-08
	Great Stour	South east England	3.72837e-21	5.56232e-20	3.88994e-17	2.35908e-18	2.10864e-22	4.69934e-16	1.18985e-17	2.32223e-19	5.75856e-19	2.70993e-21	2.07152e-14	8.60052e-07	1.59538e-15	1.83189e-20	6.10281e-21	1.17042e-18	2.99682e-16	2.99217e-19	6.40258e-16	7.78212e-12	3.98636e-16	4.18864e-17
	Medway	Thames & East Anglia	2.06378e-28	3.23154e-18	6.57183e-16	1.456e-15	6.19635e-22	3.96058e-22	7.37537e-23	4.71129e-22	1.18226e-16	9.79267e-19	8.07113e-22	8.95589e-20	7.81456e-17	3.79843e-21	2.69286e-24	4.16198e-25	1.44065e-22	1.70145e-25	2.40199e-21	9.37254e-21	8.19524e-22	3.70753e-19
	Thames	Thames & East Anglia	2.05778e-15	8.83014e-16	5.5898e-14	1.4982e-16	8.6566e-17	5.68534e-18	1.03564e-16	8.64356e-19	3.48315e-13	1.16215e-22	4.66836e-12	3.98529e-12	2.39914e-12	6.00605e-24	3.37384e-15	3.80443e-22	7.39129e-18	1.38865e-19	6.91673e-17	3.20313e-17	5.46899e-11	1.10118e-14
	Belstead Brook	Thames & East Anglia	9.09041e-26	3.81748e-24	2.55168e-20	4.64663e-22	4.06156e-22	2.84984e-20	1.10765e-19	1.13338e-23	6.26353e-23	6.23849e-23	2.27566e-17	7.73717e-15	5.00957e-16	2.85256e-26	1.67526e-24	7.49221e-26	3.52248e-21	1.62588e-27	4.55966e-19	1.85272e-21	2.0244e-14	5.64296e-18
	Wensum	Thames & East Anglia	1.10243e-34	1.24606e-26	1.39214e-26	7.06146e-25	3.68794e-21	7.69395e-21	2.05116e-23	1.55627e-28	3.27367e-27	1.54041e-27	2.0875e-20	3.6901e-16	3.3688e-19	3.7447e-31	4.66451e-33	8.53947e-29	2.89874e-31	1.12487e-35	2.27708e-26	2.49289e-24	6.22482e-19	2.29176e-21
	Glaven	Thames & East Anglia	4.00236e-24	1.09659e-13	5.49575e-15	2.98085e-19	2.28302e-13	7.45718e-17	2.91426e-12	7.78997e-22	3.26744e-20	4.24561e-22	3.44094e-14	1.01003e-10	1.18515e-13	7.61495e-22	6.32931e-20	1.40628e-20	2.0267e-19	6.02859e-15	3.652e-17	2.84758e-15	1.16475e-11	1.02491e-16
	Nar	Thames & East Anglia	8.63959e-23	1.00862e-15	3.08763e-11	4.6997e-16	4.10404e-13	1.44493e-15	1.37631e-13	6.13982e-19	2.69124e-15	3.26873e-19	3.15351e-13	3.7323e-14	3.56831e-11	1.57418e-15	2.45698e-18	3.31485e-18	1.00831e-17	2.90701e-21	1.77974e-17	8.30604e-12	3.39336e-14	1.2315e-14
	Yorkshire Esk	North East England	2.56221e-19	3.46135e-13	2.32952e-08	5.04016e-18	1.28299e-10	8.84175e-21	1.64902e-24	4.14534e-16	3.48238e-16	3.89136e-17	6.79922e-19	3.52811e-14	3.16072e-12	1.12357e-18	1.64429e-19	5.11556e-19	5.41539e-16	1.19637e-17	3.20155e-17	1.38257e-15	1.4926e-18	1.97139e-10
	Tyne	North East England	1.29191e-22	8.05501e-16	4.03195e-13	5.07029e-20	1.73376e-15	1.34639e-23	3.64493e-26	2.02094e-20	1.75694e-17	1.16336e-20	1.09555e-20	3.79843e-19	7.54444e-18	2.14635e-20	1.95496e-21	1.79241e-21	3.60608e-20	3.64562e-21	1.57053e-19	8.18857e-20	9.1509e-20	9.57788e-15
	Coquet	North East England	5.19384e-21	1.05211e-15	1.78891e-07	3.00224e-18	6.86332e-12	4.47525e-21	1.7279e-24	7.16072e-18	1.63488e-19	8.91027e-18	1.53884e-18	2.58547e-16	2.46983e-11	7.58564e-20	7.17671e-19	9.44312e-19	4.00881e-17	1.5144e-18	9.15736e-16	2.13941e-16	8.3545e-19	5.94445e-13
	Tweed	North East England	6.89816e-17	5.67173e-11	1.19982e-07	2.65903e-17	9.40878e-14	7.87231e-18	1.16913e-21	5.18994e-15	7.6052e-17	5.71314e-17	6.94668e-17	1.13577e-11	8.04866e-13	1.14991e-16	1.79693e-18	1.25225e-18	7.74012e-16	3.99712e-13	2.38131e-14	7.5113e-15	1.25751e-16	4.93875e-10
	Aber Wrac'h	Bretagne	1.32021e-26	1.85668e-16	5.9453e-13	8.63351e-20	5.52465e-13	4.26696e-11	9.14325e-14	9.39485e-15	8.14674e-21	1.07618e-17	2.86981e-21	4.88787e-09	8.47573e-15	7.33831e-17	2.72352e-12	7.94336e-22	2.37186e-15	1.07501e-18	2.16626e-13	1.61644e-18	7.85995e-16	1.18884e-11
	Flèche	Bretagne	1.08051e-20	1.09592e-14	3.62188e-23	3.14201e-22	2.73679e-14	7.64071e-13	1.85674e-15	4.78893e-16	9.87758e-19	1.42343e-21	2.93822e-22	8.55446e-10	2.00006e-18	6.05742e-19	4.72957e-15	1.37373e-17	8.13617e-17	2.43061e-21	2.31022e-16	3.93682e-11	2.39605e-14	4.13602e-17
	Kérallé	Bretagne	1.03683e-22	1.04867e-12	3.90801e-21	4.9954e-20	1.42492e-15	1.83151e-11	1.71648e-16	2.66664e-12	1.62212e-15	1.45556e-19	6.92856e-21	6.59854e-10	1.00775e-20	1.05412e-22	3.071e-16	4.75777e-18	8.86244e-20	1.29239e-21	4.17639e-14	1.29702e-10	2.04138e-14	5.92847e-22
	Guillec	Bretagne	6.91278e-26	2.64173e-16	7.72585e-23	8.12708e-22	2.48867e-14	2.66037e-14	1.26418e-16	3.78298e-19	6.56617e-17	1.70014e-22	1.37356e-17	3.67446e-10	1.04444e-17	2.68215e-23	7.95468e-19	2.39576e-19	5.30002e-23	2.64784e-25	1.10442e-16	3.24621e-18	2.05486e-20	1.01564e-23
	Horn	Bretagne	5.22263e-28	3.55323e-19	1.19078e-23	9.31683e-24	1.25265e-18	1.40453e-14	3.94467e-19	3.35091e-14	8.69694e-21	2.91345e-22	3.59277e-23	2.06542e-07	1.6797e-23	2.61894e-26	2.10328e-16	3.96475e-19	4.4411e-19	2.57458e-23	2.67966e-13	4.48733e-15	2.7294e-18	4.51688e-19
	Yar	Bretagne	6.5163e-22	1.25114e-11	2.3008e-10	4.98688e-17	5.75845e-10	2.9313e-12	1.03913e-12	5.95114e-14	1.26161e-13	2.59118e-15	2.29739e-16	2.26214e-10	1.34671e-10	9.51898e-16	2.124e-15	3.69144e-18	3.91646e-16	2.6389e-15	4.85997e-11	4.88147e-10	4.35404e-18	1.29466e-15
	Léguer	Bretagne	1.84593e-19	7.83759e-13	1.60103e-10	6.36059e-16	1.02344e-08	2.56568e-12	2.41226e-10	2.52537e-12	3.24617e-13	1.61669e-16	1.31949e-13	7.82739e-05	1.80885e-09	7.44922e-14	2.09433e-14	1.68786e-12	2.21911e-14	2.63264e-12	5.6071e-11	5.73444e-08	9.29168e-16	7.99339e-12
	Ic	Bretagne	8.94993e-14	1.22944e-09	1.15796e-12	1.23918e-15	5.7165e-07	5.45871e-10	5.11595e-13	5.61102e-09	3.13654e-08	6.70098e-14	7.13034e-16	4.0954e-07	1.2141e-08	2.28e-12	1.91183e-12	6.86206e-11	4.23048e-13	7.18418e-15	1.41829e-11	1.64874e-08	1.19435e-14	4.80818e-09
	Frémur	Bretagne	1.8705e-15	8.21875e-13	3.44267e-12	1.04718e-18	5.32683e-08	2.83644e-11	5.74027e-11	8.23968e-12	1.82111e-14	6.98302e-17	3.15712e-17	1.79835e-09	3.38722e-12	1.12665e-15	8.56453e-11	6.89284e-12	4.76031e-13	1.96398e-11	2.13235e-13	8.43063e-08	1.0544e-13	1.99425e-11
	Couesnon	Bretagne	4.37184e-22	7.7034e-15	7.27241e-10	1.48665e-17	1.56011e-14	6.05655e-11	5.9576e-13	1.30762e-14	2.9289e-14	1.01812e-17	2.9919e-18	1.63271e-10	3.29676e-12	7.31741e-16	6.16847e-15	1.03515e-17	1.43997e-18	1.77302e-17	1.09827e-12	7.76301e-13	4.16366e-16	2.09334e-13
	Selune	Bretagne	9.5991e-18	1.51762e-09	2.34146e-12	2.17255e-14	1.94972e-07	2.72168e-08	1.36019e-10	9.09602e-11	1.09523e-10	7.06929e-15	1.12568e-16	0.000217638	1.67198e-11	1.76264e-16	9.95685e-10	4.47897e-13	4.0898e-12	3.60283e-14	3.29063e-07	3.67797e-07	1.39565e-11	8.84495e-08
	Sée	Bretagne	2.03157e-18	4.75264e-11	1.09205e-11	4.86424e-15	3.63511e-11	1.47125e-09	7.78788e-10	1.18596e-17	6.8981e-12	4.20469e-17	7.45105e-16	1.08561e-07	9.041e-12	1.12093e-12	1.00146e-12	1.12694e-15	1.83859e-14	1.7606e-15	1.24438e-10	4.32221e-15	1.15811e-13	1.62782e-11
	Sienne	Bretagne	1.15562e-24	1.67661e-14	7.91499e-16	2.89005e-17	6.68771e-11	3.50265e-13	1.11101e-14	1.51524e-14	7.02994e-12	2.08593e-18	3.50043e-15	3.15195e-06	2.03643e-10	4.12221e-22	2.53167e-14	7.13779e-19	4.11084e-19	4.81308e-19	4.44632e-12	8.36027e-14	6.79145e-18	5.0794e-15
	Saire	Bretagne	5.66208e-17	8.69872e-10	2.60831e-11	4.81662e-11	1.75995e-09	2.27052e-11	1.29063e-07	1.1063e-12	6.89837e-13	2.154e-12	4.84474e-13	4.54123e-11	7.41488e-12	8.13282e-10	2e-11	4.43889e-15	2.74357e-13	7.37858e-15	2.96332e-10	1.81941e-11	7.68847e-10	3.96481e-13
	Vire	Lower Normandie	1.94382e-14	1.20875e-10	2.33383e-11	2.03568e-12	4.87007e-11	2.73276e-10	7.5038e-11	1.10649e-11	2.01473e-09	1.51875e-13	1.93711e-11	1.81935e-06	3.9888e-09	1.70394e-12	1.4167e-11	3.57079e-14	3.82235e-12	5.43719e-15	1.92679e-10	3.4956e-09	5.99092e-09	7.52367e-09
	Seulles	Lower Normandie	2.79871e-20	1.5033e-16	5.1257e-15	3.88465e-15	1.5665e-13	1.27793e-13	2.6647e-16	1.29922e-17	8.23919e-16	4.66354e-16	4.30154e-15	1.17055e-09	6.53806e-13	2.96571e-17	1.23324e-17	7.01338e-21	7.4276e-15	3.31818e-19	2.27236e-15	9.6877e-16	1.96604e-10	1.11907e-12
	Orne	Lower Normandie	4.30373e-16	6.17962e-09	1.6026e-08	5.27743e-09	4.36757e-07	1.2792e-11	3.0179e-13	6.49009e-11	1.2349e-09	3.16376e-11	5.34065e-09	0.000106484	8.80309e-07	9.33863e-14	2.94307e-13	6.95442e-14	4.54989e-10	5.79611e-14	2.58959e-10	1.9529e-08	1.21103e-11	1.42503e-06
	Dives	Lower Normandie	3.84218e-22	6.96389e-18	3.28595e-17	5.29817e-16	2.5328e-17	6.41254e-18	4.78098e-18	3.03905e-17	1.92901e-14	1.69094e-21	9.79337e-17	2.47804e-10	9.1597e-18	1.00198e-22	1.02072e-14	1.09661e-17	1.85855e-18	6.91164e-24	1.95457e-17	5.63484e-19	5.02844e-16	3.43655e-15
	Touques	Lower Normandie	2.367e-18	1.31938e-13	3.44884e-10	4.60243e-16	1.85747e-12	8.26168e-13	1.06345e-18	1.32872e-14	2.14439e-11	2.68371e-16	5.52517e-14	9.00349e-10	1.44803e-09	1.12596e-15	1.3759e-14	2.53052e-17	1.86356e-15	2.82893e-20	1.3641e-15	3.81207e-14	7.97622e-14	1.96808e-12
	Seine	Lower Normandie	7.15077e-16	1.52738e-13	9.59456e-13	2.70275e-14	1.31189e-11	3.65429e-12	2.38728e-14	7.63132e-14	3.7139e-13	7.14845e-16	1.82369e-11	6.9126e-08	6.25087e-12	5.29316e-16	1.8359e-12	5.39736e-15	4.14133e-11	3.40449e-15	4.06853e-11	3.90311e-11	6.18935e-11	3.61508e-11
	Valmont	Upper Normandie	3.74338e-19	1.07478e-13	1.08643e-12	2.38421e-14	4.23222e-13	1.26664e-17	4.43499e-20	7.21051e-19	3.68214e-16	8.96348e-20	3.08256e-11	1.9078e-11	6.04683e-12	1.20744e-15	2.2606e-20	4.3413e-17	9.75836e-16	1.41701e-16	7.70904e-15	2.44124e-14	6.46111e-13	9.09575e-16
	Durdent	Upper Normandie	1.95516e-21	7.45702e-18	3.86882e-18	3.67774e-17	2.24065e-17	9.30962e-19	4.23594e-22	7.25142e-21	5.72455e-17	5.50499e-22	9.79912e-15	3.32538e-12	1.02711e-13	8.01132e-20	2.94792e-19	7.52059e-17	3.00841e-18	1.40808e-22	3.42795e-17	4.73939e-16	3.38228e-15	1.03759e-16
	Saâne	Upper Normandie	1.06429e-19	2.58082e-18	6.96859e-14	3.1448e-15	1.64965e-15	1.10679e-16	2.27059e-20	2.14851e-19	1.33937e-15	6.07365e-19	8.03171e-14	6.61187e-12	7.04708e-09	5.72746e-21	1.76426e-18	1.63997e-19	4.30747e-16	8.90838e-20	9.56232e-17	3.46135e-16	1.22483e-15	2.81918e-13
	Scie	Upper Normandie	3.59496e-21	1.64493e-16	1.30594e-11	1.19591e-16	1.36606e-14	3.63303e-15	2.95501e-20	1.19776e-18	9.21076e-16	7.9233e-19	2.9264e-14	3.11284e-12	1.17251e-12	2.01975e-20	2.41614e-20	6.59786e-20	2.11702e-14	2.81095e-19	9.31112e-19	1.70283e-13	1.96651e-13	6.40885e-15
	Arques	Upper Normandie	4.24014e-15	5.09316e-13	8.42822e-11	6.97236e-14	7.11666e-09	1.25488e-10	1.43726e-16	2.7692e-12	8.06419e-14	3.43565e-16	2.44643e-11	1.29282e-08	7.74124e-09	2.16392e-16	1.1242e-12	1.12873e-13	2.96422e-12	1.01924e-16	1.92304e-11	3.32674e-11	1.04399e-10	1.91227e-11
	Yères	Upper Normandie	4.65876e-22	3.50417e-17	8.29449e-15	1.24115e-15	5.07476e-15	4.56742e-16	6.22607e-21	4.44584e-19	3.6246e-14	1.30489e-21	2.38974e-14	2.23649e-11	5.43073e-15	1.27374e-20	1.76439e-20	9.69826e-21	2.97619e-17	1.71172e-23	2.30493e-17	3.08874e-15	7.46026e-17	1.56383e-14
	Bresle	Upper Normandie	1.54829e-16	1.74004e-15	7.20562e-12	3.78439e-14	5.56467e-11	1.77619e-14	7.67412e-21	1.54477e-16	4.84698e-15	1.9864e-17	2.2031e-12	1.43439e-11	9.19243e-11	1.33282e-18	2.79436e-18	4.31133e-17	2.15221e-15	1.74322e-18	1.43802e-15	8.91153e-13	7.86867e-13	1.58443e-13
	Somme	Upper Normandie	2.78317e-15	2.04767e-16	2.11016e-12	7.77431e-15	4.7437e-12	1.52247e-14	2.51485e-20	1.57359e-16	8.25848e-14	1.00191e-15	1.70546e-13	4.29605e-10	1.05918e-07	2.12022e-18	7.46755e-16	2.06233e-14	2.16808e-17	1.56608e-19	1.80253e-17	1.14115e-11	6.04286e-15	1.07118e-11
	Authie	Upper Normandie	4.32586e-20	6.827e-19	3.89079e-17	5.47551e-15	1.96487e-17	3.0563e-16	7.35781e-26	1.05347e-20	1.744e-20	4.32895e-20	1.47093e-15	5.17229e-15	5.25612e-13	6.77882e-25	2.98381e-20	2.91908e-20	9.84995e-18	5.33558e-28	1.48545e-18	1.35879e-16	1.08916e-20	2.64348e-13
	Canche	Upper Normandie	7.50412e-21	8.05426e-17	3.6685e-15	1.70665e-16	3.70773e-14	3.7579e-16	4.9666e-23	1.60315e-16	2.68634e-18	1.76326e-20	2.64827e-14	1.2295e-09	9.39545e-11	4.78269e-22	1.76427e-17	3.51369e-16	1.30745e-16	4.26484e-22	8.94204e-16	5.83409e-16	3.73593e-15	9.60736e-14
	Liane	Upper Normandie	2.25112e-17	4.46717e-17	1.37821e-13	1.98853e-12	3.31492e-16	6.13456e-16	3.23398e-22	2.5208e-18	1.15169e-16	1.42751e-15	1.66596e-15	1.20462e-13	2.54069e-10	3.34693e-16	2.33664e-21	2.90937e-16	1.4483e-17	4.15706e-21	7.57363e-17	3.29946e-12	6.7605e-17	3.28082e-12
	Slack	Upper Normandie	1.97507e-20	6.00442e-17	1.37353e-14	7.75925e-14	7.03083e-15	4.57135e-17	4.71953e-20	1.46996e-18	2.91811e-13	2.40687e-13	1.02819e-12	3.49185e-13	1.22321e-12	1.03795e-17	8.83378e-20	1.39261e-18	2.55048e-16	7.34453e-22	5.04164e-17	1.21785e-16	7.87628e-17	2.26028e-12
	Skjern	Denmark	1.00896e-19	3.63371e-11	9.32314e-12	6.13304e-14	3.67384e-10	3.28006e-16	2.56304e-16	4.46573e-12	2.19828e-12	2.30561e-17	5.86259e-15	4.75865e-11	1.39622e-11	8.11756e-18	1.68239e-17	1.64279e-17	7.72634e-16	2.01494e-17	1.96251e-12	2.41998e-15	3.82485e-16	3.10061e-11
	Sneum	Denmark	3.81189e-21	5.58087e-12	3.23957e-11	1.49046e-13	1.79071e-10	1.02029e-15	6.56531e-17	3.18991e-13	1.17613e-12	6.81424e-15	9.36221e-13	1.51243e-08	2.14358e-07	3.44931e-15	2.13092e-18	1.44803e-18	5.13151e-14	3.07989e-19	3.10413e-13	1.92749e-14	6.35812e-19	4.61447e-09
	Hatchery J	French hatcheries	1.66661e-34	4.05952e-25	1.10335e-18	4.52951e-27	5.4985e-20	4.96046e-26	1.43832e-30	4.01086e-25	1.04103e-20	3.23848e-22	5.43709e-22	2.01451e-22	3.64434e-15	3.4278e-25	9.56407e-30	1.70479e-28	2.01165e-25	3.37468e-34	1.84577e-26	7.32787e-28	2.39841e-28	7.02043e-23
	Hatchery PF	French hatcheries	3.65703e-20	3.04072e-14	2.1763e-16	1.02703e-16	7.78661e-13	1.72964e-15	3.69459e-21	9.31041e-15	2.47273e-11	4.09289e-14	6.26852e-18	1.20947e-11	3.39505e-17	5.55837e-15	2.01614e-19	3.00032e-18	4.80369e-14	1.51008e-18	7.62812e-15	2.56849e-16	9.97893e-15	8.0525e-12
cBayes	Arigideen	South east Ireland	0	0	0	0	0	0	0	0	0	0	0	0	0	0	0	0	0	0	0	0	0	0
	Colligan	South east Ireland	0	0	0	0	0	0	0	0	0	0	0	0	0	0	0	0	0	0	0	0	0	0
	Sow	South east Ireland	0	0	0	0	0	0	0	0	0	0	0	0	0	0	0	0	0	0	0	0	0	0
	Owenavaragh	South east Ireland	0	0	0	0	0	0	0	0	0	0	0	0	0	0	0	0	0	0	0	0	0	0
	Inch	South east Ireland	0	0	0	0	0	0	0	0	0	0	0	0	0	0	0	0	0	0	0	0	0	0
	Avoca	South east Ireland	0	0	0	0	0	0	0	0	0	0	0	0	0	0	0	0	0	0	0	0	0	0
	Nevern	Outer Bristol Channel	0	0	0	0	0	0	0	0	0	0	0	0	0	0	0	0	0	0	0	0	0	0
	West Cleddau	Outer Bristol Channel	0	0	0	0	0	0	0	0	0	0	0	0	0	0	0	0	0	0	0	0	0	0
	East Cleddau	Outer Bristol Channel	0	0	0	0	0	0	0	0	0	0	0	0.01	0	0	0	0	0	0	0	0	0	0
	Taff	Outer Bristol Channel	0	0	0	0	0	0	0	0	0	0	0	0	0	0	0	0	0	0	0	0	0	0
	Twyi	Outer Bristol Channel	0	0	0	0	0	0	0	0	0	0	0	0	0	0	0	0	0	0	0	0	0	0
	Tawe	Outer Bristol Channel	0	0	0	0	0	0	0	0	0	0	0	0	0	0	0	0	0	0	0	0	0	0
	Ogmore	Outer Bristol Channel	0	0	0	0	0	0	0	0	0	0	0	0	0	0	0	0	0	0	0	0	0	0
	Wye	Inner Bristol Channel	0	0	0	0	0	0	0	0	0	0	0	0	0	0	0	0	0	0	0	0	0	0
	Severn	Inner Bristol Channel	0	0	0	0	0	0	0	0	0	0	0	0	0	0	0	0	0	0	0	0	0	0
	Bristol Avon	Inner Bristol Channel	0	0	0	0	0	0	0	0	0	0	0	0	0	0	0	0	0	0	0	0	0	0
	Doniford	Outer Bristol Channel	0	0	0	0	0	0	0	0	0	0	0	0	0	0	0	0	0	0	0	0	0	0
	East Lyn	Outer Bristol Channel	0	0	0	0	0	0	0	0	0	0	0	0	0	0	0	0	0	0	0	0	0	0
	Taw	Outer Bristol Channel	0	0	0	0	0	0	0	0	0	0	0	0	0	0	0	0	0	0	0	0	0	0
	Torridge	Outer Bristol Channel	0	0	0	0	0	0	0	0	0	0	0	0	0	0	0	0	0	0	0	0	0	0
	Camel	Devon & Cornwall	0	0	0	0	0	0.01	0	0	0	0	0	0.05	0	0	0	0	0	0	0	0	0	0
	Menalhyl	Devon & Cornwall	0	0	0	0	0	0	0	0	0	0	0	0	0	0	0	0	0	0	0	0	0	0
	Red River	Land's End	0	0	0	0	0	0	0	0	0	0	0	0	0	0	0	0	0	0	0	0	0	0
	Hayle	Land's End	0	0	0	0	0	0	0	0	0	0	0	0	0	0	0	0	0	0	0	0	0	0
	Trevaylor	Land's End	0	0	0	0	0	0	0	0	0	0	0	0	0	0	0	0	0	0	0	0	0	0
	Crowlas	Land's End	0	0	0	0	0	0	0	0	0	0	0	0	0	0	0	0	0	0	0	0	0	0
	Tresillian	Devon & Cornwall	0	0	0	0	0	0	0	0	0	0	0	0	0	0	0	0	0	0	0	0	0	0
	Fal	Devon & Cornwall	0	0	0	0	0	0	0	0	0	0	0	0	0	0	0	0	0	0	0	0	0	0
	Fowey	Devon & Cornwall	0	0	0	0	0	0	0	0	0	0	0	0	0	0	0	0	0	0	0	0	0	0
	West Looe	Devon & Cornwall	0	0	0	0	0	0	0	0	0	0	0	0.05	0	0	0	0	0	0	0	0	0	0
	East Looe	Devon & Cornwall	0	0	0.02	0	0	0	0	0.01	0	0	0	0.03	0	0	0	0	0	0	0	0.01	0	0
	Seaton	Devon & Cornwall	0	0	0	0	0	0	0	0	0	0	0	0	0	0	0	0	0	0	0	0	0	0
	Lynher	Devon & Cornwall	0	0	0	0	0	0	0	0	0	0	0	0	0	0	0	0	0	0	0	0	0	0
	Tamar	Devon & Cornwall	0	0	0	0	0	0	0	0	0	0	0	0	0	0	0	0	0	0	0	0	0	0
	Tavy	Devon & Cornwall	0	0	0	0	0	0	0	0	0	0	0	0	0	0	0	0	0	0	0	0	0	0
	Plym	Devon & Cornwall	0	0	0.02	0	0	0	0	0	0	0	0	0.01	0	0	0	0	0	0	0	0	0	0
	Yealm	Devon & Cornwall	0	0	0.01	0	0	0	0	0	0	0	0	0.01	0	0	0	0	0	0	0	0	0	0
	Erme	Devon & Cornwall	1	1	0.94	1	0.99	0.99	0.98	0.99	0.98	1	0.99	0.69	0.99	1	1	1	1	1	1	0.98	1	1
	Devon Avon	Devon & Cornwall	0	0	0	0	0	0	0.02	0	0	0	0	0.02	0	0	0	0	0	0	0	0	0	0
	Dart	Devon & Cornwall	0	0	0	0	0	0	0	0	0.01	0	0.01	0.07	0	0	0	0	0	0	0	0.01	0	0
	Teign	Devon & Cornwall	0	0	0.01	0	0	0	0	0	0	0	0	0.05	0	0	0	0	0	0	0	0	0	0
	Exe	Devon & Cornwall	0	0	0	0	0	0	0	0	0	0	0	0	0	0	0	0	0	0	0	0	0	0
	Otter	Devon & Cornwall	0	0	0	0	0	0	0	0	0	0	0	0	0	0	0	0	0	0	0	0	0	0
	Axe	Devon & Cornwall	0	0	0	0	0	0	0	0	0	0	0	0	0	0	0	0	0	0	0	0	0	0
	Brit	Hampshire Basin	0	0	0	0	0	0	0	0	0	0	0	0	0	0	0	0	0	0	0	0	0	0
	Frome	Hampshire Basin	0	0	0	0	0	0	0	0	0	0	0	0	0	0	0	0	0	0	0	0	0	0
	Piddle	Hampshire Basin	0	0	0	0	0	0	0	0	0	0	0	0	0	0	0	0	0	0	0	0	0	0
	Dorset Stour	Hampshire Basin	0	0	0	0	0	0	0	0	0	0	0	0	0	0	0	0	0	0	0	0	0	0
	Hampshire Avon	Hampshire Basin	0	0	0	0	0	0	0	0	0	0	0	0	0	0	0	0	0	0	0	0	0	0
	Lymington	Hampshire Basin	0	0	0	0	0	0	0	0	0	0	0	0	0	0	0	0	0	0	0	0	0	0
	Beaulieu	Hampshire Basin	0	0	0	0	0	0	0	0	0	0	0	0	0	0	0	0	0	0	0	0	0	0
	Itchen	Hampshire Basin	0	0	0	0	0	0	0	0	0	0	0	0	0	0	0	0	0	0	0	0	0	0
	Test	Hampshire Basin	0	0	0	0	0	0	0	0	0	0	0	0	0	0	0	0	0	0	0	0	0	0
	Hamble	Hampshire Basin	0	0	0	0	0	0	0	0	0	0	0	0	0	0	0	0	0	0	0	0	0	0
	Meon	Hampshire Basin	0	0	0	0	0	0	0	0	0	0	0	0	0	0	0	0	0	0	0	0	0	0
	Wallington	Hampshire Basin	0	0	0	0	0	0	0	0	0	0	0	0	0	0	0	0	0	0	0	0	0	0
	Eastern Yar	South east England	0	0	0	0	0	0	0	0	0	0	0	0	0	0	0	0	0	0	0	0	0	0
	Arun	South east England	0	0	0	0	0	0	0	0	0	0	0	0	0	0	0	0	0	0	0	0	0	0
	Adur	South east England	0	0	0	0	0	0	0	0	0	0	0	0	0	0	0	0	0	0	0	0	0	0
	Sussex Ouse	South east England	0	0	0	0	0	0	0	0	0	0	0	0	0	0	0	0	0	0	0	0	0	0
	Eastern Rother	South east England	0	0	0	0	0	0	0	0	0	0	0	0	0	0	0	0	0	0	0	0	0	0
	Dour	South east England	0	0	0	0	0	0	0	0	0	0	0	0	0	0	0	0	0	0	0	0	0	0
	Great Stour	South east England	0	0	0	0	0	0	0	0	0	0	0	0	0	0	0	0	0	0	0	0	0	0
	Medway	Thames & East Anglia	0	0	0	0	0	0	0	0	0	0	0	0	0	0	0	0	0	0	0	0	0	0
	Thames	Thames & East Anglia	0	0	0	0	0	0	0	0	0	0	0	0	0	0	0	0	0	0	0	0	0	0
	Belstead Brook	Thames & East Anglia	0	0	0	0	0	0	0	0	0	0	0	0	0	0	0	0	0	0	0	0	0	0
	Wensum	Thames & East Anglia	0	0	0	0	0	0	0	0	0	0	0	0	0	0	0	0	0	0	0	0	0	0
	Glaven	Thames & East Anglia	0	0	0	0	0	0	0	0	0	0	0	0	0	0	0	0	0	0	0	0	0	0
	Nar	Thames & East Anglia	0	0	0	0	0	0	0	0	0	0	0	0	0	0	0	0	0	0	0	0	0	0
	Yorkshire Esk	North East England	0	0	0	0	0	0	0	0	0	0	0	0	0	0	0	0	0	0	0	0	0	0
	Tyne	North East England	0	0	0	0	0	0	0	0	0	0	0	0	0	0	0	0	0	0	0	0	0	0
	Coquet	North East England	0	0	0	0	0	0	0	0	0	0	0	0	0	0	0	0	0	0	0	0	0	0
	Tweed	North East England	0	0	0	0	0	0	0	0	0	0	0	0	0	0	0	0	0	0	0	0	0	0
	Aber Wrac'h	Bretagne	0	0	0	0	0	0	0	0	0	0	0	0	0	0	0	0	0	0	0	0	0	0
	Flèche	Bretagne	0	0	0	0	0	0	0	0	0	0	0	0	0	0	0	0	0	0	0	0	0	0
	Kérallé	Bretagne	0	0	0	0	0	0	0	0	0	0	0	0	0	0	0	0	0	0	0	0	0	0
	Guillec	Bretagne	0	0	0	0	0	0	0	0	0	0	0	0	0	0	0	0	0	0	0	0	0	0
	Horn	Bretagne	0	0	0	0	0	0	0	0	0	0	0	0	0	0	0	0	0	0	0	0	0	0
	Yar	Bretagne	0	0	0	0	0	0	0	0	0	0	0	0	0	0	0	0	0	0	0	0	0	0
	Léguer	Bretagne	0	0	0	0	0	0	0	0	0	0	0	0	0	0	0	0	0	0	0	0	0	0
	Ic	Bretagne	0	0	0	0	0	0	0	0	0	0	0	0	0	0	0	0	0	0	0	0	0	0
	Frémur	Bretagne	0	0	0	0	0	0	0	0	0	0	0	0	0	0	0	0	0	0	0	0	0	0
	Couesnon	Bretagne	0	0	0	0	0	0	0	0	0	0	0	0	0	0	0	0	0	0	0	0	0	0
	Selune	Bretagne	0	0	0	0	0	0	0	0	0	0	0	0	0	0	0	0	0	0	0	0	0	0
	Sée	Bretagne	0	0	0	0	0	0	0	0	0	0	0	0	0	0	0	0	0	0	0	0	0	0
	Sienne	Bretagne	0	0	0	0	0	0	0	0	0	0	0	0	0	0	0	0	0	0	0	0	0	0
	Saire	Bretagne	0	0	0	0	0	0	0	0	0	0	0	0	0	0	0	0	0	0	0	0	0	0
	Vire	Lower Normandie	0	0	0	0	0	0	0	0	0	0	0	0	0	0	0	0	0	0	0	0	0	0
	Seulles	Lower Normandie	0	0	0	0	0	0	0	0	0	0	0	0	0	0	0	0	0	0	0	0	0	0
	Orne	Lower Normandie	0	0	0	0	0	0	0	0	0	0	0	0	0	0	0	0	0	0	0	0	0	0
	Dives	Lower Normandie	0	0	0	0	0	0	0	0	0	0	0	0	0	0	0	0	0	0	0	0	0	0
	Touques	Lower Normandie	0	0	0	0	0	0	0	0	0	0	0	0	0	0	0	0	0	0	0	0	0	0
	Seine	Lower Normandie	0	0	0	0	0	0	0	0	0	0	0	0	0	0	0	0	0	0	0	0	0	0
	Valmont	Upper Normandie	0	0	0	0	0	0	0	0	0	0	0	0	0	0	0	0	0	0	0	0	0	0
	Durdent	Upper Normandie	0	0	0	0	0	0	0	0	0	0	0	0	0	0	0	0	0	0	0	0	0	0
	Saâne	Upper Normandie	0	0	0	0	0	0	0	0	0	0	0	0	0	0	0	0	0	0	0	0	0	0
	Scie	Upper Normandie	0	0	0	0	0	0	0	0	0	0	0	0	0	0	0	0	0	0	0	0	0	0
	Arques	Upper Normandie	0	0	0	0	0	0	0	0	0	0	0	0	0	0	0	0	0	0	0	0	0	0
	Yères	Upper Normandie	0	0	0	0	0	0	0	0	0	0	0	0	0	0	0	0	0	0	0	0	0	0
	Bresle	Upper Normandie	0	0	0	0	0	0	0	0	0	0	0	0	0	0	0	0	0	0	0	0	0	0
	Somme	Upper Normandie	0	0	0	0	0	0	0	0	0	0	0	0	0	0	0	0	0	0	0	0	0	0
	Authie	Upper Normandie	0	0	0	0	0	0	0	0	0	0	0	0	0	0	0	0	0	0	0	0	0	0
	Canche	Upper Normandie	0	0	0	0	0	0	0	0	0	0	0	0	0	0	0	0	0	0	0	0	0	0
	Liane	Upper Normandie	0	0	0	0	0	0	0	0	0	0	0	0	0	0	0	0	0	0	0	0	0	0
	Slack	Upper Normandie	0	0	0	0	0	0	0	0	0	0	0	0	0	0	0	0	0	0	0	0	0	0
	Skjern	Denmark	0	0	0	0	0	0	0	0	0	0	0	0	0	0	0	0	0	0	0	0	0	0
	Sneum	Denmark	0	0	0	0	0	0	0	0	0	0	0	0	0	0	0	0	0	0	0	0	0	0
	Hatchery J	French hatcheries	0	0	0	0	0	0	0	0	0	0	0	0	0	0	0	0	0	0	0	0	0	0
	Hatchery PF	French hatcheries	0	0	0	0	0	0	0	0	0	0	0	0	0	0	0	0	0	0	0	0	0	0

[truncated: 16 more sheets: Supp Table 3.10, Supp Table 3.11, Supp Table 3.12, Supp Table 3.13, Supp Table 3.14, Supp Table 3.15, Supp Table 3.16, Supp Table 3.17, Supp Table 3.18, Supp Table 3.19, Supp Table 3.20, Supp Table 3.21, Supp Table 3.22, Supp Table 3.23, Supp Table 3.24, Supp Table 3.25]
