# Supplementary material for: Leveraging the genetic diversity of trout in the rivers of the British Isles and northern France to understand the movements of sea trout (Salmo trutta L.) around the English Channel
Source: Evol Appl. 2024 Jul 22;17(7):e13759. doi: 10.1111/eva.13759 (PMC11261213; doi:10.1111/eva.13759)
Supplement: Supplementary file 7 — Table S5 [file EVA-17-e13759-s006.xlsx]

## Sheet: Read Me
Supplementary Table 5 Individual Assignment probabilities fishery samples consisting of anadromous trout from 12 marine and estuarine sampling locations. Samples were assigned to both river and reporting group of origin using cBayes and RUBIAS. Assignment probabilities are colour coded using a gradient from dark green (high assignment probability) to white (low assignment probability).
Table	Location	Type	Sample Size
5.01	South Cornwall	marine	59
5.02	Kimmeridge Bay	marine	27
5.03	Rye Harbour	marine	10
5.04	East Anglia Drift nets	marine	36
5.05	Saȃne beach nets	marine	4
5.06	Criel-sur-Mer beach nets	marine	21
5.07	Mers-les-Bains & Le Tréport beach nets	marine	68
5.08	Dutch commercial by-catch	marine	40
5.09	Taw/Torridge nets	estuarine	37
5.10	Tamar fish trap	estuarine	34
5.11	Poole Harbour	estuarine	5
5.12	Sussex Ouse recreational rods	estuarine	30

## Sheet: Supp Table 5.01
Supplementary Table 5.01 South Cornwall
			Individual / Assignment Probability
Method	River	Region	AARC01	AARC06	AARC07	AARC10	AARC12	AARC03	AARC04	AARC08	AARC09	AARC13	CST01	CST02	CST03	CST04	CST06	CST07	CST08	CST09	CST10	CST11	CST12	CST13	CST14	CST15	CST16	CST17	CST18	CST19	CST20	CST21	CST22	CST23	CST24	CST25	CST26	CST27	CST28	CST29	CST30	CST31	CST33	CST34	CST35	CST36	CST37	CST38a	CST39
RUBIAS		South east Ireland	1.14736e-08	0.137925	2.40532e-08	5.29731e-09	2.92261e-06	4.00795e-10	2.85752e-05	6.99475e-12	4.90633e-10	0.0012929	0.000178487	4.09455e-08	7.13185e-08	4.39777e-05	9.57074e-07	1.61565e-10	1.74009e-05	6.44199e-08	0.0067255	4.434e-12	5.8776e-06	2.49419e-07	5.57579e-08	0.000308571	1.15713e-07	1.98826e-07	3.91703e-13	1.34342e-09	1.84494e-09	1.63638e-05	8.2085e-06	2.21821e-06	6.26592e-07	1.23469e-09	4.04271e-10	1.76207e-07	2.29046e-06	1.64506e-08	3.58323e-11	8.76206e-08	8.98005e-06	3.18436e-07	4.01272e-09	0.000239499	1.86235e-08	9.33911e-07	3.67638e-08
		Outer Bristol Channel	0.000250581	0.764772	0.000901078	8.49496e-05	0.00202163	8.16977e-05	0.00211758	2.08356e-05	1.59619e-06	0.300849	0.0050645	0.000589154	0.000219598	0.0894807	0.00185129	3.87607e-05	0.000180458	0.000416293	0.00742746	1.24462e-07	0.00154359	0.000363465	0.000348292	0.0238322	0.000288713	6.1767e-05	2.36927e-06	0.000256042	0.000102654	0.000115312	0.00994838	9.20983e-05	0.000124584	9.95933e-05	8.79546e-06	0.00113759	0.00112854	1	6.06017e-05	0.000623373	0.000189099	0.00412711	1.45827e-05	0.00199392	0.00221983	5.65398e-06	3.24559e-06
		Inner Bristol Channel	2.38922e-11	7.66826e-08	7.90577e-10	2.41332e-11	5.14082e-11	1.42233e-14	2.67005e-13	1.31046e-11	1.86198e-15	6.76127e-12	2.6596e-11	1.11796e-09	1.36281e-11	2.27365e-09	2.84765e-11	4.66178e-15	1.95908e-12	6.1546e-12	1.27928e-08	1.61609e-13	9.79652e-11	1.50082e-09	1.04703e-10	1.24404e-06	5.3762e-12	2.22494e-12	2.41011e-13	7.24675e-16	1.81713e-13	1.04994e-06	3.02871e-11	2.47842e-10	1.22671e-11	2.23198e-16	1.12754e-11	5.93364e-15	7.87273e-08	4.41419e-16	1.02464e-13	9.02851e-12	3.31129e-09	7.30626e-15	7.38937e-17	2.19853e-13	1.00998e-15	4.48518e-11	4.54404e-12
		Devon & Cornwall	0.999749	0.069803	0.998909	0.999913	0.997975	0.999918	0.997844	0.999978	0.999998	0.697858	0.994757	0.999411	0.999774	0.910258	0.998147	0.999961	0.999772	0.999584	0.0118155	1	0.995663	0.999636	0.999621	0.905661	0.999709	0.999907	0.999998	0.999744	0.999897	0.999864	0.989862	0.999882	0.999875	0.9999	0.999988	0.998862	0.998854	3.45754e-08	0.999939	0.999353	0.999799	0.995873	0.999985	0.997766	0.99778	0.999982	0.999997
		Land's End	7.06132e-15	2.31687e-11	2.01653e-11	3.17444e-09	1.16444e-07	1.42782e-10	3.74109e-11	1.17818e-10	8.65454e-17	1.17713e-08	1.38132e-12	3.5919e-14	2.18177e-09	4.54594e-10	4.78193e-11	2.20626e-11	2.13286e-11	1.13401e-07	1.19809e-12	3.80924e-16	5.43925e-10	9.45183e-11	5.12348e-09	1.33507e-13	1.51373e-11	1.76041e-11	1.97837e-16	4.33659e-09	1.83554e-11	1.17579e-09	5.65983e-11	6.15292e-11	4.13615e-11	2.38734e-10	5.83525e-15	2.73144e-12	7.25994e-14	1.43902e-20	3.79821e-12	2.2541e-12	5.03186e-15	1.00588e-13	6.24121e-13	8.80939e-13	1.42019e-12	8.6013e-13	5.48887e-11
		Hampshire Basin	9.28567e-10	8.74075e-10	3.93341e-11	2.69157e-09	3.51091e-09	3.17161e-14	1.10269e-08	2.62473e-11	1.22431e-15	3.45291e-12	1.23793e-09	2.34001e-10	9.90767e-11	6.77737e-05	4.99796e-12	2.53015e-12	1.48103e-08	3.7338e-11	1.06939e-10	6.07908e-09	1.06593e-07	1.67371e-13	5.39611e-13	6.08679e-07	2.92184e-12	5.95263e-09	3.21647e-11	2.84793e-12	8.61187e-09	1.09694e-08	2.1983e-07	2.94331e-06	2.25831e-10	2.52491e-14	2.47775e-08	4.93709e-14	9.34764e-11	8.91384e-15	5.78901e-11	1.98087e-10	2.47613e-13	8.19915e-10	9.0083e-15	1.18965e-11	1.01416e-13	3.97903e-07	2.81412e-12
		South east England	6.29753e-12	3.01786e-11	4.6661e-10	6.82629e-11	5.28513e-09	3.449e-12	1.65e-08	8.64288e-09	2.53414e-13	5.22958e-10	7.48863e-10	1.03741e-11	4.57571e-06	6.62082e-09	2.66032e-09	2.60605e-13	6.72175e-06	2.31744e-12	1.80835e-08	8.68838e-08	1.89266e-07	6.40177e-10	3.09209e-05	8.50499e-05	1.64199e-11	3.01836e-09	1.66823e-12	3.18109e-13	8.87914e-10	3.90783e-10	4.06193e-08	6.40019e-06	4.89156e-11	3.97197e-13	3.56966e-08	2.79821e-13	8.29614e-06	3.66725e-13	5.62321e-13	1.57685e-09	7.90135e-14	9.21369e-12	6.89185e-15	3.03892e-12	2.12439e-12	5.02491e-06	1.01638e-11
		Thames & East Anglia	2.77049e-17	3.39548e-10	2.34857e-12	3.49232e-10	2.17448e-10	1.3844e-16	1.85391e-11	1.9588e-14	3.74037e-16	1.74519e-12	3.40305e-13	8.68109e-13	8.38585e-14	3.34652e-10	1.82341e-15	2.30097e-15	4.3529e-12	1.10343e-13	2.63905e-09	1.28795e-10	3.69977e-10	1.58059e-15	2.22269e-15	5.59945e-05	3.18591e-12	1.148e-09	8.49325e-16	1.07975e-16	2.82658e-10	3.95409e-09	1.13658e-09	1.43558e-12	2.0758e-13	1.81116e-15	1.26375e-09	2.23007e-16	1.40159e-12	9.88763e-15	1.46189e-11	1.63592e-09	4.48995e-16	4.04618e-15	1.38604e-15	2.43628e-16	2.08205e-15	1.10424e-10	1.21031e-13
		North east England	1.09349e-09	0.0260453	1.60857e-09	8.22918e-14	7.25396e-11	2.07045e-15	2.3476e-06	2.64901e-16	1.16354e-15	6.60784e-09	2.65123e-11	9.76344e-13	1.39462e-13	8.86499e-07	1.38559e-07	9.79939e-18	3.50539e-11	1.93138e-13	0.961539	2.79855e-21	1.04012e-08	1.08269e-10	3.3134e-11	2.72847e-06	5.66347e-09	1.16122e-10	3.54024e-19	1.34062e-13	2.29466e-14	2.29758e-10	1.82035e-13	7.48524e-09	4.35371e-12	1.14564e-17	7.44226e-17	3.47747e-15	5.89664e-06	3.74283e-10	6.21204e-15	5.60118e-10	1.44127e-08	1.98549e-13	3.53169e-17	8.49066e-10	7.14733e-12	5.57457e-15	5.0964e-12
		Bretagne	2.58512e-08	8.39056e-07	7.55709e-06	5.56946e-11	7.77663e-08	4.12359e-10	2.09008e-08	8.98972e-07	3.56456e-13	3.72577e-07	6.53882e-10	9.02038e-11	2.85577e-09	7.774e-07	5.48632e-10	7.91286e-09	2.23448e-05	5.15716e-09	0.000954296	2.13515e-09	0.000561628	2.66971e-07	1.19986e-09	2.71809e-05	7.17751e-11	1.79226e-08	1.12411e-11	1.01919e-10	7.02985e-09	2.14583e-06	3.35908e-06	1.27295e-07	8.27396e-09	2.25395e-13	1.12113e-07	1.29152e-10	2.58929e-08	1.16303e-11	3.42995e-11	8.95896e-09	3.24052e-06	1.13601e-10	2.1615e-10	6.46216e-10	2.52312e-11	2.51321e-07	6.45827e-09
		Lower Normandie	7.22188e-07	0.00144559	0.000182776	1.54974e-06	3.45862e-08	1.98309e-10	7.74323e-06	3.04908e-10	3.76094e-09	5.87948e-09	1.32707e-08	1.40335e-08	1.58447e-06	0.000147289	1.36331e-07	4.45489e-12	1.05321e-08	2.78619e-09	0.0115362	8.67346e-11	0.00222214	6.72533e-08	1.12075e-07	0.0700012	2.0273e-06	3.09777e-05	3.02841e-09	2.94608e-08	2.42183e-10	9.9328e-07	0.000176059	1.4457e-05	3.06817e-09	5.83873e-11	2.96648e-06	4.95365e-10	5.76509e-07	1.70852e-09	2.54884e-09	2.3682e-05	3.6921e-08	3.88877e-11	9.04973e-10	4.33643e-07	1.28868e-10	6.04195e-06	3.30609e-08
		Upper Normandie	7.20329e-15	1.06615e-09	5.83324e-09	1.61737e-10	1.56452e-10	5.33223e-14	1.87173e-10	9.7306e-10	2.08018e-12	5.09668e-10	2.56354e-12	5.47754e-13	8.56768e-11	4.89246e-07	1.30031e-09	2.42079e-09	9.69809e-07	1.9441e-12	9.51441e-07	1.54321e-09	3.84147e-06	2.05821e-10	4.0957e-08	2.1114e-06	4.6372e-13	6.00431e-08	6.56121e-14	4.07623e-11	2.05205e-12	1.03945e-08	4.8398e-08	1.64877e-08	2.54224e-11	1.79264e-12	2.38072e-10	7.12593e-14	2.15407e-08	1.15762e-13	4.16276e-10	8.25007e-09	7.65448e-10	1.33159e-11	2.60311e-11	6.85997e-13	2.7427e-14	1.09753e-09	2.53415e-09
		Denmark	1.91777e-11	7.91504e-06	2.01501e-09	1.21196e-09	4.76233e-15	1.29864e-17	3.19267e-08	1.67711e-17	4.74721e-13	5.13682e-12	1.75949e-12	1.31118e-12	3.58436e-10	3.27641e-09	8.4933e-13	7.26743e-15	1.62135e-11	3.07607e-16	1.36535e-06	1.61008e-17	2.61028e-08	1.20801e-13	8.0355e-14	2.2481e-05	9.711e-14	1.58262e-09	4.59176e-15	3.08137e-15	3.24791e-16	1.32451e-10	2.1727e-06	1.64325e-08	6.38816e-14	2.19593e-13	5.79523e-15	4.69898e-11	1.79935e-09	1.05369e-14	1.68177e-13	3.03889e-12	2.00568e-17	9.35922e-19	1.23316e-17	5.8762e-15	2.79145e-16	4.38352e-14	1.24759e-13
		French Hatcheries	1.79427e-13	3.07471e-09	2.61557e-11	9.78609e-13	1.3183e-14	7.31979e-17	1.17004e-12	1.54371e-16	7.12286e-17	5.46755e-15	3.71585e-09	6.25164e-12	1.22514e-13	3.28496e-08	3.05776e-12	1.4037e-17	4.59159e-10	1.41507e-15	1.25346e-07	3.43518e-18	5.08696e-11	6.0814e-13	4.03156e-15	2.47483e-09	2.55967e-10	5.03081e-12	8.87301e-15	1.04076e-15	1.23705e-17	4.922e-14	5.78308e-10	1.35836e-12	2.646e-14	1.9211e-18	3.31571e-17	4.6674e-14	2.78592e-08	2.98613e-15	1.60748e-19	3.45292e-16	1.31787e-19	5.57949e-23	2.49256e-20	1.17523e-14	1.46522e-15	3.02844e-14	1.9965e-17
cBayes		South east Ireland	0	0	0	0	0	0.04	0	0	0	0	0.01	0	0	0	0	0	0	0	0	0	0	0	0	0.01	0	0	0	0	0	0	0	0	0	0	0	0	0	0	0	0	0	0	0	0	0	0	0
		Outer Bristol Channel	0	0	0	0	0	0.95	0	0	0.28	0.15	0	0	0	0	0.02	0	0	0	0	0	0	0	0	0.34	0	0	0	0	0	0	0	0	0	0	0	0	0	0.98	0	0	0	0	0	0	0	0	0
		Inner Bristol Channel	0	0	0	0	0	0	0	0	0	0	0	0	0	0	0	0	0	0	0	0	0	0	0	0	0	0	0	0	0	0	0	0	0	0	0	0	0	0	0	0	0	0	0	0	0	0	0
		Devon & Cornwall	1	0.99	0.99	1	1	0	1	0.98	0.72	0.83	0.99	0.99	0.99	0.99	0.97	1	1	1	0	0.99	0.98	0.99	0.99	0.56	0.99	1	1	0.99	1	1.01	0.99	1	1	0.99	1	0.99	1	0.01	1	1	1	1	1	0.98	0.98	0.99	1
		Land's End	0	0	0	0	0	0	0	0	0	0	0	0	0	0	0	0	0	0	0	0	0	0	0	0	0	0	0	0	0	0	0	0	0	0	0	0	0	0	0	0	0	0	0	0	0	0	0
		Hampshire Basin	0	0	0	0	0	0	0	0	0	0	0	0	0	0	0	0	0	0	0	0	0	0	0	0	0	0	0	0	0	0	0	0	0	0	0	0	0	0	0	0	0	0	0	0	0	0	0
		South east England	0	0	0	0	0	0	0	0	0	0	0	0	0	0	0	0	0	0	0	0	0	0	0	0	0	0	0	0	0	0	0	0	0	0	0	0	0	0	0	0	0	0	0	0	0	0	0
		Thames & East Anglia	0	0	0	0	0	0	0	0	0	0	0	0	0	0	0	0	0	0	0	0	0	0	0	0	0	0	0	0	0	0	0	0	0	0	0	0	0	0	0	0	0	0	0	0	0	0	0
		North east England	0	0	0	0	0	0	0	0	0	0	0	0	0	0	0	0	0	0	1	0	0	0	0	0	0	0	0	0	0	0	0	0	0	0	0	0	0	0	0	0	0	0	0	0	0	0	0
		Bretagne	0	0	0	0	0	0	0	0	0	0	0	0	0	0	0	0	0	0	0	0	0	0	0	0	0	0	0	0	0	0	0	0	0	0	0	0	0	0	0	0	0	0	0	0	0	0	0
		Lower Normandie	0	0	0	0	0	0	0	0	0	0	0	0	0	0	0	0	0	0	0	0	0	0	0	0.07	0	0	0	0	0	0	0	0	0	0	0	0	0	0	0	0	0	0	0	0	0	0	0
		Upper Normandie	0	0	0	0	0	0	0	0	0	0	0	0	0	0	0	0	0	0	0	0	0	0	0	0	0	0	0	0	0	0	0	0	0	0	0	0	0	0	0	0	0	0	0	0	0	0	0
		Denmark	0	0	0	0	0	0	0	0	0	0	0	0	0	0	0	0	0	0	0	0	0	0	0	0	0	0	0	0	0	0	0	0	0	0	0	0	0	0	0	0	0	0	0	0	0	0	0
		French Hatcheries	0	0	0	0	0	0	0	0	0	0	0	0	0	0	0	0	0	0	0	0	0	0	0	0	0	0	0	0	0	0	0	0	0	0	0	0	0	0	0	0	0	0	0	0	0	0	0
			1.0357e-08	0.000566786	2.54804e-11	2.57462e-12	8.78557e-08	3.78149e-11	9.74869e-08	7.11119e-14	3.25613e-16	3.14507e-08	0.00013519	1.80606e-08	2.83937e-12	2.19746e-07	2.97865e-10	1.90355e-13	3.68439e-07	2.12856e-14	2.43827e-06	5.13451e-16	2.59182e-08	5.33561e-11	2.40507e-08	1.07425e-06	1.36101e-13	8.54075e-08	1.23949e-14	2.63534e-12	8.13497e-13	3.51763e-09	1.36821e-09	1.08735e-09	5.64724e-16	7.78102e-16	6.35946e-15	4.72214e-11	2.59861e-07	2.59717e-14	9.20441e-14	6.17972e-09	4.22569e-06	9.69093e-13	4.78676e-12	2.33829e-07	3.71791e-10	1.95297e-12	1.15322e-10
RUBIAS	Arigideen	South east Ireland	2.3524e-13	0.00745771	1.69683e-09	5.42022e-11	4.74005e-11	3.62015e-15	2.64227e-08	6.7748e-17	3.22554e-13	9.90918e-10	1.45773e-12	7.79699e-14	5.5259e-11	5.90573e-11	6.69633e-12	4.81685e-18	4.86609e-09	2.98873e-15	0.0058593	5.23847e-19	2.19684e-14	1.4479e-10	2.46137e-12	6.77629e-08	5.17765e-13	4.76071e-13	1.94818e-16	8.35275e-14	1.7345e-16	1.66832e-13	3.41788e-11	3.42992e-12	2.75524e-10	1.04149e-14	2.37672e-12	6.39683e-12	1.09222e-12	1.89197e-13	4.03327e-13	3.1903e-14	8.81114e-08	3.92144e-13	1.20698e-16	1.65774e-10	1.29626e-13	1.2179e-15	3.22433e-11
	Colligan	South east Ireland	2.1191e-15	9.36973e-10	2.43855e-16	8.79743e-17	2.32251e-08	2.43835e-16	2.22961e-11	7.46925e-23	6.59683e-15	6.26174e-10	9.03514e-12	1.12789e-15	3.06333e-14	8.49812e-13	2.4931e-12	1.31857e-20	4.14658e-08	1.71177e-13	3.16454e-08	1.54902e-20	2.56795e-14	8.22415e-15	4.96085e-16	4.05086e-12	6.97198e-14	2.84302e-14	1.74113e-19	5.39183e-15	1.53325e-15	1.42856e-16	5.73907e-16	8.70758e-09	1.92628e-14	9.12246e-19	3.32542e-19	1.40252e-16	2.21006e-12	2.52695e-17	1.38738e-12	1.40951e-13	7.14314e-11	3.38307e-12	3.37251e-17	2.49512e-09	9.82473e-13	1.0087e-07	3.27903e-13
	Sow	South east Ireland	1.0878e-09	0.12506	1.41755e-09	3.94435e-09	2.70204e-06	2.28702e-10	2.84445e-05	6.92227e-12	4.13215e-10	0.0012905	4.29034e-05	2.28209e-08	1.52341e-09	2.47762e-06	4.30775e-07	1.3973e-10	5.02422e-06	8.02891e-09	0.000758192	4.4291e-12	5.72726e-06	7.15051e-08	1.26681e-10	0.000101683	7.32973e-08	1.01985e-07	2.4641e-13	1.33504e-09	1.81124e-09	1.63318e-05	7.78253e-06	2.17859e-06	6.22751e-07	1.22483e-09	8.66474e-12	1.65355e-07	7.5319e-07	2.83138e-09	2.49396e-11	5.31877e-08	1.56233e-06	1.46666e-07	3.37229e-12	1.39253e-06	2.07194e-09	8.05955e-07	2.58237e-09
	Owenavaragh	South east Ireland	2.76619e-12	0.00282332	2.05383e-08	3.59876e-10	1.08714e-07	5.74106e-13	3.36147e-09	1.29115e-15	7.7088e-11	2.3583e-06	1.036e-07	6.39778e-11	5.77183e-08	3.57392e-07	4.82951e-07	1.92335e-11	1.19591e-05	2.09999e-10	0.000105533	4.38176e-15	4.19991e-08	1.10766e-07	3.04563e-08	0.000204888	4.51752e-10	1.47724e-11	1.32319e-13	1.8702e-13	5.26993e-12	5.35088e-10	1.76667e-09	2.97639e-08	3.54983e-09	9.84963e-12	3.93223e-10	9.50328e-10	2.11344e-08	1.32476e-08	7.72805e-12	4.85344e-10	3.93972e-08	1.71749e-07	1.72323e-09	4.41019e-06	1.36139e-08	2.68894e-08	3.11505e-08
	Inch	South east Ireland	2.57872e-11	0.00201756	3.75024e-10	9.36303e-10	7.21071e-10	1.337e-10	3.4563e-09	7.42766e-18	1.20659e-15	3.4717e-09	2.90051e-07	1.40792e-14	1.20186e-08	4.09229e-05	4.30416e-08	2.4114e-12	2.79889e-09	5.61808e-08	6.02939e-09	1.94476e-18	8.2418e-08	6.69505e-08	1.12177e-09	8.57946e-07	4.19631e-08	1.14182e-08	3.8365e-16	5.46011e-12	2.76079e-11	2.7958e-08	4.22793e-07	5.54491e-11	1.54931e-11	6.49455e-15	1.14416e-16	9.84858e-09	1.25627e-06	3.71403e-10	1.28194e-12	2.77677e-08	3.06444e-06	1.68936e-11	2.28133e-09	0.00023346	2.56477e-09	1.94954e-10	2.88302e-09
	Avoca	South east Ireland	0.000131905	0.441409	0.000604815	4.30997e-07	0.00200378	7.7306e-06	0.000584122	5.60066e-10	4.74069e-07	0.0439063	0.00506423	0.000585003	0.000218982	0.0672301	0.00016676	2.28756e-08	2.25719e-06	1.16778e-05	0.00723498	4.92882e-09	0.00108907	0.000262643	1.65102e-05	0.0011352	0.000175993	2.90286e-05	6.18391e-09	0.000239765	0.00010202	0.000104668	0.00845409	7.80482e-05	7.88367e-06	4.46974e-06	2.13468e-07	2.74756e-08	0.00108559	1.32739e-08	7.50317e-07	0.000107359	3.66545e-06	0.000160788	2.34392e-08	2.75449e-09	0.00212296	5.92562e-08	2.57929e-09
	Nevern	Outer Bristol Channel	5.26251e-08	9.02811e-06	8.66888e-07	3.4005e-08	6.7221e-09	1.23904e-06	2.022e-05	1.96766e-10	4.69214e-09	0.000371011	6.51022e-08	8.32737e-10	1.01292e-07	2.2278e-07	1.63219e-06	1.67711e-08	5.5275e-05	1.00413e-08	2.84795e-06	4.16306e-08	0.000163165	6.34016e-05	7.45818e-05	1.64456e-05	5.11538e-09	4.70267e-08	1.59746e-12	1.06059e-05	5.02607e-09	5.61351e-06	4.35199e-07	2.45663e-07	1.56561e-07	5.20141e-09	1.11667e-07	1.49511e-09	3.31391e-07	1.39951e-10	1.20925e-07	4.21338e-09	2.1872e-08	3.79681e-07	4.78491e-08	2.19865e-08	7.7268e-09	1.38212e-10	2.85818e-11
	West Cleddau	Outer Bristol Channel	1.03832e-08	1.49041e-05	4.96222e-09	1.21944e-10	9.28811e-08	6.22806e-10	2.1954e-08	1.4004e-12	4.21486e-12	1.24561e-05	1.07183e-12	9.67597e-11	2.20238e-10	2.17853e-08	3.14949e-08	8.70475e-11	1.2431e-11	6.87065e-13	4.09814e-05	1.70249e-15	8.16321e-06	1.02681e-09	6.20226e-11	6.54165e-08	3.82611e-09	5.9647e-11	3.72738e-14	9.33423e-10	2.62231e-14	5.7079e-09	4.16846e-09	2.53817e-10	2.32631e-10	1.75693e-13	5.9462e-13	8.6215e-11	8.97168e-09	1.85392e-11	1.35743e-12	2.86854e-12	1.87606e-12	7.99971e-12	6.13502e-16	7.28777e-12	2.28154e-15	1.05018e-12	4.05298e-12
	East Cleddau	Outer Bristol Channel	2.34363e-08	0.012367	4.90837e-08	2.4635e-09	1.70009e-09	7.29212e-09	4.30922e-06	8.61598e-15	9.58571e-09	4.40854e-06	1.75524e-10	5.27375e-09	5.38908e-10	9.86286e-08	6.53835e-08	1.1874e-11	2.33537e-08	6.20478e-10	4.6945e-08	5.04381e-13	2.4302e-05	1.89896e-08	5.65022e-12	3.37187e-06	3.62586e-08	8.08251e-09	1.22653e-12	6.44375e-11	5.6164e-10	8.594e-08	6.45124e-06	2.59847e-08	6.45848e-08	1.37422e-08	2.97913e-08	2.27211e-06	1.30529e-07	0.00012761	7.46776e-11	1.27049e-09	8.39862e-05	2.1819e-10	1.56361e-08	2.87383e-06	4.55708e-05	3.11781e-11	1.62897e-08
	Taff	Outer Bristol Channel	1.35078e-10	0.000560954	2.36008e-10	1.4862e-09	7.88566e-13	1.97369e-12	1.71349e-06	6.12203e-13	7.14842e-11	4.026e-08	9.06034e-14	8.79684e-10	3.42718e-13	3.7136e-07	5.88795e-10	4.19352e-12	1.85352e-11	3.81131e-13	2.41996e-08	3.62871e-15	1.53508e-10	5.00443e-11	6.17628e-14	1.31224e-09	7.66521e-12	6.65926e-11	1.97871e-13	2.88426e-14	1.65625e-12	6.12905e-11	6.62086e-07	7.44386e-10	1.29319e-11	9.30025e-11	6.3299e-11	0.00113089	2.09599e-09	0.999862	4.59187e-11	2.62956e-11	9.89749e-05	2.14682e-14	2.37753e-06	0.00122214	4.92961e-05	7.4089e-13	1.84482e-06
	Twyi	Outer Bristol Channel	4.04059e-14	1.11392e-06	6.33396e-11	3.96663e-14	5.4783e-10	4.37129e-12	1.9298e-10	5.48002e-14	1.05592e-12	3.07156e-14	5.81227e-13	9.98211e-12	8.11925e-12	1.82199e-07	5.17237e-13	5.5192e-17	4.29546e-10	2.78104e-15	1.83433e-13	1.84893e-15	1.47264e-11	4.62057e-10	8.70754e-13	1.49735e-11	2.57918e-12	1.35924e-14	3.31987e-16	1.21392e-13	4.56366e-15	5.28889e-11	5.20417e-11	6.58607e-12	3.11883e-11	2.44536e-14	7.57854e-15	3.26021e-06	6.59275e-09	9.88034e-06	4.56098e-16	8.27631e-16	1.23805e-07	5.27646e-17	1.21178e-05	0.000768855	1.88701e-06	3.84688e-13	4.22942e-07
	Tawe	Outer Bristol Channel	4.4167e-13	0.00148932	3.7164e-12	2.16856e-12	2.87299e-12	1.77193e-12	7.34953e-07	9.48718e-19	5.21329e-15	4.04926e-09	1.50804e-13	2.61788e-13	1.4258e-13	1.87276e-08	1.189e-10	9.3358e-14	1.79589e-10	1.40612e-11	1.99647e-10	5.45594e-17	6.39292e-10	4.7321e-12	5.04721e-13	1.41471e-08	7.09648e-12	6.82018e-12	8.15882e-18	9.59291e-15	5.19815e-17	1.19327e-10	4.98208e-11	3.74799e-11	3.85492e-11	4.39549e-14	4.94221e-11	1.06884e-12	2.75118e-11	5.77082e-12	2.09961e-14	1.55461e-12	2.55139e-11	3.53233e-13	8.48251e-17	2.27202e-13	5.1202e-13	1.19617e-15	2.10004e-15
	Ogmore	Outer Bristol Channel	1.85293e-11	1.81847e-10	1.15139e-12	4.60668e-20	2.72282e-16	2.83458e-15	3.07451e-16	2.11703e-19	1.82869e-15	1.60759e-17	1.34441e-17	1.97394e-19	1.14634e-11	2.55989e-15	2.15205e-12	3.93457e-20	1.04634e-14	5.54955e-16	5.18944e-18	3.72806e-16	8.25139e-15	4.76558e-18	1.59734e-11	5.13265e-10	2.84632e-18	2.16472e-12	2.81586e-21	5.82294e-16	3.68926e-20	2.15672e-18	2.15683e-14	2.89674e-12	4.48742e-16	6.13278e-17	1.31591e-14	8.96446e-18	3.21269e-13	7.1472e-24	1.44499e-16	6.69306e-19	8.5366e-14	3.61104e-17	9.73697e-20	4.93412e-14	1.82406e-21	5.92759e-18	2.05422e-13
	Wye	Inner Bristol Channel	4.27316e-19	4.61023e-17	1.4534e-10	6.59958e-17	5.11636e-11	1.26997e-16	5.91811e-15	2.58824e-12	2.02938e-17	1.29539e-18	5.47032e-22	6.76358e-22	2.15399e-12	9.33129e-17	5.04521e-17	3.51646e-19	1.2392e-15	3.74994e-15	1.02422e-13	5.06609e-17	7.56109e-14	1.62257e-17	3.27125e-11	1.35366e-10	4.19258e-14	3.7845e-18	7.14085e-24	1.47852e-20	2.79594e-16	4.84313e-13	2.24256e-11	2.34753e-17	3.80731e-12	4.01036e-17	1.08499e-11	3.39542e-15	1.10547e-11	3.16316e-21	4.89038e-17	5.30828e-13	1.43477e-13	1.0502e-16	9.99141e-20	3.8655e-16	4.55976e-23	3.95337e-14	4.33096e-12
	Severn	Inner Bristol Channel	5.36295e-12	7.65007e-08	6.44086e-10	2.41331e-11	2.44349e-13	1.12618e-14	2.6078e-13	1.05163e-11	1.2996e-17	6.76125e-12	2.6596e-11	1.11796e-09	1.06919e-14	2.27365e-09	2.63244e-11	4.66139e-15	1.94738e-12	6.1503e-12	1.27927e-08	1.61185e-13	9.78813e-11	1.50082e-09	5.60172e-11	1.2434e-06	5.33427e-12	6.02151e-14	2.41011e-13	1.42366e-16	1.81434e-13	1.04994e-06	7.83989e-12	2.44946e-10	8.45934e-12	1.21767e-16	4.12403e-13	2.52926e-15	7.87159e-08	4.41416e-16	1.02271e-13	8.49768e-12	3.31106e-09	7.16513e-15	7.36964e-17	1.70126e-13	1.00997e-15	4.48122e-11	7.65406e-15
	Bristol Avon	Inner Bristol Channel	2.00782e-10	2.00636e-05	1.22094e-08	3.80275e-11	1.12557e-09	6.99973e-10	9.07413e-09	1.08827e-08	6.39711e-12	1.98348e-07	6.5227e-11	2.97192e-09	3.78926e-11	7.9754e-05	2.66395e-10	6.5376e-09	6.42635e-10	2.59387e-07	2.26627e-08	9.1145e-10	2.77261e-07	1.39694e-09	4.24249e-09	1.78764e-08	1.04642e-10	8.75281e-11	2.07465e-09	5.99002e-12	7.32472e-10	1.26743e-09	1.94736e-08	1.33844e-07	1.30477e-07	1.43459e-10	1.32735e-07	1.11181e-08	3.89012e-10	1.93592e-13	4.27595e-09	7.06931e-10	1.07711e-10	6.58569e-08	1.01361e-13	9.93617e-12	4.89431e-12	3.18362e-09	6.77527e-13
	Doniford	Outer Bristol Channel	1.33895e-07	0.00109599	7.19382e-10	2.94912e-12	8.45444e-10	5.40762e-12	2.31094e-10	2.06775e-11	2.11118e-15	9.28247e-07	4.77923e-14	1.58669e-12	8.13738e-14	1.45152e-07	5.63523e-10	3.83951e-15	1.72348e-09	9.99504e-08	4.67963e-09	1.17837e-14	1.51277e-13	3.44607e-13	1.07054e-15	7.69287e-09	8.86985e-14	7.68618e-13	7.44274e-14	5.88652e-13	4.22513e-14	1.22867e-12	1.27761e-08	1.33579e-08	3.15486e-09	1.3925e-11	2.39265e-10	4.55009e-13	2.38296e-09	1.19962e-13	6.34574e-13	1.6017e-14	1.62001e-12	9.6889e-09	1.41432e-19	7.67186e-15	5.71916e-13	5.89323e-11	4.04336e-12
	East Lyn	Outer Bristol Channel	4.7595e-05	0.109398	0.000253475	2.89207e-06	1.19746e-05	4.87203e-05	9.16147e-05	1.21108e-07	1.26163e-08	0.0224843	9.44452e-08	1.54908e-07	1.56945e-07	0.0025207	6.98838e-06	2.49838e-05	0.000122258	0.000299182	7.55435e-09	4.19177e-09	2.33702e-05	2.53436e-05	0.000255556	3.30949e-05	2.19003e-09	3.68968e-06	2.36008e-06	3.54126e-07	2.71792e-09	1.33955e-06	0.000193874	6.98712e-07	3.99527e-05	4.45118e-06	7.38401e-06	1.16969e-07	1.88472e-05	3.66739e-11	5.19603e-07	0.000479453	7.09578e-07	5.20838e-06	2.64652e-10	1.90019e-09	1.09108e-07	1.15031e-07	2.67985e-07
	Taw	Outer Bristol Channel	7.08602e-05	0.198408	4.18538e-05	8.15884e-05	5.76583e-06	2.39992e-05	0.00141483	2.07029e-05	1.09514e-06	0.234069	1.1641e-07	3.98522e-06	3.56713e-07	0.0196491	0.00167581	1.37306e-05	6.41826e-07	0.000105064	0.000148541	7.27985e-08	0.000235235	1.20547e-05	1.63951e-06	0.022644	0.000112672	2.89934e-05	9.21572e-10	5.31579e-06	6.24975e-07	3.59769e-06	0.00129284	1.29315e-05	7.63927e-05	9.06532e-05	9.23431e-07	1.0092e-06	2.36232e-05	1.58729e-07	5.92064e-05	3.65545e-05	1.61669e-06	0.00396066	1.44429e-10	3.26389e-08	9.35857e-11	5.47628e-06	6.90934e-07
	Torridge	Outer Bristol Channel	0.00946845	0.00372769	0.0859768	0.346136	0.219813	0.0666206	0.289725	0.0199113	0.00031883	0.642994	0.000213422	0.015104	0.0286672	0.0370811	0.824958	0.124931	0.150415	0.552557	0.000171084	0.000750208	0.129616	0.782039	0.0966108	0.0631685	0.133984	0.0254835	0.000770918	0.0721122	0.00553866	0.0852379	0.0179452	0.491625	0.000859059	0.000939688	0.00839798	8.27709e-05	0.0110628	4.10296e-09	0.108434	0.00155582	4.89895e-05	0.328783	9.89048e-05	0.000696131	0.00161129	0.00389351	7.76914e-06
	Camel	Devon & Cornwall	7.92216e-06	6.41487e-06	0.0268244	0.000103744	4.01901e-05	2.24381e-05	0.00037639	1.47171e-06	1.54163e-09	0.0013964	8.65003e-07	6.65628e-06	4.12085e-09	2.52569e-06	1.80304e-06	0.000131779	8.78288e-08	2.21113e-06	5.52999e-09	3.23838e-07	2.08416e-06	5.20975e-07	5.95645e-06	2.19884e-06	2.01097e-08	4.16953e-06	1.02102e-08	2.40738e-05	3.75507e-08	0.000559987	4.10649e-05	2.31615e-05	2.47298e-07	7.00326e-06	8.6136e-05	7.62511e-08	2.37739e-08	8.0749e-11	4.64823e-07	0.000184315	4.3864e-08	3.81422e-06	5.7114e-08	6.83242e-08	7.39181e-07	4.11323e-08	7.08419e-07
	Menalhyl	Devon & Cornwall	3.5185e-15	2.30055e-11	6.75789e-15	2.23915e-12	1.16411e-07	4.10783e-13	2.75169e-11	8.01025e-15	7.03104e-18	1.17713e-08	1.38074e-12	3.59189e-14	2.67684e-14	4.54594e-10	4.78179e-11	2.20394e-11	2.13285e-11	8.55169e-08	1.19785e-12	3.80772e-16	5.43919e-10	9.45182e-11	3.43815e-14	6.28135e-14	1.3533e-11	8.23742e-12	1.97829e-16	4.30999e-09	1.83544e-11	1.1681e-09	5.48936e-11	1.01468e-11	1.31165e-16	2.3873e-10	4.81631e-15	2.73116e-12	7.24383e-14	1.43902e-20	3.7955e-12	2.08223e-12	5.03186e-15	1.00588e-13	6.16972e-13	8.80838e-13	5.00313e-16	7.82892e-13	5.21966e-11
	Red River	Land's End	3.54281e-15	4.85904e-19	5.75423e-17	1.16103e-16	3.26942e-11	6.23259e-11	1.93637e-18	9.05088e-16	7.95105e-17	3.91336e-18	5.79909e-16	2.96275e-23	2.18097e-09	3.99034e-18	1.43102e-15	1.52227e-18	7.25461e-19	7.04688e-17	2.45838e-16	4.53438e-26	5.79095e-15	1.00282e-16	5.54959e-11	1.51669e-19	4.99891e-16	9.36364e-12	8.35597e-22	1.67728e-12	8.59049e-16	1.32701e-16	4.53692e-16	5.13753e-11	1.45249e-20	1.85721e-15	1.24399e-21	1.80293e-21	1.70626e-22	3.70049e-28	3.71583e-18	2.00238e-18	1.56335e-21	3.07362e-19	7.14706e-15	5.86526e-17	1.41969e-12	3.33567e-15	3.29986e-13
	Hayle	Land's End	1.2467e-20	1.63275e-13	2.01584e-11	3.17195e-09	3.93402e-14	8.00448e-11	9.85655e-12	1.17809e-10	1.70227e-21	1.04146e-17	4.04393e-26	6.16893e-20	7.71375e-13	4.00575e-18	2.37215e-20	2.23118e-14	1.43587e-24	2.78842e-08	1.08781e-24	1.52724e-19	1.63338e-17	2.42171e-19	7.3202e-16	1.09818e-16	1.60385e-12	1.98727e-15	1.84925e-21	2.49205e-11	1.21815e-16	7.68355e-12	1.70424e-12	1.36903e-19	4.13614e-11	2.07479e-15	1.01893e-15	2.77409e-16	8.24851e-19	1.40687e-31	2.71181e-15	1.58531e-15	2.69737e-23	9.24849e-20	1.15256e-21	1.4577e-18	8.99913e-22	6.6983e-14	2.32843e-12
	Trevaylor	Land's End	3.29784e-24	3.8181e-19	1.75286e-16	2.43671e-13	4.1362e-17	5.68299e-18	3.74131e-14	2.64644e-18	2.14529e-21	4.03034e-23	3.31394e-21	1.12799e-25	8.81387e-20	6.07921e-22	3.30937e-17	8.29882e-16	5.2053e-17	3.58188e-20	8.96474e-25	5.01474e-23	9.56773e-22	6.35067e-20	5.06795e-09	7.05838e-14	1.28205e-18	1.06399e-15	5.35944e-21	9.0748e-21	1.43664e-19	5.07517e-18	1.15649e-17	7.06232e-15	4.05107e-23	1.122e-19	1.50059e-22	3.57413e-20	1.60329e-16	1.23353e-33	4.0062e-27	1.70274e-13	5.94354e-27	1.03297e-22	1.73284e-18	4.02728e-17	3.5621e-22	6.91939e-15	3.37082e-14
	Crowlas	Land's End	2.03526e-13	2.69355e-12	3.61871e-06	7.53742e-08	7.19764e-08	7.44929e-11	4.07976e-11	9.35879e-12	2.34915e-11	8.35248e-09	1.57854e-10	1.0921e-08	5.09952e-10	1.26173e-11	3.63061e-12	2.97646e-07	3.72884e-12	1.23745e-12	5.77253e-11	5.80308e-12	2.38042e-09	5.53803e-09	2.71891e-09	6.88967e-08	3.62684e-12	3.7526e-09	4.8188e-13	5.75303e-11	1.99864e-12	2.15764e-10	5.72369e-09	4.46156e-08	3.72149e-11	1.05288e-09	2.17463e-14	1.50741e-10	5.03851e-13	1.74513e-16	4.13859e-12	7.09631e-12	3.2343e-14	3.63324e-12	4.6672e-13	1.13996e-15	7.41212e-13	7.7472e-11	3.36331e-12
	Tresillian	Devon & Cornwall	5.58836e-13	7.89472e-11	4.71144e-08	8.90761e-06	4.66482e-12	1.92626e-14	1.29866e-11	7.27673e-13	3.07232e-12	1.23572e-08	1.20555e-09	1.16635e-07	5.75311e-12	1.00755e-10	9.22795e-10	7.83273e-09	4.82562e-09	2.1026e-13	2.10116e-09	5.04377e-12	2.76073e-07	1.92208e-07	1.33386e-06	2.71328e-05	6.47357e-11	1.81232e-09	8.95071e-12	3.30143e-13	3.62746e-12	2.91131e-12	2.28844e-12	1.8231e-10	1.75911e-12	3.71683e-12	3.95959e-13	1.05241e-11	2.23436e-11	4.92311e-19	4.35374e-14	1.87326e-13	1.39767e-13	6.15945e-12	1.41467e-12	7.34048e-16	4.20078e-12	1.98133e-10	8.21196e-13
	Fal	Devon & Cornwall	4.6233e-05	5.38482e-07	0.00144667	4.84827e-05	5.64469e-05	0.00280907	2.30231e-05	0.000151538	4.66748e-07	2.54632e-05	4.51015e-06	0.000124104	0.000199774	7.17566e-06	1.0465e-06	0.000278307	1.55725e-05	2.63503e-05	3.7498e-08	2.34714e-07	4.00806e-08	3.97673e-06	0.00232779	1.70747e-06	6.74287e-06	2.68243e-05	3.02906e-06	1.65411e-05	2.89837e-08	4.43402e-06	7.56766e-05	0.000193913	8.22669e-06	6.95551e-07	9.93143e-06	7.65299e-06	1.56305e-06	2.31335e-13	1.29428e-05	0.000317045	6.46731e-09	5.56432e-06	4.12229e-05	7.54064e-07	6.60449e-06	2.24621e-07	1.12605e-06
	Fowey	Devon & Cornwall	0.18992	0.00023147	0.00841617	0.00258112	0.015403	0.337241	0.00033193	0.279975	0.002153	0.00433045	0.00058261	0.00510441	0.0265059	0.0727653	0.000641206	0.508947	0.033383	0.310932	4.15405e-05	0.10301	0.00129875	6.52684e-05	0.119769	0.00502607	0.0123032	0.0336084	0.000552439	0.132246	0.479274	0.0548435	0.0147253	0.116204	0.219182	0.053937	0.0159612	0.0257374	0.0176032	4.30286e-10	0.537297	0.00701357	0.436669	0.000770168	0.000614095	0.000134414	0.00054505	0.00151172	0.0325441
	West Looe	Devon & Cornwall	0.0158971	0.0044332	0.374896	0.198578	0.437538	0.547326	0.0198404	0.190515	0.000977283	0.0442316	0.00595847	0.111344	0.116177	0.107877	0.0226742	0.0659098	0.0144048	0.110401	0.0108221	0.00733672	0.154724	0.144237	0.18793	0.0358773	0.0127134	0.0260929	0.000176266	0.370024	0.42017	0.385976	0.318257	0.0122968	0.779503	0.0268493	0.000251377	0.0211647	0.0907363	1.97011e-08	0.0379759	0.00174034	0.180471	0.0659677	0.00132218	0.108465	0.00074527	0.018148	0.831364
	East Looe	Devon & Cornwall	3.5957e-06	0.000688266	0.00755405	1.42183e-07	0.00328817	0.000243468	0.00233946	5.85468e-09	0.000927556	0.000434784	0.801486	1.39524e-05	0.0262801	0.0146362	0.0449329	0.000244326	0.274752	8.49061e-05	1.45145e-07	3.00248e-05	0.0405535	0.001181	0.00187548	0.749511	0.496624	0.000263926	2.48347e-07	0.000150074	0.000244897	0.000305555	0.0157295	0.00302966	8.08649e-10	0.000322296	1.05434e-05	6.90124e-07	0.000109194	8.20011e-12	3.17244e-05	5.878e-05	1.73837e-06	0.0874942	0.000947543	0.00044065	1.63089e-06	0.00149675	3.99765e-06
	Seaton	Devon & Cornwall	0.236745	0.0305638	0.408997	0.364698	0.232703	0.0123503	0.635736	0.46825	0.0279293	0.000305131	0.000263847	0.795019	0.0241303	0.000793951	0.000250829	0.0271568	0.429772	2.03459e-05	7.41708e-07	0.888517	0.0360882	0.0017129	0.562382	0.0280093	0.164552	0.547573	0.997304	0.423026	1.18175e-05	0.454415	0.0234529	0.00154637	2.03831e-05	0.0199499	0.973211	0.0805319	0.180335	5.82823e-09	0.314732	0.987127	0.00377507	0.445113	0.000387692	0.035194	0.0152535	0.00232958	0.0299986
	Lynher	Devon & Cornwall	4.07352e-06	3.74425e-07	0.000436887	0.000507588	1.16307e-06	7.83262e-08	1.53606e-05	6.80736e-05	2.11881e-07	3.77456e-05	5.88026e-07	0.000159941	0.000165718	0.00119617	1.03254e-06	0.000268787	1.368e-07	1.61372e-08	2.23936e-09	1.28486e-05	0.000346147	0.000267945	7.7258e-07	9.7916e-07	7.08355e-07	0.000282042	2.92204e-07	0.000458874	6.67753e-06	3.03413e-05	0.00234409	2.57168e-06	4.87198e-09	7.15681e-06	5.90849e-06	1.39205e-06	4.3985e-07	3.45934e-11	9.69739e-06	1.01849e-07	1.35461e-08	8.91863e-06	9.18584e-09	9.70544e-09	3.79632e-09	2.13325e-07	3.93767e-09
	Tamar	Devon & Cornwall	6.28824e-07	0.00492273	2.19712e-06	0.00429883	1.91589e-06	2.14814e-06	0.00249025	1.95092e-07	0.00920259	3.44469e-05	4.07469e-09	0.00167308	3.86287e-06	4.617e-06	6.48041e-06	0.000873056	0.00272713	5.57009e-09	6.90975e-11	2.16416e-07	6.53032e-05	0.00264077	6.1016e-06	0.00257944	1.71668e-06	0.00850213	1.18492e-05	1.77703e-06	3.09881e-10	0.000158811	1.46846e-05	9.12164e-08	4.18362e-09	0.000364404	1.82284e-09	0.000650108	0.00226348	5.34656e-11	1.01598e-06	6.10437e-07	1.49288e-08	6.96313e-06	3.43064e-06	0.000167632	7.9896e-09	2.1025e-05	1.45769e-08
	Tavy	Devon & Cornwall	1.25432e-05	6.73211e-07	0.0035243	3.65619e-05	0.00320568	1.642e-05	1.19077e-05	1.63155e-06	0.000456968	2.67634e-07	6.77193e-09	0.000162841	1.55669e-06	4.10107e-07	5.04915e-06	5.72457e-07	1.54488e-06	1.14336e-08	2.20753e-11	1.67292e-08	0.00305584	4.14391e-07	5.2904e-06	6.35634e-07	1.35524e-07	1.3422e-05	1.87268e-05	3.51915e-07	4.05562e-08	0.00107523	0.00679563	2.02471e-07	2.55477e-07	0.000494047	1.86076e-06	1.07474e-07	5.14126e-05	1.3056e-14	4.94393e-08	2.04638e-05	6.55747e-11	5.15333e-06	1.65893e-06	6.59857e-07	5.75791e-06	3.21344e-06	5.51266e-06
	Plym	Devon & Cornwall	0.00725926	8.25463e-05	0.00108706	9.34007e-05	0.000185985	0.0011781	0.000110103	4.99686e-05	0.000988442	2.07659e-05	8.91234e-08	0.000336011	4.71832e-05	1.25064e-05	5.07996e-06	0.00708786	9.53617e-06	8.81977e-05	2.42713e-08	0.000114737	1.99658e-05	1.2362e-05	0.00103334	8.96511e-06	1.77623e-06	0.00162291	1.30479e-05	0.000306218	8.56692e-07	1.65184e-05	0.00712004	0.000299771	1.08914e-05	0.00256	1.66553e-05	0.00268977	0.000169124	5.26498e-13	0.000938925	0.000167864	0.000178194	0.000233592	3.25798e-07	3.27118e-06	5.73318e-06	3.84649e-07	1.93274e-07
	Yealm	Devon & Cornwall	0.267051	0.000648946	9.80286e-05	0.00257571	0.00556878	0.0165196	0.0118289	0.000986488	0.39025	1.08945e-06	0.00141424	0.00446607	0.00636318	0.000905989	0.0865807	0.114836	0.0716856	0.000100718	2.49759e-06	4.62534e-05	0.0011351	0.0151504	0.0172521	0.000124809	2.26274e-05	0.0224654	0.000669242	0.00039447	0.00226294	0.00136945	0.084041	0.27869	3.15754e-05	0.89214	1.27624e-06	0.866287	0.281281	2.79463e-10	3.9674e-05	3.1256e-05	0.378612	0.00161327	0.972916	0.850808	0.979568	0.964063	0.105909
	Erme	Devon & Cornwall	0.0148231	0.00689838	0.00415571	0.000226062	0.0764558	0.00333884	0.000835176	0.000164456	0.000502738	0.00101212	0.184441	0.0583975	0.00235922	0.199408	9.11649e-06	0.00282133	0.00251266	0.025222	0.000585601	1.34756e-06	0.000126561	0.000455735	0.000146618	0.00627557	4.14605e-05	0.00132684	4.97287e-08	5.86201e-06	0.0922641	0.00712409	0.0134307	0.0835749	2.76362e-05	0.00163338	2.00029e-06	0.000234805	0.00319267	6.01317e-13	0.000253538	0.000290218	4.15917e-05	0.00166718	0.00295687	0.000110481	5.79412e-06	4.75968e-05	8.18426e-06
	Devon Avon	Devon & Cornwall	0.25702	0.0112411	0.0233011	0.0192998	0.00296666	0.0108936	0.00114441	0.0110321	0.565907	5.83942e-06	0.000368488	0.00194532	0.747733	0.000500171	0.0143981	0.0894516	0.0163026	4.33676e-05	2.53247e-07	7.60798e-06	0.396136	0.041837	0.00405933	0.0129707	0.179453	0.284979	0.00043835	0.000758172	5.90877e-05	0.00272979	0.435101	0.00714744	1.35591e-06	0.000351612	2.98762e-07	0.000858108	0.411489	1.64282e-10	5.83726e-05	0.000575137	1.29358e-06	0.0592676	0.0205153	0.00173202	1.16889e-07	0.0067196	4.9269e-05
	Dart	Devon & Cornwall	0.001479	0.00517663	0.051461	0.059059	0.00019882	0.00134799	0.0325426	0.02861	0.000383357	0.00209433	5.45169e-06	0.00546671	0.0211328	0.00014823	0.000720032	0.0570207	0.00335986	2.66993e-05	2.23032e-07	0.00016827	0.0187878	0.00969769	0.00485017	0.00149506	3.08609e-06	0.0474428	3.23139e-05	0.000215046	4.27609e-05	0.00595986	0.0507485	0.000880066	0.000211044	0.000340799	0.000121255	0.000615907	0.000554814	4.57142e-11	0.00015248	0.000158605	8.38111e-08	0.00478901	0.000179806	1.27531e-05	3.06855e-05	6.52418e-06	8.76913e-05
	Teign	Devon & Cornwall	9.71108e-08	0.000102637	5.45101e-05	0.000128728	7.60606e-06	4.23562e-06	9.66271e-06	4.08883e-07	1.56395e-09	0.000210634	2.76185e-07	3.20261e-05	4.4455e-07	0.000607619	1.75216e-05	1.4173e-06	0.000129162	8.03891e-07	2.92546e-07	3.88649e-06	2.19022e-05	5.62475e-06	3.23409e-06	2.84767e-06	4.93126e-07	7.20669e-07	2.47504e-10	2.7056e-07	2.62318e-08	1.81057e-05	5.0949e-06	1.14474e-08	5.22415e-06	6.40446e-07	2.13328e-07	9.14019e-10	3.38228e-06	2.58841e-09	4.03732e-07	6.95069e-06	5.34619e-10	5.42462e-07	1.54387e-10	4.14127e-09	4.13604e-09	3.89785e-07	5.59742e-06
	Exe	Devon & Cornwall	5.86659e-06	0.00092595	0.000627065	0.00149287	0.000354877	2.25576e-06	0.00028312	0.000252581	2.48882e-07	0.000693185	1.59912e-05	2.6788e-05	3.49107e-07	0.471218	0.00294235	4.64405e-07	0.000298539	7.83421e-05	0.000181691	4.22957e-07	0.213658	0.000328397	0.00125838	0.000577267	4.5771e-07	0.000218484	6.22637e-06	9.56721e-07	2.153e-05	3.90906e-05	2.84212e-05	0.00430753	1.3967e-05	2.40764e-06	0.0018033	9.07435e-09	4.78512e-08	6.38784e-10	2.11956e-06	7.77577e-05	2.56948e-08	0.000131267	6.90273e-09	1.39293e-07	1.42364e-08	0.00173864	1.02655e-05
	Otter	Devon & Cornwall	4.64514e-06	0.00015168	4.58987e-05	4.13694e-05	0.000185218	1.43386e-06	0.000199701	7.23825e-06	4.76927e-09	2.95543e-05	5.12044e-07	2.85423e-05	6.95397e-06	0.0030936	2.41727e-06	2.1358e-07	2.05726e-06	3.47313e-07	9.18971e-06	2.44151e-07	2.7631e-05	4.68287e-08	0.000102597	1.37646e-06	8.17076e-07	9.32633e-08	1.87355e-07	2.22312e-06	1.50558e-07	4.57286e-07	4.96389e-06	6.06687e-05	3.2887e-07	4.65854e-07	0.000107228	7.50365e-08	3.08808e-07	6.1776e-10	4.34035e-08	2.72507e-05	2.66386e-09	1.20142e-05	3.47986e-10	1.03271e-07	1.18234e-10	1.68396e-06	3.35804e-08
	Axe	Devon & Cornwall	3.55697e-16	2.03561e-13	3.02249e-15	3.45576e-13	1.05582e-13	4.12157e-19	1.17691e-10	3.56752e-15	3.92533e-20	5.80804e-20	4.1143e-14	3.2552e-15	9.03673e-15	2.36229e-07	3.1513e-17	2.72397e-17	4.19932e-17	4.06691e-15	7.76526e-12	1.06015e-17	2.66431e-12	2.56637e-15	4.32665e-17	1.09205e-13	1.28481e-12	5.18473e-13	9.70146e-15	2.14491e-17	1.46005e-16	1.46091e-09	8.32095e-11	5.95439e-10	9.2302e-15	1.04312e-22	1.22479e-12	4.79105e-21	3.00782e-15	2.08132e-15	2.23635e-12	1.09103e-14	1.62534e-17	6.4745e-13	5.80231e-16	1.06915e-12	1.07231e-17	3.21117e-14	4.95821e-18
	Brit	Hampshire Basin	1.48241e-16	1.62922e-14	9.96681e-16	2.82492e-11	1.34079e-18	3.86461e-18	2.4755e-13	2.01689e-14	7.69094e-22	7.66936e-16	2.4252e-16	5.24666e-17	3.48588e-17	1.53809e-05	2.81593e-22	9.76826e-16	7.21517e-18	3.26991e-17	4.74228e-19	2.64224e-17	2.53791e-12	4.74296e-16	3.91265e-20	4.74979e-12	1.09874e-15	7.42585e-12	1.44217e-14	1.72988e-19	1.33462e-12	6.40857e-13	1.25376e-08	1.19659e-10	9.41689e-17	9.12834e-20	4.24521e-13	1.87567e-17	2.50172e-16	1.40469e-17	1.94017e-18	2.14615e-12	1.15381e-21	2.83471e-16	2.58178e-19	1.34382e-18	7.60467e-24	9.99126e-17	5.17374e-21
	Frome	Hampshire Basin	4.79706e-20	3.89273e-15	1.18945e-13	1.97449e-11	8.98138e-19	3.31988e-18	5.4459e-14	5.22486e-16	2.23734e-22	7.19116e-16	6.56779e-16	4.53561e-17	6.20698e-18	2.17415e-07	3.31603e-22	5.8919e-18	9.30233e-20	1.45452e-14	6.80344e-17	5.71006e-16	4.06491e-12	7.13546e-17	1.34329e-21	7.38642e-11	1.06664e-14	5.57293e-13	1.27769e-13	3.96662e-18	4.87488e-13	1.34055e-12	1.13744e-11	4.31296e-13	1.02089e-14	8.70446e-21	8.33921e-11	9.791e-18	2.32301e-19	2.93323e-17	6.09513e-16	4.81554e-12	8.10008e-20	9.97102e-19	3.66051e-19	6.13696e-19	1.09114e-21	7.48153e-18	4.9496e-21
	Piddle	Hampshire Basin	9.28566e-10	2.49106e-10	3.92001e-11	1.75748e-09	2.50622e-09	3.16975e-14	1.06513e-08	2.02801e-11	1.12762e-15	3.42674e-12	1.2376e-09	2.33718e-10	9.90285e-11	5.18113e-05	4.99746e-12	2.37485e-12	1.48097e-08	3.73113e-11	9.50583e-11	6.01695e-09	4.13831e-08	1.56314e-13	4.92813e-13	5.87083e-08	1.02363e-12	4.94548e-09	2.84704e-11	2.84121e-12	8.60756e-09	9.47601e-09	1.58592e-07	2.94236e-06	2.24183e-10	2.27801e-14	2.44955e-08	4.92361e-14	8.64952e-11	6.78413e-15	5.3235e-11	1.33707e-10	2.45722e-13	8.19262e-10	7.91502e-15	1.07437e-11	9.0443e-14	1.50875e-08	2.80898e-12
	Dorset Stour	Hampshire Basin	4.39113e-19	6.8181e-14	1.08989e-15	8.86323e-12	2.58026e-16	9.52041e-18	5.54921e-16	6.03939e-16	4.26461e-25	1.78782e-16	2.89904e-13	2.77648e-13	3.49686e-16	1.10555e-07	2.64552e-16	5.24069e-22	9.63645e-14	6.85927e-15	7.0167e-15	2.25603e-18	6.51304e-08	6.67516e-16	1.37768e-17	1.3129e-09	4.94595e-17	2.63924e-13	8.824e-19	1.18645e-17	5.39793e-14	8.90299e-13	3.98675e-15	1.29287e-15	6.1957e-17	1.14283e-20	2.84725e-11	1.39636e-17	1.10893e-18	5.81236e-20	5.39355e-14	2.85187e-15	1.22556e-18	6.78829e-21	2.41544e-21	1.2294e-17	2.66187e-17	3.82383e-07	2.35523e-17
	Hampshire Avon	Hampshire Basin	5.17705e-21	2.84804e-13	1.24117e-15	1.20598e-14	1.31521e-17	2.74786e-24	2.38793e-14	2.13888e-18	2.89767e-17	1.02014e-20	1.52743e-16	3.24375e-20	1.9886e-19	2.81366e-13	2.45258e-21	3.95036e-24	6.05286e-17	1.1478e-20	2.1176e-13	1.31091e-20	7.78335e-13	4.00354e-19	1.08796e-21	1.05231e-10	4.44967e-17	5.90523e-14	8.24592e-16	3.26281e-17	9.22621e-20	5.87978e-15	7.67599e-11	7.89848e-14	1.37485e-12	1.60746e-18	1.57809e-15	4.27011e-19	1.10989e-21	2.53089e-21	4.01371e-19	2.15666e-15	5.68464e-20	8.44898e-20	1.22898e-21	3.18957e-19	4.26123e-16	1.14063e-14	1.89008e-18
	Lymington	Hampshire Basin	4.02446e-23	1.21671e-10	1.57571e-17	7.60355e-14	1.42653e-19	1.45745e-24	7.31803e-14	1.30697e-18	5.87725e-17	3.2636e-20	4.47805e-19	1.14795e-19	1.97072e-18	8.34621e-15	2.05016e-21	1.33749e-25	3.83208e-17	3.15312e-22	1.66723e-16	1.2382e-20	4.67455e-11	1.12003e-20	2.3889e-19	2.97433e-09	2.09023e-18	3.18534e-14	2.12865e-15	7.03193e-19	7.09641e-20	1.74748e-18	3.61257e-13	2.5814e-15	1.36129e-13	7.19165e-19	3.61217e-14	2.37877e-21	9.04327e-22	4.75785e-21	6.49586e-21	6.2031e-17	2.9663e-23	1.53251e-19	1.5897e-21	1.26573e-19	3.29664e-16	1.13675e-13	2.6208e-19
	Beaulieu	Hampshire Basin	5.27241e-20	4.62756e-10	4.73827e-15	1.80233e-10	2.09072e-14	1.44556e-20	1.97042e-10	2.44266e-12	2.32072e-21	2.62339e-16	1.53194e-16	8.00599e-17	1.01391e-14	5.5819e-09	5.28471e-19	1.46929e-15	1.04965e-14	8.73854e-17	9.87717e-15	2.69178e-13	8.02711e-12	6.97923e-15	4.62307e-14	4.58879e-07	2.38458e-15	5.94502e-10	2.47155e-12	2.26857e-16	4.06328e-13	2.01186e-11	2.9697e-08	1.30625e-12	1.0317e-15	2.15471e-15	4.40682e-11	5.56569e-17	2.22968e-14	2.78145e-20	3.10493e-15	5.33246e-13	1.33483e-18	5.4832e-15	3.9845e-18	9.13777e-18	7.28947e-19	1.27638e-11	2.76595e-17
	Itchen	Hampshire Basin	5.2362e-20	2.46662e-15	3.60992e-15	8.6973e-15	8.80117e-17	7.72985e-25	3.08264e-16	2.37819e-18	1.7957e-21	5.65606e-20	3.84887e-18	1.37639e-17	1.02082e-15	6.04612e-12	5.71275e-20	3.89003e-17	1.16712e-17	2.65377e-18	8.56573e-17	3.97321e-18	3.8976e-14	2.68216e-16	2.52192e-21	1.45308e-14	1.11526e-18	1.81163e-15	7.43155e-13	1.7743e-19	2.04534e-15	1.14008e-13	4.60395e-09	3.87557e-12	2.52622e-17	3.72344e-18	1.1672e-13	6.73618e-20	9.8498e-17	2.15621e-24	1.21255e-15	6.33904e-16	1.57317e-17	1.65641e-19	1.12742e-19	1.87881e-17	3.36628e-17	7.24259e-13	1.68507e-15
	Test	Hampshire Basin	1.2216e-17	1.34457e-14	3.38956e-16	6.33543e-13	3.00649e-13	1.47826e-18	1.18587e-12	9.21542e-15	5.5449e-18	2.35799e-14	2.71254e-16	1.44604e-15	2.58495e-14	1.4022e-09	7.00952e-18	8.9296e-16	5.51997e-13	1.10671e-15	3.84346e-12	6.15847e-11	4.8153e-12	1.26618e-17	3.69355e-16	8.43226e-08	2.54985e-16	4.59981e-12	5.54665e-14	4.67719e-15	2.01734e-12	1.33852e-12	5.14661e-09	2.17211e-10	1.04831e-13	2.3302e-16	1.24011e-10	3.32457e-17	2.52094e-13	4.85757e-18	2.14199e-12	5.47984e-11	1.85612e-15	3.87634e-17	3.31083e-16	8.28523e-14	1.01396e-14	2.19212e-10	2.63234e-15
	Hamble	Hampshire Basin	1.20442e-19	3.99489e-11	4.81481e-17	2.32308e-11	1.00427e-09	3.45307e-20	5.91803e-11	3.48436e-12	3.35201e-18	6.62492e-16	1.49145e-16	6.78657e-16	1.4705e-15	1.02945e-08	1.94539e-16	1.51889e-13	1.04902e-16	8.63836e-17	1.06832e-14	2.69293e-13	6.35096e-13	1.31143e-17	1.38597e-16	1.72328e-09	2.08128e-16	3.51576e-10	1.27923e-13	4.31262e-16	6.05285e-15	8.0377e-12	9.07966e-09	5.08352e-12	1.16384e-14	7.41749e-17	1.57196e-13	2.96057e-18	6.70341e-12	6.01779e-20	2.17853e-13	2.04882e-12	2.07848e-20	2.66464e-17	1.77233e-16	7.84587e-16	5.54453e-18	1.91953e-10	7.06101e-16
	Meon	Hampshire Basin	3.77079e-21	7.77255e-18	4.75366e-21	6.7269e-10	1.26467e-16	1.76734e-24	2.61416e-14	6.18119e-15	3.38949e-21	8.68752e-21	1.10785e-17	1.07386e-18	2.86584e-16	2.62921e-12	6.04019e-19	1.82372e-19	6.40472e-17	1.44261e-18	3.27923e-14	9.74255e-17	8.75851e-12	3.36329e-18	1.98085e-18	5.74328e-10	5.98692e-13	4.7611e-11	1.413e-13	1.31041e-15	4.27467e-18	3.50298e-15	1.75461e-12	2.36373e-12	2.25301e-18	9.05829e-19	1.15312e-14	1.19666e-20	3.14994e-19	2.21988e-23	1.95015e-21	2.20212e-14	2.18665e-23	1.15872e-20	4.08061e-21	3.11966e-20	1.25813e-19	7.62918e-12	6.15586e-17
	Wallington	Hampshire Basin	8.88536e-17	4.68787e-17	8.74406e-14	6.06303e-13	6.74946e-17	8.41421e-22	2.46992e-12	2.19282e-16	2.32988e-18	1.38551e-17	9.73556e-17	1.48032e-15	8.9835e-12	9.25235e-16	3.02929e-17	3.46676e-21	1.5241e-15	4.44747e-15	1.02644e-13	9.03291e-18	8.29851e-11	1.16631e-21	4.93279e-18	1.26138e-11	3.99465e-15	1.45255e-13	2.18795e-18	4.14058e-17	2.23295e-16	2.63469e-14	1.08228e-13	2.55312e-13	8.08618e-14	4.39434e-17	1.23222e-10	1.64178e-19	4.21286e-14	2.10868e-15	7.58811e-16	9.26653e-15	4.03081e-19	2.76044e-17	9.78232e-25	1.26212e-18	1.09221e-17	1.20765e-17	2.01282e-14
	Eastern Yar	South east England	4.29883e-16	8.58159e-14	5.64316e-20	5.68504e-14	1.90937e-19	1.64218e-22	4.40268e-15	9.6743e-21	9.66918e-21	1.81172e-17	5.1747e-14	4.46154e-20	3.06896e-14	4.55899e-14	8.47626e-14	7.86795e-21	2.63353e-11	2.23466e-16	2.77691e-16	2.12172e-20	6.6496e-11	9.04773e-17	1.06776e-14	2.41384e-09	1.1734e-18	6.74434e-13	5.3906e-20	1.32268e-21	4.04697e-18	9.23775e-12	5.26315e-17	1.75205e-14	6.49697e-17	2.13237e-18	1.75817e-20	1.61203e-19	2.16648e-09	8.20575e-15	4.71381e-21	4.46286e-17	2.62008e-20	1.14701e-18	1.2105e-27	1.20184e-16	3.25363e-23	1.93265e-10	1.33368e-16
	Arun	South east England	9.12282e-17	4.49821e-19	3.02486e-15	9.90514e-16	6.63672e-16	1.49243e-19	4.53199e-13	1.86583e-18	3.81433e-19	2.61775e-13	1.2592e-13	8.78001e-18	4.6559e-10	4.74908e-15	6.76356e-14	1.59847e-22	1.13929e-09	7.46106e-16	2.3919e-15	7.35673e-17	5.30436e-09	3.91461e-20	9.08978e-18	1.14658e-12	1.12318e-14	4.08971e-15	2.1788e-17	7.56654e-18	2.008e-13	9.44702e-13	2.1353e-14	2.03674e-11	1.88467e-15	3.81621e-19	2.86308e-10	2.59877e-23	2.61269e-09	5.37427e-16	4.90681e-16	7.86405e-16	6.38159e-22	2.39471e-14	9.30075e-23	1.92638e-18	5.40854e-19	1.67935e-15	1.91905e-16
	Adur	South east England	1.33076e-13	2.14528e-13	3.73432e-11	1.03626e-12	3.5812e-11	1.14502e-15	4.3536e-12	1.12782e-14	7.43609e-14	1.06482e-11	5.29456e-10	1.16601e-13	4.57248e-06	3.40008e-10	1.50004e-11	4.62126e-15	2.6114e-06	3.05862e-14	8.9316e-15	2.34603e-14	1.23833e-07	1.64087e-15	5.87641e-12	8.28191e-09	2.70773e-12	1.23269e-10	1.22144e-12	1.00304e-14	6.78704e-14	1.8224e-11	1.00752e-10	2.94073e-09	5.38997e-14	1.5787e-15	2.66016e-08	1.74312e-17	6.22261e-06	3.55261e-13	2.51488e-17	1.35957e-11	1.22739e-17	1.32107e-12	1.198e-15	4.27502e-13	2.53952e-14	2.2131e-15	1.65608e-15
	Sussex Ouse	South east England	4.49585e-12	3.55682e-12	1.88303e-11	2.7911e-12	5.24868e-09	9.56266e-15	1.64798e-08	1.24962e-13	1.70992e-13	4.99423e-10	1.78599e-10	1.24005e-12	1.44072e-09	2.61419e-11	9.78156e-10	2.3115e-16	2.86166e-06	2.28113e-12	1.80753e-08	1.52285e-14	5.98592e-08	2.65243e-17	4.25837e-11	9.6903e-09	1.29337e-12	2.7502e-09	4.08739e-15	1.13213e-13	2.54999e-13	1.1973e-10	4.89479e-11	3.44552e-07	4.86023e-11	3.37565e-13	8.64922e-09	7.42952e-16	2.26969e-10	5.00933e-16	5.30891e-13	1.28034e-09	7.89963e-14	7.86586e-12	6.44816e-18	2.49658e-12	2.09896e-12	8.70083e-11	8.80344e-12
	Eastern Rother	South east England	1.66798e-12	2.63212e-11	4.10346e-10	9.4505e-14	3.41856e-13	3.4383e-12	1.23961e-11	1.56229e-12	8.05782e-15	1.26252e-11	1.53836e-11	8.51952e-12	1.31372e-09	6.2546e-09	1.66702e-09	2.55749e-13	1.24752e-06	3.01696e-16	8.04139e-12	2.59435e-12	8.03585e-11	6.40175e-10	3.09208e-05	8.50295e-05	1.23836e-11	1.43671e-10	4.35768e-13	7.7658e-14	8.86957e-10	2.27077e-10	4.04692e-08	6.05267e-06	3.98609e-14	5.58762e-14	3.04972e-11	2.79061e-13	2.06113e-06	1.11117e-16	2.94994e-14	2.82282e-10	4.12754e-18	2.78725e-15	5.24397e-15	1.14419e-13	2.10205e-17	5.02463e-06	2.01304e-14
	Dour	South east England	1.10214e-17	1.31217e-16	4.80561e-16	6.36769e-11	2.94353e-13	8.51448e-19	4.51584e-13	8.64118e-09	6.25735e-20	2.2359e-17	2.52467e-11	4.96458e-13	1.96849e-13	1.88312e-14	6.35194e-17	3.13738e-18	2.1766e-12	3.72109e-19	7.7274e-17	8.68811e-08	3.98618e-11	2.00909e-17	3.39489e-15	4.56048e-12	2.00594e-14	3.97418e-13	6.91074e-15	1.17159e-13	4.33615e-13	1.55423e-11	2.83752e-13	8.00528e-12	1.36718e-13	2.13083e-15	5.68643e-12	8.59767e-20	7.39401e-09	2.22868e-25	6.55302e-16	6.28126e-13	2.94772e-19	2.70712e-20	4.43435e-16	2.9593e-16	5.18915e-19	4.71958e-13	1.3181e-12
	Great Stour	South east England	9.52258e-26	2.70866e-15	1.82131e-16	2.31153e-17	9.16733e-14	5.14661e-32	5.4345e-17	1.1143e-19	5.89179e-17	6.83281e-17	9.56821e-19	3.23865e-22	3.81953e-19	8.61067e-22	3.35804e-19	1.74054e-22	1.23672e-14	4.36959e-23	2.63176e-09	2.57498e-19	1.50873e-14	7.90624e-16	7.40582e-20	1.84296e-10	4.08691e-17	1.70661e-23	1.59797e-20	3.66039e-22	4.98186e-21	3.00092e-11	3.96149e-18	4.79985e-19	3.21741e-20	3.5863e-19	1.40705e-16	2.32913e-22	1.15695e-12	5.90194e-23	6.76749e-17	3.58679e-20	2.97098e-17	1.52879e-20	4.83194e-22	3.29689e-18	4.2537e-20	9.89402e-14	6.08669e-22
	Medway	Thames & East Anglia	1.83173e-20	2.39095e-11	1.47828e-12	1.51865e-14	2.1725e-10	5.74801e-24	3.19848e-14	7.30678e-16	2.70028e-21	1.96737e-14	6.47598e-14	1.65598e-16	2.49553e-16	9.54187e-14	1.21477e-18	2.0391e-15	4.18622e-16	2.61958e-16	1.22413e-14	4.71062e-15	3.82145e-15	5.94003e-16	1.16885e-17	9.21526e-10	8.44214e-15	4.9677e-16	1.09012e-19	1.85964e-17	2.80645e-10	3.67931e-09	2.00613e-14	1.37453e-14	6.82402e-14	4.25103e-16	1.46329e-12	1.20981e-19	1.55842e-14	1.33421e-24	1.45995e-11	6.93933e-14	1.18727e-18	1.59095e-15	4.74102e-20	1.41456e-18	7.07458e-18	1.06408e-10	1.00044e-14
	Thames	Thames & East Anglia	2.62598e-18	6.07711e-24	2.94438e-17	3.92656e-16	7.49275e-14	1.08802e-25	4.2109e-22	2.06959e-18	5.11386e-23	4.07118e-24	1.12513e-21	1.3729e-19	7.328e-15	2.80566e-28	1.05586e-19	3.42889e-26	1.0677e-20	6.97314e-25	6.7698e-18	1.94635e-16	2.68967e-20	2.18178e-24	7.28668e-21	1.22092e-12	2.46146e-19	2.67272e-14	3.06973e-26	3.79988e-23	7.84854e-27	7.93892e-15	3.05927e-18	1.07748e-17	3.05429e-26	4.49505e-24	3.86064e-16	1.98247e-19	1.52357e-16	1.0017e-22	2.26243e-22	3.75347e-17	7.56594e-22	3.1015e-26	9.73161e-25	1.34746e-20	9.19393e-25	4.14583e-20	1.09815e-13
	Belstead Brook	Thames & East Anglia	7.38567e-28	6.37914e-29	2.69436e-23	1.83062e-22	1.11865e-22	7.96654e-29	8.59381e-23	7.99335e-29	2.42202e-26	1.74215e-22	6.98922e-30	5.96629e-30	1.15655e-24	3.14299e-31	1.64825e-30	3.14923e-21	9.29595e-21	9.62868e-25	3.15537e-18	1.02089e-19	2.95642e-23	1.55972e-26	1.42765e-26	4.83203e-17	4.11818e-19	4.95279e-20	5.65481e-30	3.276e-21	1.19417e-24	9.4543e-20	1.74656e-20	7.64161e-28	1.96801e-27	4.06695e-29	6.49204e-19	4.49272e-28	6.21063e-24	3.00872e-36	1.86874e-23	2.62524e-15	2.06747e-28	1.23544e-30	1.25275e-25	2.4197e-26	5.18428e-29	1.21269e-32	6.70742e-30
	Wensum	Thames & East Anglia	9.08703e-18	3.1545e-10	9.65283e-15	1.69531e-13	3.16257e-14	5.7699e-18	1.6942e-11	1.53376e-14	6.73182e-20	5.68444e-13	3.62437e-16	8.64971e-13	5.96874e-15	3.33802e-10	3.18957e-17	6.2562e-19	3.41088e-12	1.01517e-17	1.59544e-12	1.00742e-12	9.62996e-13	7.57722e-17	1.32612e-15	4.20205e-05	2.78168e-15	3.57659e-12	7.9617e-16	8.91087e-17	2.00354e-12	2.63668e-11	1.54863e-12	9.29731e-13	1.93037e-14	4.7651e-19	1.26072e-09	3.10105e-20	2.01466e-13	9.62798e-17	1.8988e-14	6.08092e-12	2.94839e-18	2.34088e-17	1.4619e-21	1.53594e-16	9.63954e-17	2.58216e-12	4.40357e-20
	Glaven	Thames & East Anglia	1.59735e-17	1.86332e-13	8.60418e-13	3.49047e-10	1.86485e-16	1.3267e-16	1.56509e-12	3.51758e-15	3.15049e-16	1.157e-12	2.75182e-13	2.97254e-15	7.03118e-14	7.55016e-13	1.78986e-15	2.6124e-16	9.29236e-13	1.10071e-13	5.67831e-12	1.27783e-10	3.68995e-10	1.20189e-16	8.84805e-16	1.39729e-05	3.17464e-12	1.14439e-09	5.30298e-17	2.66149e-19	9.3251e-15	2.18403e-10	1.13501e-09	4.92094e-13	1.20036e-13	1.38522e-15	1.56176e-12	2.22657e-16	2.74333e-14	9.79135e-15	2.74437e-16	1.62976e-09	4.15148e-16	2.43181e-15	1.38599e-15	8.53083e-17	1.97854e-15	1.33481e-12	1.2108e-15
	Nar	Thames & East Anglia	1.09157e-09	0.00649593	1.60853e-09	8.74057e-17	2.95239e-11	1.95323e-15	2.2039e-06	9.09262e-17	1.16288e-15	4.9405e-12	2.17587e-11	1.9727e-14	1.24889e-13	9.39404e-08	8.24813e-08	2.11375e-18	3.48357e-11	5.83205e-15	0.960997	3.3891e-22	1.03616e-08	1.02532e-10	2.17891e-11	2.72505e-06	1.35776e-14	1.17493e-11	1.84408e-20	1.30962e-17	1.42648e-14	1.20757e-10	5.65164e-14	1.89949e-09	3.81761e-14	5.52907e-18	7.10047e-17	3.46872e-15	5.79074e-06	3.74271e-10	2.969e-15	5.53819e-10	1.44122e-08	1.22028e-13	8.79917e-18	8.48341e-10	7.14714e-12	3.61955e-15	5.09381e-12
	Yorkshire Esk	North East England	4.48642e-16	2.62676e-08	2.45326e-20	1.08218e-23	4.11617e-14	1.41306e-23	5.18355e-15	2.66889e-24	3.63736e-19	2.02031e-18	2.36175e-17	8.26324e-21	5.01893e-18	2.02586e-11	3.6881e-14	9.68886e-27	7.7185e-18	4.41778e-19	3.95801e-09	3.29501e-28	1.96886e-17	2.3947e-15	4.21523e-17	3.15214e-14	5.32518e-16	2.87196e-18	4.68345e-25	2.81844e-22	2.57637e-19	1.01925e-16	1.00371e-16	2.71046e-13	2.33197e-19	5.50956e-22	3.86091e-27	3.12791e-22	6.7626e-10	3.33951e-16	3.54281e-19	1.23784e-17	2.31709e-17	1.01357e-19	3.98452e-24	2.98039e-17	1.39933e-24	2.33911e-18	3.26401e-19
	Tyne	North East England	1.83854e-12	0.0195438	4.4918e-14	8.06864e-17	7.06092e-12	7.06713e-17	1.21412e-07	2.68299e-18	1.71541e-19	6.99734e-11	2.81676e-12	6.78892e-14	1.99711e-16	7.58749e-07	1.31399e-10	2.89712e-19	2.03997e-13	1.84592e-13	0.000345105	5.36205e-22	3.75713e-13	5.61054e-12	8.69496e-12	1.84647e-09	3.14494e-14	5.71365e-12	7.26526e-20	5.34496e-17	5.72172e-15	6.06126e-11	1.01339e-13	9.86165e-11	4.31529e-12	3.66192e-18	6.74817e-19	1.14196e-18	5.26899e-10	1.14713e-14	7.58524e-18	1.92876e-12	4.25773e-13	1.74649e-14	2.61353e-17	5.36321e-13	2.63301e-17	1.71516e-16	3.04175e-16
	Coquet	North East England	8.14537e-14	5.556e-06	4.02643e-19	8.21237e-14	3.59137e-11	4.65502e-17	2.22877e-08	1.71292e-16	1.26187e-19	6.53292e-09	1.93685e-12	8.88728e-13	1.43681e-14	3.37885e-08	5.59466e-08	7.39593e-18	1.41536e-14	2.71376e-15	0.00019613	1.92344e-21	3.92445e-11	1.2355e-13	2.64987e-12	1.56475e-09	5.66342e-09	9.86592e-11	2.6293e-19	1.33995e-13	2.95978e-15	4.8389e-11	2.40794e-14	5.48687e-09	2.49767e-16	2.26487e-18	2.74312e-18	7.61438e-18	1.04696e-07	1.37765e-16	3.23509e-15	4.36974e-12	3.50677e-16	5.90558e-14	3.82371e-19	1.88819e-13	1.61729e-16	1.78116e-15	2.28825e-15
	Tweed	North East England	1.66704e-16	6.83676e-25	2.85278e-08	4.22319e-18	2.03922e-14	1.12689e-15	3.40575e-15	1.45264e-12	6.72241e-17	2.50292e-12	2.23002e-19	5.00834e-22	5.76868e-18	1.13301e-19	3.51834e-12	2.9848e-17	7.01869e-15	4.64837e-12	6.24091e-05	2.00479e-18	9.00196e-12	1.23176e-17	3.28771e-14	1.45674e-13	1.26508e-17	1.71855e-16	2.57319e-24	5.71066e-17	5.26856e-15	2.51796e-11	6.10307e-16	5.90581e-12	3.90075e-16	2.10081e-23	7.96941e-12	1.62381e-17	4.17483e-19	6.21017e-18	4.99737e-15	1.46304e-15	1.05164e-11	2.19332e-19	4.72905e-21	5.55938e-13	2.46571e-18	3.84596e-11	5.74906e-13
	Aber Wrac'h	Bretagne	9.96351e-16	7.92329e-24	1.58975e-12	4.48839e-21	1.67604e-15	2.63915e-18	8.16628e-22	5.23897e-19	4.34949e-24	2.2693e-19	1.11902e-19	5.97122e-23	1.35702e-19	1.14579e-23	6.66616e-19	1.71952e-17	6.61862e-17	8.12055e-13	1.24888e-11	6.68701e-17	1.82419e-17	3.95041e-21	5.04225e-17	2.56911e-14	6.72138e-19	3.9701e-20	5.58735e-28	2.42507e-19	5.53448e-19	2.58433e-19	1.49041e-23	8.83003e-18	5.97414e-19	2.68281e-22	7.93739e-14	1.92263e-21	1.74456e-21	9.54267e-26	2.15353e-19	7.8145e-21	3.79234e-18	1.03851e-22	6.79832e-20	4.97181e-16	3.5229e-20	4.30288e-16	2.14185e-10
	Flèche	Bretagne	1.40257e-16	1.25782e-25	8.57647e-13	5.02855e-14	1.25753e-14	2.15647e-13	7.36505e-19	3.77431e-16	1.68603e-25	3.22881e-21	2.78721e-23	1.91377e-21	1.08003e-18	5.32004e-21	3.99885e-23	1.71242e-18	1.83712e-17	6.63305e-14	2.25021e-13	3.5697e-15	5.82818e-18	4.68458e-19	5.12674e-14	2.57024e-18	2.28035e-17	1.70011e-19	9.34436e-27	8.38657e-16	2.60221e-20	8.30781e-17	5.2688e-19	1.67615e-17	4.27775e-17	1.42848e-23	2.6068e-13	4.12883e-20	5.09776e-21	1.66362e-22	1.65622e-18	1.53824e-15	9.42742e-16	9.7931e-24	6.64598e-15	4.14149e-14	7.05427e-16	4.32705e-15	1.04628e-09
	Kérallé	Bretagne	9.52109e-24	1.66505e-29	8.61712e-17	7.81749e-19	1.36611e-18	4.2813e-22	2.13846e-24	4.84541e-21	4.22399e-22	1.57154e-16	2.98416e-24	1.46754e-23	2.5176e-21	1.86213e-24	2.48373e-22	4.04827e-17	4.62829e-16	1.40809e-15	3.23599e-19	7.53466e-17	1.63508e-24	2.0792e-24	9.49247e-20	2.04491e-16	1.59338e-20	6.56136e-20	2.97557e-28	7.31213e-24	8.40854e-22	4.26871e-22	4.84427e-21	2.64207e-20	1.80456e-19	7.58823e-23	1.85382e-17	3.70301e-24	8.38563e-20	1.00922e-28	2.30494e-23	2.76512e-19	7.4634e-19	6.10599e-23	3.21411e-18	7.59794e-19	9.85262e-21	3.9741e-18	3.2786e-17
	Guillec	Bretagne	1.78156e-19	2.40524e-25	1.17528e-10	3.30342e-17	2.49596e-15	4.52521e-18	1.06585e-17	6.45393e-14	8.31903e-26	3.23771e-18	4.39405e-26	6.91413e-22	5.95577e-22	6.20336e-23	2.2796e-21	3.42659e-20	2.48644e-22	2.34593e-16	2.88007e-15	2.90352e-16	3.22541e-20	3.35758e-19	2.68601e-21	7.65445e-18	1.66122e-18	1.72147e-22	2.38458e-27	2.74265e-19	7.86281e-19	4.12329e-15	2.65734e-17	9.10398e-18	1.13397e-21	9.3561e-27	2.98449e-15	7.29855e-22	4.72666e-22	3.30337e-24	8.08927e-19	1.34479e-18	3.53694e-21	1.4728e-26	2.58553e-21	2.31211e-19	1.9606e-22	1.56534e-18	1.48589e-14
	Horn	Bretagne	1.14755e-15	1.02982e-18	1.53602e-07	6.83222e-15	3.75099e-10	1.86615e-10	4.79951e-14	2.19921e-12	4.03777e-18	1.02083e-14	1.09437e-15	4.50702e-15	4.24479e-14	3.14542e-15	4.21806e-16	3.76855e-13	1.82871e-14	1.94968e-11	5.43938e-10	3.35551e-14	5.45939e-11	1.83069e-17	1.22614e-12	2.2085e-13	5.68726e-16	2.89544e-11	4.19178e-18	5.93861e-15	5.43982e-17	5.11667e-13	3.01658e-12	2.95334e-13	9.99896e-16	4.9395e-20	1.05961e-12	8.93612e-15	5.42445e-15	3.91456e-17	9.66117e-18	5.27313e-13	4.5378e-08	5.49026e-18	6.29702e-14	7.74845e-11	8.51889e-13	1.86712e-11	4.14662e-13
	Yar	Bretagne	1.59551e-11	7.09774e-17	2.12167e-08	2.1374e-14	1.29699e-08	1.93287e-10	9.72876e-13	6.81028e-13	1.3282e-16	3.95128e-10	1.86607e-13	3.68991e-12	3.11585e-10	2.07964e-10	1.12159e-12	6.325e-12	5.71498e-09	4.98481e-09	8.85154e-08	1.51764e-09	4.83734e-09	1.00322e-14	5.67216e-12	2.7702e-09	4.4359e-12	2.18267e-10	2.97246e-16	1.17074e-14	5.78201e-13	5.2149e-12	1.07336e-09	1.17206e-08	1.00999e-13	3.58122e-16	1.50866e-10	5.23789e-15	2.31699e-11	4.85377e-17	2.09589e-12	3.64381e-12	5.78689e-08	1.13404e-10	4.6105e-13	2.44293e-10	5.84993e-13	4.81203e-09	2.49225e-11
	Léguer	Bretagne	2.57999e-08	1.05885e-08	9.32728e-07	1.74571e-11	4.31665e-13	4.00602e-12	1.75404e-08	1.18553e-11	8.62146e-16	1.31976e-12	1.45424e-13	2.06491e-13	2.24507e-10	3.6162e-07	4.49594e-10	5.11364e-11	4.57915e-09	1.45794e-11	1.0025e-07	4.58889e-13	1.49152e-08	1.2212e-09	7.13367e-10	2.28312e-08	2.15976e-11	7.06925e-09	2.44038e-13	5.00425e-13	1.43922e-14	3.07557e-08	1.39991e-06	1.08419e-07	1.79808e-09	2.25658e-14	1.65901e-11	6.91585e-11	2.53876e-08	3.85733e-17	6.28512e-14	1.67731e-12	1.55489e-14	1.05602e-15	3.22013e-16	1.22088e-11	4.1557e-12	5.66789e-09	5.11766e-09
	Ic	Bretagne	1.75793e-11	8.28467e-07	1.06804e-09	6.50253e-12	9.31019e-14	8.05429e-12	3.3311e-09	1.21375e-12	4.67174e-15	3.72031e-07	5.10302e-10	8.50232e-11	4.16598e-13	3.68114e-07	7.05448e-12	6.80199e-11	2.22992e-05	6.18109e-11	0.000891677	3.52171e-12	1.44912e-12	3.39749e-09	7.72866e-14	2.67106e-05	4.06394e-11	1.01169e-08	8.05319e-15	4.91729e-15	2.37961e-16	1.86917e-08	2.83804e-09	3.87824e-11	6.47576e-09	1.79132e-13	4.0433e-08	4.39667e-11	1.05611e-12	1.16298e-11	2.71616e-11	1.24146e-14	1.85624e-12	2.21954e-14	2.88592e-13	2.99075e-10	1.95596e-11	9.18731e-13	5.38009e-12
	Frémur	Bretagne	4.74269e-13	1.45653e-19	5.16469e-06	5.53424e-15	2.20855e-13	2.70069e-19	1.4905e-14	1.0299e-14	7.60689e-14	1.66366e-16	3.74347e-20	1.01178e-17	1.97384e-16	5.03641e-16	5.97494e-14	2.19048e-15	2.49851e-17	9.40269e-16	2.71882e-14	4.64879e-14	4.14446e-14	7.14053e-18	2.61761e-12	9.51989e-14	3.40606e-16	5.49681e-14	2.00596e-16	3.18959e-17	4.69824e-13	7.57857e-14	8.31123e-12	1.06666e-12	8.87959e-19	4.65232e-18	1.32023e-13	9.79194e-15	1.51871e-14	5.47677e-19	1.34126e-13	8.19533e-09	2.43506e-10	1.5556e-15	9.60287e-21	8.18458e-14	1.26993e-14	3.13238e-15	7.78916e-12
	Couesnon	Bretagne	2.31131e-12	5.55355e-13	1.2536e-06	3.15278e-11	1.69734e-10	1.11953e-12	4.14467e-14	8.9894e-07	2.74548e-13	1.37216e-10	1.43244e-10	1.22468e-12	1.13687e-10	4.71466e-08	8.57736e-11	7.71056e-09	1.6243e-08	1.78801e-13	1.92601e-08	4.78886e-10	0.000561587	2.62353e-07	1.54113e-10	3.19253e-07	4.79889e-12	2.81349e-10	5.02776e-12	8.91942e-12	7.0287e-09	2.09478e-06	1.86223e-06	7.05131e-09	8.35889e-15	1.25836e-14	7.0421e-08	1.59735e-11	8.40226e-12	2.9025e-16	1.55513e-14	4.9457e-11	6.78662e-10	4.38162e-15	2.15284e-10	1.24069e-11	3.33741e-14	1.40587e-08	3.34608e-11
	Selune	Bretagne	3.95506e-16	6.49024e-18	1.90403e-10	4.59843e-15	3.45503e-11	3.28623e-17	3.41952e-18	1.32135e-11	1.46659e-18	2.53571e-12	2.61881e-15	3.01196e-18	1.37975e-09	2.45617e-13	1.38562e-12	1.48913e-12	1.9089e-08	7.80128e-13	1.26161e-15	2.36185e-11	1.94562e-08	2.48557e-14	3.22222e-10	4.59194e-08	1.8539e-15	4.53258e-15	1.64366e-16	6.67999e-17	1.52402e-14	1.56136e-09	2.82985e-11	1.1707e-11	8.25114e-16	5.09425e-18	5.13546e-10	1.58796e-16	3.78401e-10	9.6466e-23	2.17143e-15	1.30171e-10	3.59447e-12	1.68106e-13	1.87778e-14	1.08386e-14	3.18471e-19	1.81411e-07	2.03878e-12
	Sée	Bretagne	7.46519e-17	2.81589e-21	1.34508e-09	3.66363e-16	2.0606e-11	2.72676e-12	1.42955e-17	4.31143e-14	7.84068e-20	3.75194e-16	4.62153e-17	6.3578e-23	4.5811e-14	2.1554e-13	1.55537e-17	3.26557e-11	2.04944e-17	3.32182e-16	4.62008e-16	8.94702e-15	6.81463e-11	6.008e-17	2.5195e-17	4.08817e-15	5.12735e-19	7.83963e-13	8.35623e-17	1.67923e-13	5.2559e-14	5.99344e-18	3.24136e-09	1.30021e-11	2.55957e-18	5.65946e-20	1.0225e-11	7.51089e-19	5.39121e-18	6.24537e-23	5.19668e-19	1.84464e-17	4.03734e-14	1.29571e-16	1.31331e-14	1.41602e-17	8.43301e-17	7.1931e-14	3.25262e-14
	Sienne	Bretagne	1.49418e-11	1.48072e-17	6.6827e-12	1.18161e-13	6.41957e-08	1.63342e-11	2.81437e-11	1.26982e-12	9.90947e-17	6.87026e-12	5.71614e-16	5.50459e-14	8.25742e-10	3.10907e-10	1.23673e-13	4.22902e-11	4.81799e-11	6.998e-11	6.58571e-10	1.10937e-10	1.60298e-09	7.21725e-14	4.86373e-13	7.96056e-08	3.00444e-13	2.07061e-10	5.96054e-12	9.2308e-11	6.94952e-15	4.99092e-12	8.97408e-08	3.42788e-11	6.85093e-15	1.07466e-14	5.58361e-10	2.96449e-14	9.4207e-11	8.25792e-22	4.82231e-12	5.78147e-10	3.13633e-06	1.55578e-16	1.41033e-14	5.69036e-14	3.21037e-14	4.53139e-08	5.51444e-12
	Saire	Bretagne	7.01069e-08	3.01523e-09	0.000125057	1.31092e-06	5.77836e-11	6.97912e-12	2.46789e-07	3.00735e-10	7.24309e-13	4.89615e-11	2.3585e-10	8.96151e-11	3.37978e-09	0.000137926	7.36877e-12	1.69533e-12	9.9825e-09	1.53847e-12	7.01163e-07	7.00025e-11	1.99393e-07	6.16803e-08	9.36299e-08	0.00224774	2.88086e-08	1.34769e-06	4.3281e-10	3.55191e-11	2.24863e-12	8.6939e-07	7.84221e-05	6.58381e-08	9.36635e-10	1.08619e-13	2.22189e-09	3.86081e-10	6.72955e-10	3.02345e-12	8.4546e-10	9.99635e-09	4.70297e-09	1.39602e-13	6.72858e-12	6.80191e-09	2.38999e-12	3.92401e-10	4.47966e-09
	Vire	Lower Normandie	1.34492e-14	4.11662e-12	5.02225e-08	1.02544e-12	6.09286e-14	3.5332e-17	6.25208e-12	3.40622e-16	1.34561e-19	1.91592e-12	6.20448e-14	6.47333e-15	1.20433e-12	2.86928e-10	1.07404e-15	1.47141e-12	3.10207e-14	3.70412e-13	3.75515e-12	2.12894e-13	2.04082e-09	5.73131e-13	1.67914e-14	1.66948e-05	4.72212e-12	9.15818e-11	1.85419e-15	1.62712e-12	1.35925e-14	3.46576e-08	2.22638e-09	1.104e-12	1.57224e-14	1.13549e-16	2.96011e-06	3.00472e-16	2.74638e-13	3.11077e-19	8.20527e-10	5.1774e-09	1.48309e-10	1.62345e-19	1.63182e-17	2.34313e-13	3.61657e-14	1.79018e-14	1.80532e-14
	Seulles	Lower Normandie	6.52048e-07	0.00144558	5.76672e-05	2.3882e-07	3.40342e-08	1.91318e-10	7.49597e-06	6.8521e-13	3.76022e-09	5.82213e-09	1.30348e-08	1.39419e-08	1.58107e-06	9.11106e-06	1.2465e-07	1.15873e-12	5.14669e-10	2.78399e-09	0.0115235	1.62695e-11	0.00218135	5.57243e-09	1.82476e-08	0.0677296	1.99849e-06	2.96277e-05	2.59558e-09	2.94077e-08	2.39911e-10	7.98177e-08	9.76168e-05	1.43871e-05	2.13102e-09	5.82775e-11	4.14342e-09	1.09258e-10	5.10757e-07	1.70549e-09	4.81843e-10	2.36586e-05	3.20592e-08	3.87476e-11	8.98243e-10	4.26833e-07	1.26417e-10	2.48991e-06	2.74573e-08
	Orne	Lower Normandie	4.82432e-16	4.3934e-18	1.42067e-14	1.75337e-16	1.45776e-18	2.74848e-23	8.41241e-15	1.13987e-16	2.38247e-21	5.04852e-17	7.85283e-18	1.4091e-17	4.45784e-17	8.73216e-14	9.5957e-16	1.12488e-16	1.24286e-16	1.03548e-16	1.51711e-11	1.06282e-17	4.54567e-12	3.20912e-19	1.62962e-19	6.2253e-10	1.61147e-19	3.88066e-17	2.53606e-19	4.36028e-15	3.20743e-15	4.73911e-11	1.11481e-11	1.45398e-14	5.03741e-21	4.66041e-16	2.18393e-19	4.50052e-21	1.30939e-11	3.86607e-24	4.78375e-13	7.23515e-12	1.08093e-16	4.06037e-22	8.20896e-25	1.88115e-21	4.00214e-16	5.99314e-16	1.08207e-14
	Dives	Lower Normandie	2.49795e-15	4.47348e-09	1.23446e-09	2.74251e-12	4.8611e-10	1.74083e-18	4.49896e-10	4.29389e-14	3.09766e-16	4.05139e-12	5.18711e-15	8.39798e-13	3.83106e-12	2.09979e-09	2.54518e-13	1.11758e-13	5.73532e-13	1.69352e-13	1.20255e-05	1.10493e-15	7.74528e-08	1.15948e-14	5.49312e-13	7.11583e-06	2.12604e-12	1.40235e-11	1.52629e-14	2.77256e-13	2.46127e-15	6.63751e-09	1.01938e-09	2.26038e-12	4.96688e-13	2.8654e-16	1.15362e-12	8.46407e-15	6.07876e-08	3.01575e-16	2.13031e-10	6.55511e-09	2.4791e-14	4.13132e-18	5.08673e-16	1.62292e-13	1.77971e-15	3.27156e-12	1.32257e-14
	Touques	Lower Normandie	3.25295e-11	2.52067e-11	6.12626e-10	2.01687e-14	7.97606e-12	1.21476e-14	1.80092e-11	3.44414e-12	1.04336e-16	2.42478e-12	3.71824e-14	1.14595e-12	2.05157e-11	2.49544e-07	1.16735e-08	1.75472e-14	3.43399e-11	1.21971e-13	8.0749e-11	2.48706e-13	4.05106e-05	4.30789e-15	1.96679e-10	4.57409e-08	9.43475e-14	2.20408e-09	1.33792e-16	1.57488e-11	3.6107e-15	2.7299e-09	1.68089e-08	4.03248e-09	1.70995e-15	3.35697e-16	6.8772e-13	1.70745e-14	4.27894e-09	1.79344e-17	1.87501e-10	1.69917e-09	1.0424e-11	4.75999e-16	1.22883e-15	8.29718e-12	2.22069e-14	3.55164e-06	1.12397e-09
	Seine	Lower Normandie	8.64013e-19	4.7839e-12	1.13517e-12	3.39651e-13	9.90528e-15	2.26613e-17	5.61328e-12	1.95745e-11	2.67183e-16	7.29928e-14	1.37999e-12	1.73284e-14	4.45684e-13	7.24922e-10	3.03535e-13	1.4094e-13	6.06752e-09	5.8638e-17	4.58794e-09	1.43625e-12	2.84707e-09	1.71893e-14	7.42821e-13	4.89597e-10	7.41966e-14	2.71947e-09	1.98186e-15	1.08687e-13	1.40331e-12	7.91006e-09	7.3432e-10	5.04354e-11	1.40925e-12	4.36785e-15	1.13376e-12	1.38586e-16	1.02081e-08	2.66138e-14	1.85762e-11	2.59893e-12	4.70418e-13	4.9584e-15	2.06054e-15	6.79685e-14	2.13045e-15	3.14685e-14	1.5913e-13
	Valmont	Upper Normandie	2.73863e-20	2.34961e-17	3.35581e-14	6.03522e-18	1.05734e-19	7.95155e-22	4.66659e-16	6.83442e-15	3.15979e-20	2.47762e-16	7.2759e-16	3.33815e-21	4.18406e-16	7.23824e-13	6.51275e-16	2.78643e-16	1.3533e-11	1.20806e-18	4.8036e-12	3.17158e-13	2.5758e-11	9.50028e-16	2.95137e-16	5.11094e-12	1.04459e-15	6.04358e-16	5.5941e-19	1.45688e-16	1.0209e-14	6.21294e-11	5.2948e-11	8.07613e-13	1.08906e-15	5.81097e-19	2.43066e-16	4.36147e-22	1.36623e-11	6.04885e-18	2.30919e-13	2.95257e-15	1.54119e-14	4.91385e-19	2.94426e-17	2.5419e-18	3.76922e-15	1.29599e-16	1.64299e-16
	Durdent	Upper Normandie	1.27032e-19	2.32254e-14	4.42426e-14	8.2839e-16	7.38979e-20	5.84934e-21	8.11518e-13	1.06751e-12	1.29033e-19	6.48616e-13	3.68807e-16	1.49533e-18	2.87739e-13	6.80477e-11	1.36501e-15	5.32807e-13	8.43317e-10	1.54521e-16	9.55186e-10	7.21833e-13	3.74504e-10	1.39685e-15	2.48898e-13	7.73972e-10	2.08378e-16	9.81269e-13	6.98309e-19	2.30625e-16	9.96351e-15	3.94466e-11	1.74428e-08	8.44831e-11	1.56741e-14	1.23516e-15	4.20963e-15	4.69946e-18	4.59371e-10	2.451e-17	6.4586e-16	7.51008e-11	3.07356e-15	7.09002e-15	5.73458e-19	2.99908e-17	1.55595e-21	8.93867e-15	1.35793e-16
	Saâne	Upper Normandie	6.99169e-20	1.33293e-13	4.56983e-16	7.25546e-16	1.03854e-18	1.15182e-19	9.81336e-12	1.01173e-11	3.91383e-20	2.21939e-14	3.01423e-16	1.44119e-21	1.08204e-11	1.89391e-11	2.63613e-13	3.09191e-16	5.11607e-09	1.18319e-16	1.03389e-12	8.04719e-15	3.59499e-10	2.38342e-15	4.69044e-13	2.2509e-13	2.23429e-13	5.58597e-13	4.62832e-19	1.00817e-12	1.69669e-16	5.35851e-11	2.54762e-09	7.57294e-14	2.32006e-11	4.15497e-14	3.98261e-14	3.62206e-19	1.41345e-10	1.06503e-18	8.59593e-12	1.59569e-13	6.05488e-16	1.06113e-19	3.11302e-18	4.13396e-16	2.99552e-17	1.35286e-14	8.49176e-17
	Scie	Upper Normandie	6.77093e-15	4.49202e-10	4.77119e-09	8.55078e-13	1.56439e-10	5.2683e-14	1.53124e-10	9.4117e-10	2.0797e-12	4.41513e-10	1.08607e-12	5.05154e-13	5.78442e-11	4.79865e-07	1.29501e-09	2.07431e-09	3.64391e-07	2.49765e-13	3.80327e-08	1.53771e-09	1.8041e-06	1.49926e-10	4.09346e-08	1.8574e-06	4.337e-16	5.72478e-08	5.93854e-14	3.95646e-11	5.16195e-13	6.72591e-10	2.74628e-08	9.94833e-10	6.53433e-13	1.39265e-12	2.36503e-10	6.86538e-14	6.31971e-09	6.82974e-14	2.75064e-12	5.62527e-09	7.16456e-10	1.33026e-11	1.71805e-15	1.12453e-13	8.50684e-16	1.0656e-09	2.53291e-09
	Arques	Upper Normandie	2.93552e-21	1.58259e-16	2.02439e-15	7.04691e-17	2.48895e-16	2.0361e-21	1.61139e-14	3.44475e-15	3.36357e-19	6.36998e-11	4.02972e-18	8.76049e-22	1.62411e-11	1.76733e-13	9.66256e-17	4.85963e-15	5.81654e-07	8.82566e-18	1.80101e-09	2.93538e-16	4.26118e-11	1.63802e-13	1.67428e-14	1.12262e-09	2.43904e-17	1.97115e-13	3.01301e-19	2.01063e-16	3.81318e-19	1.73961e-11	5.81062e-11	4.69412e-13	2.94949e-17	1.59721e-17	3.46742e-17	1.53456e-21	3.16059e-13	1.17415e-17	7.16866e-13	5.96206e-17	7.69134e-17	1.93451e-16	8.87387e-18	3.50788e-17	1.1433e-20	8.54283e-18	2.11098e-14
	Yères	Upper Normandie	5.15304e-17	5.83356e-13	8.24745e-12	7.40762e-16	2.70005e-16	5.36859e-16	1.61534e-12	3.01364e-14	1.15658e-18	1.89631e-12	6.99626e-15	3.359e-17	2.04068e-14	2.34092e-10	4.50043e-12	3.50395e-12	1.11293e-09	3.1151e-15	1.12232e-10	9.14882e-13	1.98822e-06	6.01152e-15	9.81512e-12	5.7033e-08	5.69655e-16	6.90534e-11	9.52263e-19	7.24277e-14	5.42093e-17	4.4506e-11	9.40994e-12	1.33425e-11	2.65235e-14	1.79463e-15	1.26975e-13	7.50196e-16	2.15017e-10	3.45821e-15	3.84662e-10	1.55712e-09	1.70217e-12	8.32516e-16	2.65474e-16	1.58301e-13	1.19756e-17	2.03058e-11	8.15416e-13
	Bresle	Upper Normandie	8.60999e-17	5.95353e-10	5.20477e-15	1.90143e-14	2.60363e-15	5.70909e-17	1.97369e-12	1.08337e-12	1.99545e-18	3.32049e-14	1.47131e-14	2.51025e-14	1.40003e-14	6.75433e-09	2.20461e-13	2.09316e-13	1.027e-09	1.61228e-12	6.65804e-07	5.44693e-15	3.7293e-10	6.47976e-12	8.04245e-12	7.40232e-09	1.60753e-13	2.30151e-13	3.70526e-15	5.62447e-15	5.99343e-14	4.11165e-10	3.24615e-11	5.78663e-10	9.30917e-14	3.08249e-14	2.38236e-13	7.1175e-16	4.18046e-09	1.96292e-17	5.37326e-13	5.1511e-10	3.75004e-11	4.44406e-17	2.60173e-11	3.40409e-13	2.06341e-14	1.15513e-11	1.11262e-13
	Somme	Upper Normandie	1.51578e-23	6.92149e-15	5.34885e-13	3.56278e-18	9.96932e-21	5.52439e-24	2.23886e-15	9.05985e-21	6.97522e-19	9.26983e-14	5.4222e-17	4.93826e-24	7.82766e-20	6.22305e-15	4.93791e-17	1.52166e-18	2.02259e-09	4.4128e-18	1.61844e-11	9.71831e-19	5.48539e-12	1.01134e-15	2.93093e-15	5.74683e-09	3.49415e-20	1.82197e-16	1.07416e-21	4.35158e-21	9.4618e-20	2.8184e-14	1.05504e-15	2.31057e-13	1.13796e-17	9.09596e-20	1.08071e-18	4.56821e-21	1.716e-16	2.99894e-20	1.47786e-17	1.7842e-13	4.57697e-14	1.51525e-18	2.81748e-15	2.3665e-15	3.55851e-22	1.62808e-17	1.24211e-14
	Authie	Upper Normandie	1.48508e-18	1.12949e-11	5.1489e-12	2.78448e-19	8.1702e-17	2.17463e-17	8.50471e-14	6.78896e-16	1.23741e-20	1.50917e-12	5.06492e-16	1.97678e-19	3.20694e-16	1.45545e-09	3.16893e-15	7.83336e-16	3.16025e-11	1.75422e-14	9.96888e-08	5.43662e-15	6.33619e-10	7.68932e-15	1.89687e-12	5.24295e-09	1.07911e-18	2.38949e-12	5.57098e-22	9.83154e-18	6.52039e-15	1.46287e-11	4.40654e-11	1.1596e-10	8.29038e-15	2.21789e-18	4.00085e-16	1.86427e-19	1.25894e-13	3.90562e-18	3.77318e-15	9.80188e-12	6.40215e-12	1.04198e-16	1.42227e-15	1.77579e-15	4.67005e-21	1.23599e-15	1.19544e-13
	Canche	Upper Normandie	1.81444e-16	2.12439e-12	2.25023e-16	7.51149e-17	4.29377e-18	7.13999e-19	2.88276e-14	5.59886e-15	2.70746e-18	9.39564e-14	1.12072e-14	1.69771e-17	4.2826e-17	1.2406e-10	4.76723e-16	3.09329e-13	7.50683e-09	1.74491e-15	1.40246e-07	2.07887e-12	2.95887e-11	1.74774e-14	5.68593e-14	1.23454e-09	1.65162e-15	1.49285e-15	5.98939e-19	1.84478e-16	2.17876e-15	1.86424e-10	1.05149e-12	1.46442e-08	4.48298e-15	1.03108e-14	2.54555e-14	7.73718e-16	1.6566e-12	4.29933e-17	1.86643e-13	2.75409e-10	2.67279e-12	1.19386e-18	5.52713e-15	7.88752e-17	4.17539e-21	1.11775e-14	2.74327e-18
	Liane	Upper Normandie	1.10716e-16	2.64426e-12	1.0469e-09	1.60521e-10	2.83702e-22	1.10083e-19	1.40887e-11	2.93032e-16	2.06324e-16	8.50519e-14	6.25996e-14	1.16787e-16	2.45938e-15	7.51754e-13	7.32441e-15	3.41784e-10	2.30607e-11	5.93157e-14	1.91545e-10	5.8098e-15	4.44537e-08	4.91965e-11	1.10932e-12	1.74951e-07	1.40803e-15	2.39418e-12	5.35976e-16	2.03755e-15	4.35121e-14	9.82588e-10	1.23775e-11	4.16415e-12	9.86618e-15	3.09882e-13	2.40928e-17	2.26011e-16	9.6398e-13	1.72826e-14	1.41647e-14	1.89321e-10	1.79293e-13	7.29903e-17	1.94797e-17	2.16351e-15	5.52678e-19	1.51693e-16	5.82671e-19
	Slack	Upper Normandie	1.62753e-11	6.32734e-07	2.00613e-09	6.83241e-13	4.472e-15	1.28918e-17	2.3634e-09	1.83398e-18	9.30989e-17	4.05688e-12	1.75898e-12	5.57011e-13	2.78472e-10	2.83615e-09	2.98592e-13	7.23761e-16	1.61752e-11	3.07043e-16	2.11912e-07	1.51202e-17	1.56118e-08	1.19595e-13	1.74804e-15	3.18326e-07	9.54808e-14	1.42159e-09	2.22386e-16	3.04825e-15	2.59215e-16	1.32132e-10	2.13851e-06	4.14818e-11	3.50884e-14	7.75381e-14	5.77059e-15	2.34319e-12	1.51651e-09	2.88734e-16	9.46861e-14	2.88939e-12	1.76564e-17	9.01391e-19	1.01727e-17	5.58955e-15	2.75352e-16	8.46201e-16	1.14976e-13
	Skjern	Denmark	2.90241e-12	7.2823e-06	8.87073e-12	1.21128e-09	2.90326e-16	9.45982e-20	2.95633e-08	1.49371e-17	4.74628e-13	1.07994e-12	5.1071e-16	7.54165e-13	7.99641e-11	4.40256e-10	5.50738e-13	6.54367e-15	3.82778e-14	5.64213e-19	1.15344e-06	9.80558e-19	1.0491e-08	1.2064e-15	7.8607e-14	2.21627e-05	1.6292e-15	1.61024e-10	4.36937e-15	3.31254e-17	6.55767e-17	3.1832e-13	3.4195e-08	1.6391e-08	2.87932e-14	1.42055e-13	2.46381e-17	4.46466e-11	2.82842e-10	1.02481e-14	7.34907e-14	1.49505e-13	2.4004e-18	3.45311e-20	2.15888e-18	2.86657e-16	3.79301e-18	4.2989e-14	9.78307e-15
	Sneum	Denmark	2.93269e-23	3.15928e-17	2.46737e-18	2.43645e-20	3.27316e-20	8.89665e-29	2.27187e-13	1.50114e-26	2.69396e-22	3.61657e-22	4.76065e-24	2.2271e-19	1.55682e-24	1.97829e-20	2.66674e-25	3.02351e-25	1.4302e-18	3.08805e-27	8.01716e-14	1.08306e-23	1.35957e-21	3.66713e-22	2.27486e-27	9.34997e-12	7.62422e-21	3.45773e-19	6.08968e-21	2.00944e-22	4.40953e-30	4.10558e-19	2.93042e-12	1.78415e-18	1.10785e-23	2.62407e-26	3.94416e-23	1.20861e-20	1.82316e-16	2.09652e-23	5.12311e-30	7.0328e-19	1.1033e-26	1.85511e-36	2.14445e-28	2.45031e-24	3.06179e-21	1.73072e-26	2.79938e-28
	Hatchery J	French hatcheries	1.79427e-13	3.07471e-09	2.61557e-11	9.78609e-13	1.3183e-14	7.31979e-17	9.42848e-13	1.54371e-16	7.12283e-17	5.46755e-15	3.71585e-09	6.25164e-12	1.22514e-13	3.28496e-08	3.05776e-12	1.4037e-17	4.59159e-10	1.41507e-15	1.25346e-07	3.43517e-18	5.08696e-11	6.0814e-13	4.03156e-15	2.46548e-09	2.55967e-10	5.03081e-12	8.873e-15	1.04076e-15	1.23705e-17	4.92196e-14	5.75378e-10	1.35836e-12	2.646e-14	1.9211e-18	3.31571e-17	4.6674e-14	2.78592e-08	2.98613e-15	1.60748e-19	3.44589e-16	1.31787e-19	5.57949e-23	2.49256e-20	1.17523e-14	1.46521e-15	3.02844e-14	1.9965e-17
	Hatchery PF	French hatcheries
			0	0	0	0	0	0	0	0	0	0	0.01	0	0	0	0	0	0	0	0	0	0	0	0	0	0	0	0	0	0	0	0	0	0	0	0	0	0	0	0	0	0	0	0	0	0	0	0
cBayes	Arigideen	South east Ireland	0	0	0	0	0	0	0	0	0	0	0	0	0	0	0	0	0	0	0	0	0	0	0	0	0	0	0	0	0	0	0	0	0	0	0	0	0	0	0	0	0	0	0	0	0	0	0
	Colligan	South east Ireland	0	0	0	0	0	0	0	0	0	0	0	0	0	0	0	0	0	0	0	0	0	0	0	0	0	0	0	0	0	0	0	0	0	0	0	0	0	0	0	0	0	0	0	0	0	0	0
	Sow	South east Ireland	0	0	0	0	0	0.04	0	0	0	0	0	0	0	0	0	0	0	0	0	0	0	0	0	0.01	0	0	0	0	0	0	0	0	0	0	0	0	0	0	0	0	0	0	0	0	0	0	0
	Owenavaragh	South east Ireland	0	0	0	0	0	0	0	0	0	0	0	0	0	0	0	0	0	0	0	0	0	0	0	0	0	0	0	0	0	0	0	0	0	0	0	0	0	0	0	0	0	0	0	0	0	0	0
	Inch	South east Ireland	0	0	0	0	0	0	0	0	0	0	0	0	0	0	0	0	0	0	0	0	0	0	0	0	0	0	0	0	0	0	0	0	0	0	0	0	0	0	0	0	0	0	0	0	0	0	0
	Avoca	South east Ireland	0	0	0	0	0	0	0	0	0	0	0	0	0	0	0	0	0	0	0	0	0	0	0	0	0	0	0	0	0	0	0	0	0	0	0	0	0	0	0	0	0	0	0	0	0	0	0
	Nevern	Outer Bristol Channel	0	0	0	0	0	0	0	0	0	0	0	0	0	0	0	0	0	0	0	0	0	0	0	0	0	0	0	0	0	0	0	0	0	0	0	0	0	0	0	0	0	0	0	0	0	0	0
	West Cleddau	Outer Bristol Channel	0	0	0	0	0	0	0	0	0	0.01	0	0	0	0	0.01	0	0	0	0	0	0	0	0	0	0	0	0	0	0	0	0	0	0	0	0	0	0	0	0	0	0	0	0	0	0	0	0
	East Cleddau	Outer Bristol Channel	0	0	0	0	0	0	0	0	0	0	0	0	0	0	0	0	0	0	0	0	0	0	0	0	0	0	0	0	0	0	0	0	0	0	0	0	0	0	0	0	0	0	0	0	0	0	0
	Taff	Outer Bristol Channel	0	0	0	0	0	0.06	0	0	0	0	0	0	0	0	0	0	0	0	0	0	0	0	0	0	0	0	0	0	0	0	0	0	0	0	0	0	0	0.74	0	0	0	0	0	0	0	0	0
	Twyi	Outer Bristol Channel	0	0	0	0	0	0	0	0	0	0	0	0	0	0	0	0	0	0	0	0	0	0	0	0	0	0	0	0	0	0	0	0	0	0	0	0	0	0	0	0	0	0	0	0	0	0	0
	Tawe	Outer Bristol Channel	0	0	0	0	0	0.88	0	0	0.28	0.01	0	0	0	0	0	0	0	0	0	0	0	0	0	0.34	0	0	0	0	0	0	0	0	0	0	0	0	0	0.24	0	0	0	0	0	0	0	0	0
	Ogmore	Outer Bristol Channel	0	0	0	0	0	0	0	0	0	0	0	0	0	0	0	0	0	0	0	0	0	0	0	0	0	0	0	0	0	0	0	0	0	0	0	0	0	0	0	0	0	0	0	0	0	0	0
	Wye	Inner Bristol Channel	0	0	0	0	0	0	0	0	0	0	0	0	0	0	0	0	0	0	0	0	0	0	0	0	0	0	0	0	0	0	0	0	0	0	0	0	0	0	0	0	0	0	0	0	0	0	0
	Severn	Inner Bristol Channel	0	0	0	0	0	0	0	0	0	0	0	0	0	0	0	0	0	0	0	0	0	0	0	0	0	0	0	0	0	0	0	0	0	0	0	0	0	0	0	0	0	0	0	0	0	0	0
	Bristol Avon	Inner Bristol Channel	0	0	0	0	0	0	0	0	0	0	0	0	0	0	0	0	0	0	0	0	0	0	0	0	0	0	0	0	0	0	0	0	0	0	0	0	0	0	0	0	0	0	0	0	0	0	0
	Doniford	Outer Bristol Channel	0	0	0	0	0	0	0	0	0	0	0	0	0	0	0	0	0	0	0	0	0	0	0	0	0	0	0	0	0	0	0	0	0	0	0	0	0	0	0	0	0	0	0	0	0	0	0
	East Lyn	Outer Bristol Channel	0	0	0	0	0	0	0	0	0	0.01	0	0	0	0	0	0	0	0	0	0	0	0	0	0	0	0	0	0	0	0	0	0	0	0	0	0	0	0	0	0	0	0	0	0	0	0	0
	Taw	Outer Bristol Channel	0	0	0	0	0	0.01	0	0	0	0.12	0	0	0	0	0.01	0	0	0	0	0	0	0	0	0	0	0	0	0	0	0	0	0	0	0	0	0	0	0	0	0	0	0	0	0	0	0	0
	Torridge	Outer Bristol Channel	0	0	0.02	0	0	0	0.02	0.01	0.01	0.08	0	0	0	0	0.11	0	0.02	0.1	0	0	0	0.04	0.02	0	0	0	0	0	0	0.01	0	0.03	0.01	0	0	0	0	0	0	0	0	0.04	0	0	0	0	0
	Camel	Devon & Cornwall	0	0	0	0	0	0	0	0	0	0	0	0	0	0	0	0	0	0	0	0	0	0	0	0	0	0	0	0	0	0	0	0	0	0	0	0	0	0	0	0	0	0	0	0	0	0	0
	Menalhyl	Devon & Cornwall	0	0	0	0	0	0	0	0	0	0	0	0	0	0	0	0	0	0	0	0	0	0	0	0	0	0	0	0	0	0	0	0	0	0	0	0	0	0	0	0	0	0	0	0	0	0	0
	Red River	Land's End	0	0	0	0	0	0	0	0	0	0	0	0	0	0	0	0	0	0	0	0	0	0	0	0	0	0	0	0	0	0	0	0	0	0	0	0	0	0	0	0	0	0	0	0	0	0	0
	Hayle	Land's End	0	0	0	0	0	0	0	0	0	0	0	0	0	0	0	0	0	0	0	0	0	0	0	0	0	0	0	0	0	0	0	0	0	0	0	0	0	0	0	0	0	0	0	0	0	0	0
	Trevaylor	Land's End	0	0	0	0	0	0	0	0	0	0	0	0	0	0	0	0	0	0	0	0	0	0	0	0	0	0	0	0	0	0	0	0	0	0	0	0	0	0	0	0	0	0	0	0	0	0	0
	Crowlas	Land's End	0	0	0	0	0	0	0	0	0	0	0	0	0	0	0	0	0	0	0	0	0	0	0	0	0	0	0	0	0	0	0	0	0	0	0	0	0	0	0	0	0	0	0	0	0	0	0
	Tresillian	Devon & Cornwall	0	0.06	0	0	0	0	0	0	0	0	0	0.01	0	0	0	0	0	0	0	0	0.01	0.01	0	0.08	0	0	0	0	0	0	0	0	0	0	0	0	0	0	0	0	0	0	0	0	0	0	0
	Fal	Devon & Cornwall	0	0	0	0	0	0	0	0.01	0	0	0	0	0	0	0	0	0	0	0	0	0	0	0	0	0	0	0	0	0	0	0	0	0	0	0	0	0	0	0	0	0	0	0	0	0	0	0
	Fowey	Devon & Cornwall	0.4	0	0.01	0.29	0.04	0	0.02	0.87	0.01	0.05	0	0	0.03	0.01	0.2	0.53	0.22	0.89	0	0.26	0.02	0	0.24	0	0.01	0.04	0.01	0.09	0.12	0.08	0	0.22	0.96	0.6	0.19	0.6	0.02	0	0.82	0.01	0.98	0.01	0.34	0.02	0.57	0.32	0.88
	West Looe	Devon & Cornwall	0	0	0	0	0	0	0	0	0	0	0	0	0	0	0	0	0	0	0	0	0	0	0	0	0	0	0	0	0	0	0	0	0.01	0	0	0	0	0	0	0	0	0	0	0	0	0	0
	East Looe	Devon & Cornwall	0	0	0	0	0	0	0	0	0	0	0	0	0	0	0	0	0.01	0	0	0	0	0	0	0	0	0	0	0	0	0	0	0	0	0	0	0	0	0	0	0	0	0	0	0	0	0	0
	Seaton	Devon & Cornwall	0.28	0.19	0.35	0.35	0.11	0	0.47	0.02	0.56	0	0.01	0.42	0.08	0	0.01	0.05	0.58	0	0	0.7	0	0.01	0.69	0.21	0.83	0.27	0.99	0.2	0	0.49	0.01	0	0.01	0.04	0.78	0.31	0.35	0	0.13	0.97	0.02	0.72	0.03	0.59	0.35	0.04	0.09
	Lynher	Devon & Cornwall	0.02	0.73	0.02	0.35	0.01	0	0.43	0	0.11	0.66	0.19	0.24	0.22	0.4	0.23	0.39	0.01	0	0	0.03	0.94	0.91	0.01	0.2	0.01	0.62	0	0.7	0.18	0.39	0.93	0.03	0.01	0.14	0.03	0.06	0.01	0.01	0.05	0.01	0	0.11	0.12	0.01	0.04	0.07	0.01
	Tamar	Devon & Cornwall	0	0.01	0	0	0.02	0	0	0	0.01	0	0	0	0	0	0	0	0	0	0	0	0	0	0	0.01	0	0.01	0	0	0	0	0	0	0	0	0	0	0	0	0	0	0	0	0	0	0	0	0
	Tavy	Devon & Cornwall	0	0	0	0	0	0	0	0	0	0	0	0	0	0	0	0	0	0	0	0	0	0	0	0	0	0	0	0	0	0	0	0	0	0	0	0	0	0	0	0	0	0	0	0	0	0	0
	Plym	Devon & Cornwall	0.01	0	0	0	0	0	0	0	0	0	0	0	0	0	0	0	0	0	0	0	0	0	0	0	0	0	0	0	0	0	0	0	0	0.01	0	0.01	0	0	0	0	0	0	0	0	0	0	0
	Yealm	Devon & Cornwall	0.08	0	0.02	0	0.14	0	0	0.01	0.01	0	0.01	0.01	0	0	0.19	0	0.03	0	0	0	0	0	0.01	0	0	0	0	0	0.01	0	0	0.08	0	0.17	0	0	0.12	0	0	0	0	0	0	0.01	0	0.28	0
	Erme	Devon & Cornwall	0.1	0	0.57	0	0.02	0	0.01	0.05	0.01	0.04	0.78	0.31	0.01	0.57	0.07	0.01	0.07	0.01	0	0	0	0	0	0.06	0	0	0	0	0.69	0.03	0.01	0.63	0	0.03	0	0	0.06	0	0	0	0	0.01	0.16	0.01	0.02	0.16	0.01
	Devon Avon	Devon & Cornwall	0.11	0	0	0.01	0.66	0	0.05	0.01	0	0	0	0	0.65	0	0.16	0.02	0.06	0	0	0	0.01	0.02	0.02	0	0.14	0.06	0	0	0	0.01	0.04	0.01	0	0	0	0.01	0.44	0	0	0.01	0	0.11	0.35	0.34	0	0.12	0.01
	Dart	Devon & Cornwall	0	0	0	0	0	0	0	0	0	0	0	0	0	0	0	0	0	0	0	0	0	0	0	0	0	0	0	0	0	0	0	0	0	0	0	0	0	0	0	0	0	0	0	0	0	0	0
	Teign	Devon & Cornwall	0	0	0	0	0	0	0	0	0	0	0	0	0	0	0	0	0	0	0	0	0	0	0	0	0	0	0	0	0	0	0	0	0	0	0	0	0	0	0	0	0	0	0	0	0	0	0
	Exe	Devon & Cornwall	0	0	0	0	0	0	0	0	0	0	0	0	0	0.01	0	0	0	0	0	0	0	0	0	0	0	0	0	0	0	0	0	0	0	0	0	0	0	0	0	0	0	0	0	0	0	0	0
	Otter	Devon & Cornwall	0	0	0	0	0	0	0	0	0	0	0	0	0	0	0	0	0	0	0	0	0	0	0	0	0	0	0	0	0	0	0	0	0	0	0	0	0	0	0	0	0	0	0	0	0	0	0
	Axe	Devon & Cornwall	0	0	0	0	0	0	0	0	0	0	0	0	0	0	0	0	0	0	0	0	0	0	0	0	0	0	0	0	0	0	0	0	0	0	0	0	0	0	0	0	0	0	0	0	0	0	0
	Brit	Hampshire Basin	0	0	0	0	0	0	0	0	0	0	0	0	0	0	0	0	0	0	0	0	0	0	0	0	0	0	0	0	0	0	0	0	0	0	0	0	0	0	0	0	0	0	0	0	0	0	0
	Frome	Hampshire Basin	0	0	0	0	0	0	0	0	0	0	0	0	0	0	0	0	0	0	0	0	0	0	0	0	0	0	0	0	0	0	0	0	0	0	0	0	0	0	0	0	0	0	0	0	0	0	0
	Piddle	Hampshire Basin	0	0	0	0	0	0	0	0	0	0	0	0	0	0	0	0	0	0	0	0	0	0	0	0	0	0	0	0	0	0	0	0	0	0	0	0	0	0	0	0	0	0	0	0	0	0	0
	Dorset Stour	Hampshire Basin	0	0	0	0	0	0	0	0	0	0	0	0	0	0	0	0	0	0	0	0	0	0	0	0	0	0	0	0	0	0	0	0	0	0	0	0	0	0	0	0	0	0	0	0	0	0	0
	Hampshire Avon	Hampshire Basin	0	0	0	0	0	0	0	0	0	0	0	0	0	0	0	0	0	0	0	0	0	0	0	0	0	0	0	0	0	0	0	0	0	0	0	0	0	0	0	0	0	0	0	0	0	0	0
	Lymington	Hampshire Basin	0	0	0	0	0	0	0	0	0	0	0	0	0	0	0	0	0	0	0	0	0	0	0	0	0	0	0	0	0	0	0	0	0	0	0	0	0	0	0	0	0	0	0	0	0	0	0
	Beaulieu	Hampshire Basin	0	0	0	0	0	0	0	0	0	0	0	0	0	0	0	0	0	0	0	0	0	0	0	0	0	0	0	0	0	0	0	0	0	0	0	0	0	0	0	0	0	0	0	0	0	0	0
	Itchen	Hampshire Basin	0	0	0	0	0	0	0	0	0	0	0	0	0	0	0	0	0	0	0	0	0	0	0	0	0	0	0	0	0	0	0	0	0	0	0	0	0	0	0	0	0	0	0	0	0	0	0
	Test	Hampshire Basin	0	0	0	0	0	0	0	0	0	0	0	0	0	0	0	0	0	0	0	0	0	0	0	0	0	0	0	0	0	0	0	0	0	0	0	0	0	0	0	0	0	0	0	0	0	0	0
	Hamble	Hampshire Basin	0	0	0	0	0	0	0	0	0	0	0	0	0	0	0	0	0	0	0	0	0	0	0	0	0	0	0	0	0	0	0	0	0	0	0	0	0	0	0	0	0	0	0	0	0	0	0
	Meon	Hampshire Basin	0	0	0	0	0	0	0	0	0	0	0	0	0	0	0	0	0	0	0	0	0	0	0	0	0	0	0	0	0	0	0	0	0	0	0	0	0	0	0	0	0	0	0	0	0	0	0
	Wallington	Hampshire Basin	0	0	0	0	0	0	0	0	0	0	0	0	0	0	0	0	0	0	0	0	0	0	0	0	0	0	0	0	0	0	0	0	0	0	0	0	0	0	0	0	0	0	0	0	0	0	0
	Eastern Yar	South east England	0	0	0	0	0	0	0	0	0	0	0	0	0	0	0	0	0	0	0	0	0	0	0	0	0	0	0	0	0	0	0	0	0	0	0	0	0	0	0	0	0	0	0	0	0	0	0
	Arun	South east England	0	0	0	0	0	0	0	0	0	0	0	0	0	0	0	0	0	0	0	0	0	0	0	0	0	0	0	0	0	0	0	0	0	0	0	0	0	0	0	0	0	0	0	0	0	0	0
	Adur	South east England	0	0	0	0	0	0	0	0	0	0	0	0	0	0	0	0	0	0	0	0	0	0	0	0	0	0	0	0	0	0	0	0	0	0	0	0	0	0	0	0	0	0	0	0	0	0	0
	Sussex Ouse	South east England	0	0	0	0	0	0	0	0	0	0	0	0	0	0	0	0	0	0	0	0	0	0	0	0	0	0	0	0	0	0	0	0	0	0	0	0	0	0	0	0	0	0	0	0	0	0	0
	Eastern Rother	South east England	0	0	0	0	0	0	0	0	0	0	0	0	0	0	0	0	0	0	0	0	0	0	0	0	0	0	0	0	0	0	0	0	0	0	0	0	0	0	0	0	0	0	0	0	0	0	0
	Dour	South east England	0	0	0	0	0	0	0	0	0	0	0	0	0	0	0	0	0	0	0	0	0	0	0	0	0	0	0	0	0	0	0	0	0	0	0	0	0	0	0	0	0	0	0	0	0	0	0
	Great Stour	South east England	0	0	0	0	0	0	0	0	0	0	0	0	0	0	0	0	0	0	0	0	0	0	0	0	0	0	0	0	0	0	0	0	0	0	0	0	0	0	0	0	0	0	0	0	0	0	0
	Medway	Thames & East Anglia	0	0	0	0	0	0	0	0	0	0	0	0	0	0	0	0	0	0	0	0	0	0	0	0	0	0	0	0	0	0	0	0	0	0	0	0	0	0	0	0	0	0	0	0	0	0	0
	Thames	Thames & East Anglia	0	0	0	0	0	0	0	0	0	0	0	0	0	0	0	0	0	0	0	0	0	0	0	0	0	0	0	0	0	0	0	0	0	0	0	0	0	0	0	0	0	0	0	0	0	0	0
	Belstead Brook	Thames & East Anglia	0	0	0	0	0	0	0	0	0	0	0	0	0	0	0	0	0	0	0	0	0	0	0	0	0	0	0	0	0	0	0	0	0	0	0	0	0	0	0	0	0	0	0	0	0	0	0
	Wensum	Thames & East Anglia	0	0	0	0	0	0	0	0	0	0	0	0	0	0	0	0	0	0	0	0	0	0	0	0	0	0	0	0	0	0	0	0	0	0	0	0	0	0	0	0	0	0	0	0	0	0	0
	Glaven	Thames & East Anglia	0	0	0	0	0	0	0	0	0	0	0	0	0	0	0	0	0	0	0	0	0	0	0	0	0	0	0	0	0	0	0	0	0	0	0	0	0	0	0	0	0	0	0	0	0	0	0
	Nar	Thames & East Anglia	0	0	0	0	0	0	0	0	0	0	0	0	0	0	0	0	0	0	1	0	0	0	0	0	0	0	0	0	0	0	0	0	0	0	0	0	0	0	0	0	0	0	0	0	0	0	0
	Yorkshire Esk	North East England	0	0	0	0	0	0	0	0	0	0	0	0	0	0	0	0	0	0	0	0	0	0	0	0	0	0	0	0	0	0	0	0	0	0	0	0	0	0	0	0	0	0	0	0	0	0	0
	Tyne	North East England	0	0	0	0	0	0	0	0	0	0	0	0	0	0	0	0	0	0	0	0	0	0	0	0	0	0	0	0	0	0	0	0	0	0	0	0	0	0	0	0	0	0	0	0	0	0	0
	Coquet	North East England	0	0	0	0	0	0	0	0	0	0	0	0	0	0	0	0	0	0	0	0	0	0	0	0	0	0	0	0	0	0	0	0	0	0	0	0	0	0	0	0	0	0	0	0	0	0	0
	Tweed	North East England	0	0	0	0	0	0	0	0	0	0	0	0	0	0	0	0	0	0	0	0	0	0	0	0	0	0	0	0	0	0	0	0	0	0	0	0	0	0	0	0	0	0	0	0	0	0	0
	Aber Wrac'h	Bretagne	0	0	0	0	0	0	0	0	0	0	0	0	0	0	0	0	0	0	0	0	0	0	0	0	0	0	0	0	0	0	0	0	0	0	0	0	0	0	0	0	0	0	0	0	0	0	0
	Flèche	Bretagne	0	0	0	0	0	0	0	0	0	0	0	0	0	0	0	0	0	0	0	0	0	0	0	0	0	0	0	0	0	0	0	0	0	0	0	0	0	0	0	0	0	0	0	0	0	0	0
	Kérallé	Bretagne	0	0	0	0	0	0	0	0	0	0	0	0	0	0	0	0	0	0	0	0	0	0	0	0	0	0	0	0	0	0	0	0	0	0	0	0	0	0	0	0	0	0	0	0	0	0	0
	Guillec	Bretagne	0	0	0	0	0	0	0	0	0	0	0	0	0	0	0	0	0	0	0	0	0	0	0	0	0	0	0	0	0	0	0	0	0	0	0	0	0	0	0	0	0	0	0	0	0	0	0
	Horn	Bretagne	0	0	0	0	0	0	0	0	0	0	0	0	0	0	0	0	0	0	0	0	0	0	0	0	0	0	0	0	0	0	0	0	0	0	0	0	0	0	0	0	0	0	0	0	0	0	0
	Yar	Bretagne	0	0	0	0	0	0	0	0	0	0	0	0	0	0	0	0	0	0	0	0	0	0	0	0	0	0	0	0	0	0	0	0	0	0	0	0	0	0	0	0	0	0	0	0	0	0	0
	Léguer	Bretagne	0	0	0	0	0	0	0	0	0	0	0	0	0	0	0	0	0	0	0	0	0	0	0	0	0	0	0	0	0	0	0	0	0	0	0	0	0	0	0	0	0	0	0	0	0	0	0
	Ic	Bretagne	0	0	0	0	0	0	0	0	0	0	0	0	0	0	0	0	0	0	0	0	0	0	0	0	0	0	0	0	0	0	0	0	0	0	0	0	0	0	0	0	0	0	0	0	0	0	0
	Frémur	Bretagne	0	0	0	0	0	0	0	0	0	0	0	0	0	0	0	0	0	0	0	0	0	0	0	0	0	0	0	0	0	0	0	0	0	0	0	0	0	0	0	0	0	0	0	0	0	0	0
	Couesnon	Bretagne	0	0	0	0	0	0	0	0	0	0	0	0	0	0	0	0	0	0	0	0	0	0	0	0	0	0	0	0	0	0	0	0	0	0	0	0	0	0	0	0	0	0	0	0	0	0	0
	Selune	Bretagne	0	0	0	0	0	0	0	0	0	0	0	0	0	0	0	0	0	0	0	0	0	0	0	0	0	0	0	0	0	0	0	0	0	0	0	0	0	0	0	0	0	0	0	0	0	0	0
	Sée	Bretagne	0	0	0	0	0	0	0	0	0	0	0	0	0	0	0	0	0	0	0	0	0	0	0	0	0	0	0	0	0	0	0	0	0	0	0	0	0	0	0	0	0	0	0	0	0	0	0
	Sienne	Bretagne	0	0	0	0	0	0	0	0	0	0	0	0	0	0	0	0	0	0	0	0	0	0	0	0	0	0	0	0	0	0	0	0	0	0	0	0	0	0	0	0	0	0	0	0	0	0	0
	Saire	Bretagne	0	0	0	0	0	0	0	0	0	0	0	0	0	0	0	0	0	0	0	0	0	0	0	0.02	0	0	0	0	0	0	0	0	0	0	0	0	0	0	0	0	0	0	0	0	0	0	0
	Vire	Lower Normandie	0	0	0	0	0	0	0	0	0	0	0	0	0	0	0	0	0	0	0	0	0	0	0	0	0	0	0	0	0	0	0	0	0	0	0	0	0	0	0	0	0	0	0	0	0	0	0
	Seulles	Lower Normandie	0	0	0	0	0	0	0	0	0	0	0	0	0	0	0	0	0	0	0	0	0	0	0	0.05	0	0	0	0	0	0	0	0	0	0	0	0	0	0	0	0	0	0	0	0	0	0	0
	Orne	Lower Normandie	0	0	0	0	0	0	0	0	0	0	0	0	0	0	0	0	0	0	0	0	0	0	0	0	0	0	0	0	0	0	0	0	0	0	0	0	0	0	0	0	0	0	0	0	0	0	0
	Dives	Lower Normandie	0	0	0	0	0	0	0	0	0	0	0	0	0	0	0	0	0	0	0	0	0	0	0	0	0	0	0	0	0	0	0	0	0	0	0	0	0	0	0	0	0	0	0	0	0	0	0
	Touques	Lower Normandie	0	0	0	0	0	0	0	0	0	0	0	0	0	0	0	0	0	0	0	0	0	0	0	0	0	0	0	0	0	0	0	0	0	0	0	0	0	0	0	0	0	0	0	0	0	0	0
	Seine	Lower Normandie	0	0	0	0	0	0	0	0	0	0	0	0	0	0	0	0	0	0	0	0	0	0	0	0	0	0	0	0	0	0	0	0	0	0	0	0	0	0	0	0	0	0	0	0	0	0	0
	Valmont	Upper Normandie	0	0	0	0	0	0	0	0	0	0	0	0	0	0	0	0	0	0	0	0	0	0	0	0	0	0	0	0	0	0	0	0	0	0	0	0	0	0	0	0	0	0	0	0	0	0	0
	Durdent	Upper Normandie	0	0	0	0	0	0	0	0	0	0	0	0	0	0	0	0	0	0	0	0	0	0	0	0	0	0	0	0	0	0	0	0	0	0	0	0	0	0	0	0	0	0	0	0	0	0	0
	Saâne	Upper Normandie	0	0	0	0	0	0	0	0	0	0	0	0	0	0	0	0	0	0	0	0	0	0	0	0	0	0	0	0	0	0	0	0	0	0	0	0	0	0	0	0	0	0	0	0	0	0	0
	Scie	Upper Normandie	0	0	0	0	0	0	0	0	0	0	0	0	0	0	0	0	0	0	0	0	0	0	0	0	0	0	0	0	0	0	0	0	0	0	0	0	0	0	0	0	0	0	0	0	0	0	0
	Arques	Upper Normandie	0	0	0	0	0	0	0	0	0	0	0	0	0	0	0	0	0	0	0	0	0	0	0	0	0	0	0	0	0	0	0	0	0	0	0	0	0	0	0	0	0	0	0	0	0	0	0
	Yères	Upper Normandie	0	0	0	0	0	0	0	0	0	0	0	0	0	0	0	0	0	0	0	0	0	0	0	0	0	0	0	0	0	0	0	0	0	0	0	0	0	0	0	0	0	0	0	0	0	0	0
	Bresle	Upper Normandie	0	0	0	0	0	0	0	0	0	0	0	0	0	0	0	0	0	0	0	0	0	0	0	0	0	0	0	0	0	0	0	0	0	0	0	0	0	0	0	0	0	0	0	0	0	0	0
	Somme	Upper Normandie	0	0	0	0	0	0	0	0	0	0	0	0	0	0	0	0	0	0	0	0	0	0	0	0	0	0	0	0	0	0	0	0	0	0	0	0	0	0	0	0	0	0	0	0	0	0	0
	Authie	Upper Normandie	0	0	0	0	0	0	0	0	0	0	0	0	0	0	0	0	0	0	0	0	0	0	0	0	0	0	0	0	0	0	0	0	0	0	0	0	0	0	0	0	0	0	0	0	0	0	0
	Canche	Upper Normandie	0	0	0	0	0	0	0	0	0	0	0	0	0	0	0	0	0	0	0	0	0	0	0	0	0	0	0	0	0	0	0	0	0	0	0	0	0	0	0	0	0	0	0	0	0	0	0
	Liane	Upper Normandie	0	0	0	0	0	0	0	0	0	0	0	0	0	0	0	0	0	0	0	0	0	0	0	0	0	0	0	0	0	0	0	0	0	0	0	0	0	0	0	0	0	0	0	0	0	0	0
	Slack	Upper Normandie	0	0	0	0	0	0	0	0	0	0	0	0	0	0	0	0	0	0	0	0	0	0	0	0	0	0	0	0	0	0	0	0	0	0	0	0	0	0	0	0	0	0	0	0	0	0	0
	Skjern	Denmark	0	0	0	0	0	0	0	0	0	0	0	0	0	0	0	0	0	0	0	0	0	0	0	0	0	0	0	0	0	0	0	0	0	0	0	0	0	0	0	0	0	0	0	0	0	0	0
	Sneum	Denmark	0	0	0	0	0	0	0	0	0	0	0	0	0	0	0	0	0	0	0	0	0	0	0	0	0	0	0	0	0	0	0	0	0	0	0	0	0	0	0	0	0	0	0	0	0	0	0
	Hatchery J	French hatcheries	0	0	0	0	0	0	0	0	0	0	0	0	0	0	0	0	0	0	0	0	0	0	0	0	0	0	0	0	0	0	0	0	0	0	0	0	0	0	0	0	0	0	0	0	0	0	0
	Hatchery PF	French hatcheries
[truncated: 12 more columns]

## Sheet: Supp Table 5.02
Supplementary Table 5.02 Kimmeridge Bay
			Individual / Assignment Probability
Method	River	Region	AARC05	KIM01	KIM02	KIM03	KIM08	KIM09	KIM10	KIM11	KIM12	KIM15	KIM16	KIM17	KIM18	KIM19	KIM20	KIM23	KIM24	KIM25	KIM26	KIM27	KIM28	KIM29	KIM30	KIM31	KIM32	KIM33	KIM34
RUBIAS		South east Ireland	8.37915e-09	8.07724e-05	1.22099e-10	0.00154064	8.8784e-13	5.21357e-12	2.1097e-08	4.17152e-09	1.22214e-10	6.85158e-12	2.5113e-11	2.50354e-11	2.93812e-06	2.30781e-05	0.00271795	1.0999e-10	1.56401e-12	1.79491e-06	0.944647	0.998111	6.79346e-12	9.11973e-09	1.95104e-08	0.153204	0.00570269	7.62617e-13	3.13873e-10
		Outer Bristol Channel	0.000234364	0.0012051	5.60143e-09	0.017483	1.69959e-10	2.30849e-09	2.48473e-07	0.000104164	4.44e-09	1.9081e-11	5.49233e-12	5.69957e-08	7.34458e-05	9.1299e-07	0.0305294	8.60904e-10	5.83016e-08	0.000522115	3.45196e-07	0.000677147	2.69828e-09	4.63595e-11	0.00167436	2.36207e-07	0.000258477	7.97403e-11	5.10154e-10
		Inner Bristol Channel	3.99024e-11	1.53137e-07	1.73683e-10	0.0614648	9.78789e-15	1.02117e-16	7.05073e-06	1.45506e-07	5.68042e-17	9.88963e-09	9.66587e-10	7.51628e-12	2.26556e-05	0.326987	0.000371573	2.99689e-08	1.31229e-07	5.71616e-08	8.62976e-10	5.14663e-08	1.36138e-11	3.03551e-12	2.64342e-09	3.28775e-08	5.10517e-05	1.8747e-11	4.15255e-11
		Devon & Cornwall	0.999724	0.0149226	0.000771019	0.726521	1	1	0.000527801	1.76524e-05	1	1.45942e-07	6.39214e-09	1	7.15504e-08	0.000123834	0.0208778	1.60669e-09	0.000891513	0.076019	6.01037e-08	0.00119801	7.97409e-10	4.00773e-09	0.998325	2.55382e-06	0.00172618	6.80116e-10	1.54292e-07
		Land's End	1.58898e-08	1.53304e-09	4.49608e-17	1.44995e-11	2.47659e-17	7.83824e-13	1.16076e-17	6.96197e-13	1.62066e-12	4.12356e-20	1.23994e-19	9.53326e-16	8.77105e-16	2.9548e-18	2.1424e-08	5.69428e-22	8.00214e-13	2.76052e-08	8.21631e-13	4.29664e-15	1.43852e-17	1.40776e-22	8.81997e-14	1.11893e-12	1.75639e-10	1.52308e-20	1.92733e-19
		Hampshire Basin	7.49262e-11	6.42038e-07	0.999213	1.65858e-05	6.47665e-14	9.00679e-16	8.36531e-05	0.237285	2.42094e-13	0.999894	0.998346	1.56734e-12	1.68028e-07	0.107268	3.52102e-05	0.999991	0.288921	2.55696e-06	4.38779e-14	3.89612e-06	0.999995	4.80731e-07	7.93423e-11	3.31217e-08	0.0169654	0.988777	1
		South east England	1.75238e-11	5.1844e-05	1.10243e-05	0.000358508	3.98576e-12	4.37688e-19	0.0149045	0.64588	1.44102e-11	2.97938e-08	0.00164464	2.19742e-12	1.3349e-09	0.463171	1.03972e-05	1.02892e-06	0.510375	4.34006e-05	9.59982e-10	5.06335e-06	3.11652e-06	0.999999	2.99356e-08	6.42428e-06	0.272131	0.0111884	4.06243e-08
		Thames & East Anglia	1.38763e-14	7.57695e-08	3.10027e-06	3.09582e-07	6.70847e-16	3.91476e-18	1.17112e-12	7.98884e-07	1.28273e-19	7.5656e-09	4.85419e-09	3.81321e-14	2.80195e-11	9.44155e-07	9.66735e-10	3.07194e-10	8.58955e-08	3.52026e-09	7.9367e-13	1.67912e-13	6.3907e-12	4.21882e-11	2.38107e-15	4.3953e-12	3.73364e-06	1.07066e-09	1.25378e-11
		North east England	1.01249e-11	0.00258304	4.70458e-13	6.89603e-06	2.28673e-20	3.70362e-11	8.09829e-07	1.06231e-07	1.96218e-14	5.43216e-09	6.00476e-11	4.22904e-15	0.984411	7.12994e-07	0.70613	2.29785e-11	2.2911e-15	9.76136e-10	0.0553205	3.24078e-10	3.00501e-12	1.09125e-12	8.48291e-13	0.844975	0.193804	5.58802e-16	1.29957e-13
		Bretagne	1.45369e-07	6.33995e-06	1.67749e-10	0.00467081	1.00303e-10	1.67203e-09	0.409049	8.69009e-05	1.5456e-08	8.38866e-09	1.54327e-09	2.04891e-10	1.26531e-12	8.48107e-07	0.000441371	1.13865e-10	6.36032e-06	0.84913	6.80679e-09	1.26545e-08	1.68552e-11	1.08853e-13	7.53871e-10	2.41931e-08	1.53553e-06	4.16204e-07	1.60402e-10
		Lower Normandie	4.11011e-05	0.98097	1.72824e-06	0.187937	2.43495e-10	1.44411e-09	0.575325	0.116469	1.62714e-10	0.000105453	9.78416e-06	7.43236e-11	0.0154808	0.102291	0.238763	7.88484e-06	0.199791	0.0742807	3.17034e-05	5.00492e-06	2.25206e-06	8.09911e-08	1.95998e-07	0.00181153	0.509232	3.35404e-05	3.96608e-08
		Upper Normandie	5.72191e-12	1.4261e-05	2.01637e-10	9.01933e-07	4.75804e-17	5.63831e-17	2.37525e-05	0.000155764	3.55557e-15	4.04422e-08	1.43741e-09	4.04424e-14	9.25213e-06	0.000132187	6.02118e-06	2.37667e-09	1.44768e-05	4.10004e-07	1.73123e-10	3.23528e-12	5.81413e-10	3.93695e-12	6.0022e-12	1.17088e-08	0.000120812	1.84049e-07	4.70128e-08
		Denmark	5.53607e-11	0.000165496	6.75523e-12	1.20259e-09	1.29614e-17	2.55505e-14	7.78501e-05	3.88629e-07	6.05004e-15	1.47545e-10	3.52675e-11	8.93268e-14	5.31379e-10	1.35762e-08	0.00011749	3.61383e-12	1.01172e-08	1.50008e-07	5.48245e-12	4.80331e-12	3.65749e-12	1.51981e-11	6.72022e-12	9.87721e-09	2.56657e-06	7.6248e-09	2.15168e-13
		French Hatcheries	2.16953e-10	9.26702e-08	1.01711e-16	1.06453e-09	2.77454e-17	1.63689e-16	1.08688e-07	3.22957e-07	1.0159e-15	4.78456e-13	7.64944e-14	4.11112e-19	6.27466e-08	4.16524e-13	2.77577e-10	2.35081e-11	1.34957e-11	7.58733e-08	2.4382e-10	9.21599e-08	1.26236e-14	2.63325e-12	6.35035e-15	4.55787e-11	6.48156e-09	8.78713e-11	2.12097e-14
cBayes		South east Ireland	0	0	0	0	0	0	0	0	0	0	0	0	0	0	0	0	0	0	0	0.06	0	0	0	0	0	0	0
		Outer Bristol Channel	0	0	0	0.04	0	0.01	0	0	0	0	0	0	0	0	0.01	0	0	0	0	0.01	0	0	0	0	0	0	0
		Inner Bristol Channel	0	0	0	0.05	0	0	0	0	0	0	0	0	0	0.59	0	0	0	0	0	0	0	0	0	0	0	0	0
		Devon & Cornwall	1	0	0	0.87	0.99	0.98	0	0	0.99	0	0	1	0	0	0	0	0	0.12	0	0.92	0	0	0.99	0	0	0	0
		Land's End	0	0	0	0	0	0	0	0	0	0	0	0	0	0	0	0	0	0	0	0	0	0	0	0	0	0	0
		Hampshire Basin	0	0	1	0	0	0	0	0.6	0	1	0.99	0	0	0.22	0	1	0.78	0	0	0	1	0	0	0	0	0.99	1
		South east England	0	0	0	0	0	0	0.02	0.28	0	0	0	0	0	0.17	0	0	0.09	0	0	0	0	1	0	0	0	0	0
		Thames & East Anglia	0	0	0	0	0	0	0	0	0	0	0	0	0	0	0	0	0	0	0	0	0	0	0	0	0	0	0
		North east England	0	0.97	0	0	0	0.01	0	0	0	0	0	0	1	0	0.99	0	0	0	1	0	0	0	0	1	1	0	0
		Bretagne	0	0	0	0.01	0	0	0.15	0	0	0	0	0	0	0	0	0	0	0.84	0	0	0	0	0	0	0	0	0
		Lower Normandie	0	0.03	0	0	0	0	0.82	0.13	0	0	0	0	0	0	0	0	0.11	0.03	0	0	0	0	0	0	0	0	0
		Upper Normandie	0	0	0	0	0	0	0	0	0	0	0	0	0	0.02	0	0	0	0	0	0	0	0	0	0	0	0	0
		Denmark	0	0	0	0	0	0	0	0	0	0	0	0	0	0	0	0	0	0	0	0	0	0	0	0	0	0	0
		French Hatcheries	0	0	0	0	0	0	0	0	0	0	0	0	0	0	0	0	0	0	0	0	0	0	0	0	0	0	0
RUBIAS	Arigideen	South east Ireland	2.25016e-13	1.05186e-07	7.36145e-17	1.3656e-08	4.92352e-13	4.74845e-15	1.50426e-10	1.23222e-09	1.99397e-11	2.73917e-15	2.70292e-17	7.87209e-13	4.93074e-07	2.41098e-11	1.57327e-05	7.51648e-17	1.45278e-13	1.90231e-10	2.9771e-06	4.75525e-08	1.28088e-16	5.32624e-13	2.74406e-13	1.05857e-06	3.99008e-05	6.85655e-14	1.67986e-15
	Colligan	South east Ireland	1.99792e-11	3.23683e-05	8.27317e-16	1.02982e-07	8.35985e-14	4.58911e-15	2.25966e-10	1.57936e-10	9.82698e-11	2.34443e-13	9.96396e-15	2.29492e-18	2.20776e-06	3.98524e-07	2.53483e-06	4.64442e-11	7.28644e-15	7.42257e-14	0.940323	0.993778	6.05057e-14	9.10505e-09	1.10766e-09	0.153197	0.00100095	5.03259e-15	1.5926e-16
	Sow	South east Ireland	2.21944e-11	1.57414e-09	3.30156e-17	4.63617e-13	3.80144e-15	1.25373e-15	1.44147e-12	1.15508e-15	1.76209e-20	7.62245e-20	1.05934e-17	4.33573e-17	8.66099e-11	4.432e-13	7.49128e-08	2.82208e-17	1.50042e-19	4.99721e-12	0.000229019	8.47468e-12	5.21802e-19	1.56456e-18	5.32147e-16	3.52147e-07	3.95597e-09	6.88925e-20	1.66442e-16
	Owenavaragh	South east Ireland	5.10971e-09	4.36058e-05	4.28968e-11	0.000343398	4.6688e-15	5.14989e-12	2.29709e-11	2.50148e-09	1.62435e-12	9.83838e-13	1.79561e-11	1.31061e-11	1.59624e-08	1.64325e-11	0.00160587	9.84381e-12	6.05982e-14	8.16001e-07	0.0022575	0.000247181	7.53626e-14	1.35041e-14	5.48324e-09	1.87371e-06	0.00355668	6.17575e-14	5.79744e-12
	Inch	South east Ireland	6.82493e-10	4.69128e-06	7.90688e-11	5.57116e-07	1.58549e-13	3.85208e-14	1.89229e-08	1.00056e-10	2.17615e-12	5.53485e-12	7.14498e-12	2.99401e-14	1.97234e-07	2.26792e-05	1.30494e-05	5.37015e-11	1.3484e-12	7.70783e-08	0.00183492	0.00408562	1.2721e-12	1.41372e-11	1.13147e-08	3.70369e-06	0.00110449	6.2664e-13	3.07649e-10
	Avoca	South east Ireland	2.54455e-09	2.00665e-10	1.32409e-13	0.00119657	1.44872e-13	1.45722e-14	1.77329e-09	1.79826e-10	2.04375e-13	9.57096e-14	1.9796e-15	1.11122e-11	2.40014e-08	2.92363e-10	0.00108069	6.81059e-16	2.44726e-15	9.01631e-07	2.10247e-08	7.02124e-08	5.38536e-12	2.22744e-18	1.60458e-09	8.4028e-12	6.59005e-07	6.21712e-16	4.24586e-13
	Nevern	Outer Bristol Channel	1.82328e-05	0.00119091	5.54297e-09	0.00760211	2.69907e-12	3.05384e-11	2.41943e-07	0.000102607	7.54927e-11	1.15576e-11	2.35725e-12	1.53243e-10	3.30374e-09	2.02602e-08	0.0271318	3.58416e-10	5.65654e-08	0.000446258	3.36338e-09	1.86641e-06	2.69215e-09	6.75244e-12	0.00166557	5.42896e-08	0.000133776	3.35184e-11	3.44482e-13
	West Cleddau	Outer Bristol Channel	0.000214451	6.72942e-06	2.43702e-14	0.00310267	1.62095e-12	1.04677e-11	3.03476e-11	1.44634e-06	6.30622e-11	1.71016e-14	1.63526e-15	1.00777e-11	7.33998e-05	2.74458e-07	0.00304851	2.76209e-12	5.97137e-13	7.51603e-05	2.22504e-10	8.66611e-08	1.32469e-12	2.48548e-12	4.05325e-06	1.84802e-09	7.36403e-06	4.19835e-11	3.56683e-12
	East Cleddau	Outer Bristol Channel	4.29296e-08	5.26211e-07	7.91547e-17	2.37191e-08	6.05126e-17	6.3672e-14	4.66123e-12	4.75074e-12	3.304e-11	1.02449e-18	7.15428e-18	6.55377e-13	1.33838e-09	2.87089e-12	3.64464e-08	1.62906e-17	1.26819e-13	1.93678e-09	3.00527e-09	1.39532e-09	4.19008e-18	5.19874e-14	6.78138e-07	1.06331e-07	3.13815e-05	1.0649e-17	8.15369e-16
	Taff	Outer Bristol Channel	4.48318e-08	1.12026e-07	7.24565e-12	0.00622343	3.39115e-13	1.47004e-13	4.80664e-12	6.43903e-08	3.11308e-11	5.81334e-16	8.58323e-16	7.37265e-11	1.29433e-11	5.32845e-10	0.00013474	4.18055e-12	1.53684e-10	3.91045e-08	3.0189e-07	0.000362655	6.02824e-13	3.3672e-11	3.05296e-09	2.52231e-09	9.49587e-07	2.15402e-15	8.35653e-14
	Twyi	Outer Bristol Channel	3.87256e-10	3.56915e-10	2.26594e-15	3.69188e-07	2.77808e-17	6.79784e-17	3.00437e-15	3.11431e-13	3.51647e-14	2.84662e-20	4.04282e-20	1.99962e-13	1.78373e-10	7.60475e-15	2.93622e-10	1.47172e-16	5.10696e-15	3.38845e-12	2.21983e-08	6.7811e-07	7.76303e-20	1.38455e-16	2.18387e-11	9.2018e-13	4.38655e-10	1.8548e-17	1.92062e-14
	Tawe	Outer Bristol Channel	6.28617e-08	7.49933e-14	1.59872e-20	8.96713e-05	7.63206e-17	4.35083e-15	4.2304e-15	4.37933e-11	2.06366e-15	9.69316e-22	5.98805e-21	4.79966e-15	3.97425e-11	1.30329e-15	2.2846e-10	3.84897e-16	1.15655e-16	1.66616e-12	1.4004e-08	0.000224184	1.89971e-21	2.31683e-17	5.0046e-10	3.38677e-14	7.59833e-13	1.7273e-19	2.68402e-20
	Ogmore	Outer Bristol Channel	1.82655e-11	7.23087e-10	4.10523e-16	5.29673e-08	4.59697e-18	1.39645e-16	1.2793e-13	4.29468e-09	1.51158e-16	1.5755e-16	6.43595e-17	3.80716e-14	1.74909e-10	1.08885e-13	3.93331e-06	1.40321e-15	2.36686e-15	2.8562e-13	8.02272e-14	1.59627e-10	7.67687e-17	2.83514e-15	1.14845e-11	7.26074e-11	3.15453e-08	3.86036e-17	9.65814e-18
	Wye	Inner Bristol Channel	6.42391e-14	9.82585e-16	6.89126e-17	7.56108e-09	1.12652e-18	3.93285e-20	1.34955e-12	2.55838e-12	5.20797e-18	2.10892e-16	8.50501e-20	6.33885e-20	6.96439e-16	1.98335e-09	7.52313e-12	1.64464e-20	2.30694e-12	1.09668e-08	2.47619e-21	1.17346e-12	8.23081e-23	1.7792e-20	1.15988e-14	1.86993e-17	4.23211e-15	4.01106e-18	1.6236e-13
	Severn	Inner Bristol Channel	1.35247e-19	9.05063e-18	3.35472e-18	1.11438e-05	1.69843e-19	2.66584e-19	2.15982e-08	3.17561e-12	6.53558e-21	1.24029e-15	1.70025e-16	8.09766e-17	1.00034e-09	0.00328037	8.2274e-10	8.64027e-16	1.04809e-07	3.33279e-12	3.28794e-24	7.46657e-10	9.12884e-15	4.74987e-14	6.91853e-17	8.17429e-18	6.02327e-12	8.93865e-15	2.20612e-14
	Bristol Avon	Inner Bristol Channel	3.98381e-11	1.53137e-07	1.73683e-10	0.0614537	9.78659e-15	1.01811e-16	7.02913e-06	1.455e-07	5.15897e-17	9.88963e-09	9.66587e-10	7.5162e-12	2.26546e-05	0.323707	0.000371572	2.99689e-08	2.64177e-08	4.61914e-08	8.62976e-10	5.07185e-08	1.36047e-11	2.98801e-12	2.6434e-09	3.28775e-08	5.10517e-05	1.87381e-11	4.13411e-11
	Doniford	Outer Bristol Channel	3.05428e-09	5.33827e-09	3.09206e-14	1.42101e-05	4.40416e-17	9.90959e-12	4.14004e-11	4.20356e-12	1.41762e-12	9.20337e-16	1.32343e-15	1.82456e-13	3.74722e-11	1.52935e-10	4.27855e-08	1.21726e-13	7.42386e-12	3.14827e-08	4.09185e-14	5.30175e-09	1.92023e-12	1.37274e-15	2.03905e-07	6.69473e-13	9.20636e-10	5.61681e-14	1.55364e-11
	East Lyn	Outer Bristol Channel	3.58544e-10	2.78052e-12	1.32931e-15	1.01709e-09	2.7711e-16	6.22043e-15	1.48795e-10	1.2278e-14	2.7649e-13	4.67815e-15	3.00131e-12	4.35218e-18	2.51599e-08	2.30821e-09	9.6934e-08	2.02981e-12	9.22978e-11	9.39555e-09	3.89151e-10	8.76165e-05	3.19138e-19	2.74441e-12	8.26908e-11	3.4559e-08	5.63368e-09	1.08837e-14	2.37085e-11
	Taw	Outer Bristol Channel	7.8652e-07	1.83993e-07	2.54053e-12	0.000390908	2.5356e-11	7.87208e-13	3.21617e-10	4.0056e-08	7.65875e-11	5.34005e-12	8.94533e-14	1.54675e-12	2.80462e-10	6.08529e-07	8.53839e-05	2.01296e-11	9.22479e-10	5.04786e-07	2.45187e-11	8.78493e-09	1.17866e-12	6.48547e-13	3.72071e-06	1.73543e-11	7.31085e-07	4.16856e-12	2.85031e-10
	Torridge	Outer Bristol Channel	7.39637e-07	6.62678e-06	4.86086e-11	5.95239e-05	1.39944e-10	2.25657e-09	5.97855e-09	1.82571e-09	4.15895e-09	2.15996e-12	4.04325e-14	5.6756e-08	1.54805e-08	6.74494e-09	0.000124858	4.73262e-10	5.59607e-10	1.09502e-07	9.91045e-11	4.55832e-08	1.10844e-12	2.70221e-16	1.27899e-07	3.6566e-08	8.42369e-05	6.02315e-16	1.81864e-10
	Camel	Devon & Cornwall	0.51651	0.0134236	3.17406e-08	0.511181	1.48393e-05	3.77831e-08	8.31708e-06	1.72999e-05	0.000222764	2.53843e-08	5.25641e-10	0.000231654	6.20031e-08	2.75254e-06	0.000464303	1.86323e-10	3.97886e-05	0.0183665	2.26604e-08	0.000195082	9.69419e-12	3.45543e-12	0.516187	1.29759e-06	0.000680825	1.17832e-12	1.79307e-08
	Menalhyl	Devon & Cornwall	4.60206e-06	7.12909e-07	4.35509e-11	7.98969e-05	2.32827e-10	2.44457e-13	5.46164e-12	1.86419e-09	3.00081e-09	4.91093e-16	2.68181e-15	8.97617e-09	1.14233e-10	5.72734e-11	1.17726e-06	4.76404e-14	4.22038e-08	4.80388e-06	3.41961e-12	2.6637e-08	1.47874e-15	2.27851e-12	0.000165961	6.87412e-09	2.52731e-07	5.74234e-12	2.24695e-11
	Red River	Land's End	4.46992e-11	1.53304e-09	4.49603e-17	9.58803e-12	6.61966e-18	6.66206e-16	7.03471e-18	6.96185e-13	4.32017e-13	4.12106e-20	1.23993e-19	9.48585e-16	8.77105e-16	2.21023e-18	2.12494e-08	5.65405e-22	8.00201e-13	7.72068e-10	8.21631e-13	4.29664e-15	1.43852e-17	1.40772e-22	8.81987e-14	1.11893e-12	1.75639e-10	1.52307e-20	1.92688e-19
	Hayle	Land's End	1.56073e-08	8.03491e-23	3.60012e-22	5.28692e-19	1.57931e-17	7.83158e-13	4.57284e-18	8.4202e-22	9.78378e-19	3.9823e-27	5.66511e-26	1.08632e-21	6.21498e-25	2.96803e-26	1.74558e-10	3.96857e-24	3.95217e-20	5.98955e-09	3.85237e-28	1.85547e-24	1.22537e-25	3.1135e-27	4.83173e-19	1.39077e-20	5.3133e-26	2.84412e-28	6.4079e-29
	Trevaylor	Land's End	2.37773e-10	1.16443e-18	7.76592e-24	4.9019e-12	2.35036e-18	6.31983e-23	4.89946e-23	1.16379e-17	1.18786e-12	2.44838e-23	2.66385e-25	4.73564e-18	2.43829e-30	3.71516e-25	1.62541e-23	2.44964e-26	1.49759e-18	2.08425e-08	8.89169e-30	8.1615e-24	3.16313e-24	3.60352e-30	4.95578e-19	2.49804e-23	2.82287e-24	7.70033e-32	3.53184e-25
	Crowlas	Land's End	2.28871e-18	1.38873e-20	9.65247e-23	9.53927e-15	2.8232e-21	3.56731e-22	4.79851e-24	1.93111e-21	7.77431e-16	5.78572e-25	5.88219e-26	4.55209e-21	2.09581e-24	7.44578e-19	1.59424e-15	3.05943e-26	1.229e-17	1.08962e-12	8.61447e-30	6.80262e-32	3.17212e-27	5.85688e-28	1.28102e-25	5.74791e-20	5.82188e-17	5.36941e-26	4.45612e-23
	Tresillian	Devon & Cornwall	1.52661e-08	1.7957e-11	5.83867e-16	1.12447e-08	1.11358e-14	6.93631e-13	2.12645e-14	4.07174e-14	8.31943e-13	2.83277e-20	9.64329e-20	1.22884e-07	7.97485e-18	4.47053e-16	4.6796e-08	1.13225e-20	2.63762e-14	1.14261e-08	7.83504e-20	2.59288e-15	2.47633e-18	4.27104e-16	1.54151e-08	3.6147e-13	4.93509e-12	6.93977e-20	1.60325e-17
	Fal	Devon & Cornwall	1.00762e-11	1.2676e-12	1.18394e-17	5.87186e-08	3.18094e-13	1.90433e-14	2.3825e-13	4.36041e-13	6.16865e-15	2.88272e-21	5.42216e-20	1.60522e-08	1.37665e-17	1.5875e-13	4.68932e-10	1.36495e-20	6.37085e-15	8.53315e-09	1.63224e-19	2.0634e-15	1.56314e-19	4.20905e-18	1.43012e-10	2.30438e-14	3.65228e-11	4.69339e-20	4.61341e-17
	Fowey	Devon & Cornwall	0.195753	1.41941e-07	2.48323e-09	0.00128806	1.1927e-07	2.84691e-09	5.86566e-08	1.3196e-09	3.80512e-07	1.8558e-12	1.07844e-12	2.4375e-06	2.08616e-12	8.19157e-07	1.22738e-05	1.46461e-11	6.24634e-07	0.00356359	7.45853e-12	4.77883e-08	8.40407e-11	3.56134e-12	0.252078	1.0994e-09	6.16749e-08	6.78742e-12	1.21643e-07
	West Looe	Devon & Cornwall	0.00234455	9.99289e-08	6.30855e-10	0.00597139	9.22494e-08	9.06583e-11	9.54476e-09	1.52264e-09	5.43378e-10	3.20656e-12	4.75003e-14	1.0181e-06	9.46951e-11	1.46743e-08	3.47198e-07	1.4862e-15	8.07366e-09	0.000207448	6.61479e-13	2.12993e-09	4.9339e-11	7.76518e-15	0.00250787	2.97246e-11	2.92016e-08	8.9763e-13	2.50641e-11
	East Looe	Devon & Cornwall	0.217306	4.10326e-05	1.23118e-09	0.150803	1.64497e-08	1.40611e-09	2.38339e-09	1.72784e-07	5.54659e-07	4.70594e-12	5.2707e-13	5.86819e-07	6.91445e-10	4.50292e-06	0.000194322	7.34976e-11	1.47979e-07	0.00465518	3.72079e-08	9.04598e-05	4.45558e-10	5.19672e-11	0.128064	3.04301e-07	2.05932e-06	5.25089e-13	3.85989e-09
	Seaton	Devon & Cornwall	0.0013594	9.62278e-07	0.000770907	0.000813946	0.999977	0.999998	0.000519361	3.65414e-09	0.999773	1.18781e-07	5.79669e-09	0.999701	1.45849e-10	1.18001e-09	0.0199219	1.00205e-16	8.20181e-07	0.048408	3.86224e-11	2.5408e-08	3.89368e-12	4.42802e-15	0.00125684	5.68107e-09	1.48007e-06	1.78786e-13	1.19291e-10
	Lynher	Devon & Cornwall	1.81408e-05	5.81967e-10	3.78959e-12	2.13274e-05	7.73596e-10	5.30131e-12	1.93361e-11	4.71596e-10	3.36578e-10	2.494e-15	1.22124e-17	5.17484e-10	2.39492e-13	9.51495e-11	1.02424e-05	1.75246e-12	3.90222e-10	7.61654e-06	3.78956e-14	2.13355e-09	2.6943e-15	8.29189e-14	0.00024458	4.33953e-12	3.23332e-11	2.85342e-15	4.91806e-11
	Tamar	Devon & Cornwall	0.00177916	6.77615e-08	6.84327e-10	1.63848e-05	1.90745e-12	2.08186e-11	7.45851e-13	5.71303e-10	6.70061e-09	8.86361e-15	1.23899e-15	1.06734e-09	7.92369e-11	1.0651e-11	8.23315e-07	1.44646e-12	1.23257e-09	3.93974e-06	1.28411e-14	1.01187e-08	9.07805e-13	1.14158e-13	1.2466e-05	1.67596e-11	4.29831e-10	5.6842e-15	1.97746e-11
	Tavy	Devon & Cornwall	7.55719e-06	4.02855e-11	1.26967e-14	2.05967e-07	2.87884e-10	3.07357e-10	1.34484e-14	1.56608e-11	2.6559e-09	3.0051e-16	2.20639e-20	4.53509e-07	6.64386e-13	7.86501e-13	4.97236e-06	1.40828e-18	2.94342e-14	5.87958e-08	2.18045e-14	8.84593e-12	9.01173e-20	2.9728e-16	0.000130919	1.79197e-11	1.61368e-11	5.7636e-18	4.20671e-13
	Plym	Devon & Cornwall	7.51943e-05	2.23794e-09	8.1031e-15	0.0014074	2.3526e-09	5.89763e-12	1.40531e-13	5.8882e-12	3.98414e-08	2.35754e-16	1.65326e-20	1.61875e-10	1.45551e-13	2.22457e-12	1.32582e-09	5.53864e-16	3.00189e-07	0.000350206	1.24636e-15	1.43985e-09	1.78385e-17	4.48694e-15	0.000104368	9.58841e-13	1.39166e-11	6.82557e-17	6.80533e-16
	Yealm	Devon & Cornwall	0.048232	8.09876e-08	2.86408e-11	0.00839753	1.37112e-06	3.44582e-10	8.48803e-11	1.6888e-09	1.5167e-06	3.51053e-14	1.37044e-17	9.79598e-08	7.36977e-12	3.14697e-10	0.000243027	8.34676e-14	2.80035e-09	9.17898e-05	5.74662e-13	4.63452e-07	6.16118e-12	1.8983e-13	0.0938128	8.72957e-11	1.29604e-09	4.84149e-14	5.01683e-12
	Erme	Devon & Cornwall	0.00128782	2.47937e-10	6.65251e-13	0.0161032	4.26753e-08	2.49148e-10	2.19323e-11	9.61575e-12	4.66095e-09	7.37963e-17	5.82821e-19	4.51797e-09	1.21621e-11	1.30738e-08	1.75346e-07	1.07615e-12	7.89819e-11	1.06573e-05	2.97975e-11	3.18461e-05	1.67734e-16	1.55015e-12	0.000528414	1.69415e-11	4.69052e-10	1.85275e-15	1.42802e-11
	Devon Avon	Devon & Cornwall	0.0113747	1.0355e-05	7.49306e-08	0.00287306	4.84637e-07	1.00693e-08	4.50734e-08	1.16134e-08	1.0051e-06	4.89738e-10	6.48963e-11	4.95549e-05	6.22238e-11	6.9728e-08	2.03677e-06	1.90436e-13	4.94107e-06	0.000267401	4.22916e-11	7.92927e-07	6.06469e-14	2.07449e-13	0.00228829	7.42473e-10	8.80348e-07	1.86799e-12	2.83821e-09
	Dart	Devon & Cornwall	0.00321612	6.03736e-10	7.07401e-12	0.000170091	5.96451e-06	1.69873e-06	3.8797e-09	4.18615e-12	3.16454e-07	3.02701e-13	2.33784e-15	1.32326e-05	1.81623e-12	7.19402e-11	1.09135e-06	6.25608e-15	3.47531e-08	4.48725e-05	3.88962e-15	7.39456e-12	6.49446e-17	1.99727e-17	0.000285706	5.10148e-12	3.79215e-11	2.16888e-17	5.59378e-11
	Teign	Devon & Cornwall	0.00043492	4.26048e-09	3.26871e-12	0.00100126	3.10432e-10	1.38581e-08	7.81557e-11	2.7523e-10	3.20224e-08	5.1224e-16	2.89197e-14	1.42698e-07	1.01432e-13	2.38134e-08	9.27206e-07	3.72901e-15	1.31569e-07	2.31477e-05	9.49066e-15	9.60539e-11	1.0458e-15	4.02163e-14	0.000656684	2.3177e-11	5.58471e-09	2.40009e-13	4.43271e-11
	Exe	Devon & Cornwall	8.48796e-06	1.30866e-07	4.81786e-13	3.06411e-06	5.57037e-13	4.88549e-14	4.21559e-11	2.96438e-10	2.16704e-11	8.84227e-15	1.36908e-15	4.07578e-12	1.14184e-11	7.47501e-10	1.69531e-07	2.33002e-11	1.49366e-09	6.93253e-09	2.56856e-11	1.52525e-10	4.59597e-12	1.0689e-12	5.371e-09	9.04542e-11	3.91585e-07	6.05853e-14	5.12852e-11
	Otter	Devon & Cornwall	4.56249e-06	0.000421232	2.25416e-10	0.0261485	8.45303e-11	8.05019e-13	8.52803e-10	8.7337e-08	3.89954e-09	1.27747e-09	2.55882e-12	1.19577e-08	7.91388e-10	0.00011539	1.73335e-05	2.50296e-11	0.000834415	1.29177e-05	1.71073e-11	8.14317e-05	1.93075e-10	3.93893e-09	2.55505e-07	1.3816e-07	0.00011971	6.33197e-10	1.16343e-09
	Axe	Devon & Cornwall	7.75579e-06	0.00102422	9.04264e-12	0.000241881	9.69662e-11	7.40602e-12	2.19859e-09	6.91038e-08	3.62718e-08	6.39526e-14	6.65769e-13	9.67082e-11	7.53227e-09	2.45855e-07	2.60717e-06	1.27929e-09	1.02533e-05	7.80164e-07	6.97494e-11	0.000797822	7.65838e-14	4.26539e-12	5.79939e-07	7.99079e-07	0.000920486	2.93818e-11	6.45041e-09
	Brit	Hampshire Basin	3.16795e-14	2.1834e-07	0.00127907	2.86753e-08	8.93414e-16	1.90117e-17	1.44497e-09	3.65168e-08	2.16906e-15	0.0678797	4.32718e-06	6.09966e-13	1.28434e-08	4.44755e-05	3.58467e-13	1.4068e-08	8.15754e-06	2.33985e-10	7.18289e-15	1.38131e-07	1.89369e-12	3.80398e-08	1.56665e-13	3.20419e-08	5.0842e-07	3.41813e-08	1.51399e-07
	Frome	Hampshire Basin	7.23992e-16	2.60713e-11	0.000178359	3.8186e-10	7.94752e-19	1.31135e-20	2.42171e-11	1.3437e-06	1.01035e-13	0.183253	0.00176033	3.70954e-13	5.06231e-12	6.54986e-10	2.6428e-09	8.07162e-06	0.0763351	7.4881e-10	1.56992e-20	3.0414e-10	1.21211e-11	5.87638e-15	9.07792e-18	7.43284e-12	1.0145e-09	0.000513384	8.24976e-08
	Piddle	Hampshire Basin	4.61736e-15	5.66336e-08	0.000978633	2.33305e-08	3.0274e-20	2.67323e-20	5.09559e-10	0.000380209	3.68607e-14	0.569703	0.00208609	3.45313e-16	2.96339e-11	1.24172e-09	5.46443e-10	7.70114e-05	0.0194652	3.65467e-10	4.01162e-17	4.37464e-10	6.74375e-09	6.21384e-13	2.26929e-18	8.67145e-12	9.03712e-07	0.000130592	3.7147e-08
	Dorset Stour	Hampshire Basin	7.44729e-11	4.07524e-09	0.00155185	3.67279e-07	5.71555e-14	8.81279e-16	3.37661e-09	5.61999e-05	9.68259e-14	0.00190965	0.00249749	5.10941e-13	3.13833e-10	0.000645451	2.16519e-05	6.86974e-07	0.000368504	1.55246e-06	2.40607e-14	3.71287e-06	8.6764e-08	4.40677e-07	7.76915e-11	6.67432e-10	1.19698e-06	0.00287761	0.00503232
	Hampshire Avon	Hampshire Basin	5.71039e-16	5.65332e-11	8.79552e-08	2.3946e-09	3.41905e-20	8.20128e-21	1.18084e-09	7.13877e-07	1.42665e-18	0.000209007	1.03103e-06	2.12841e-19	3.14142e-18	7.16083e-10	9.70827e-10	1.07734e-11	7.04749e-06	3.16051e-09	5.93128e-18	7.88147e-10	1.2854e-10	5.96478e-14	1.43644e-18	1.92307e-14	4.71544e-09	8.71655e-06	9.67895e-11
	Lymington	Hampshire Basin	1.55888e-15	1.5555e-07	0.000130018	2.30887e-07	8.15061e-16	2.95039e-19	8.16149e-05	0.113324	7.55257e-21	0.000797001	0.938701	5.20914e-23	8.58408e-12	6.67631e-05	8.05224e-08	0.997943	0.000260071	1.51344e-08	5.5155e-17	4.34832e-08	1.31194e-07	8.29512e-10	9.50075e-15	3.18783e-10	1.75454e-06	0.00526155	1.33223e-10
	Beaulieu	Hampshire Basin	2.25463e-19	8.62823e-15	3.04214e-08	4.0994e-09	5.42513e-21	7.18227e-23	2.49649e-09	7.28788e-08	6.40566e-24	7.49472e-10	8.56152e-06	2.45836e-27	8.94091e-16	3.64534e-06	3.96339e-12	0.000845506	3.60048e-07	1.38367e-14	3.94245e-22	2.82179e-11	9.18328e-11	1.3538e-12	5.96877e-16	2.40348e-17	5.21069e-12	2.49746e-06	9.4748e-13
	Itchen	Hampshire Basin	9.20846e-17	1.32854e-09	0.0193696	1.04374e-06	1.26088e-20	1.72221e-20	3.37833e-11	0.00737654	2.85865e-16	0.00473762	0.000742613	3.9247e-17	6.67476e-12	0.000107913	1.18625e-05	2.47427e-08	0.00114986	3.64112e-08	2.60386e-20	3.67608e-12	3.55125e-09	4.87177e-12	5.26024e-16	1.28293e-13	8.08392e-08	3.94399e-05	5.07016e-05
	Test	Hampshire Basin	8.41603e-17	2.74732e-11	0.00430045	2.86816e-10	1.48377e-21	3.27844e-25	9.03057e-10	4.95448e-08	5.7039e-18	0.000696821	5.27334e-06	6.01342e-19	1.51059e-17	1.35253e-06	1.64876e-12	1.15359e-09	1.01173e-05	3.77002e-11	4.51001e-21	4.78382e-13	3.93556e-12	1.06119e-11	9.5864e-16	1.37637e-17	1.69465e-17	8.04147e-06	5.38398e-10
	Hamble	Hampshire Basin	7.95171e-15	2.02731e-09	0.0466198	2.15451e-07	8.73413e-16	2.6435e-22	1.28734e-08	0.0221408	1.10215e-15	0.0131292	0.00276298	1.08884e-16	6.42433e-11	0.000257795	2.53847e-08	5.14582e-05	0.00342532	3.25482e-07	4.7915e-16	1.74042e-11	2.70277e-05	6.84286e-11	4.03576e-16	6.45742e-15	3.7546e-05	0.0294927	0.000611376
	Meon	Hampshire Basin	4.06074e-13	2.03895e-07	0.92459	1.46688e-05	5.02826e-15	2.74284e-20	2.01452e-06	0.0939381	3.80891e-15	0.157577	0.0493576	7.49898e-14	1.54756e-07	0.106141	1.58567e-06	0.000599254	0.173285	6.22921e-07	1.20539e-14	5.81747e-11	0.999967	1.09313e-09	1.48218e-12	7.73681e-11	0.0169234	0.950417	0.994305
	Wallington	Hampshire Basin	8.02872e-19	7.83913e-11	0.000215119	4.66324e-10	2.47586e-21	2.42652e-24	7.82305e-10	6.70818e-05	3.01836e-20	1.30468e-06	0.000417983	4.95354e-22	4.94897e-17	6.12986e-08	2.64783e-13	0.000466472	0.0146062	7.67599e-12	7.52881e-20	6.52287e-15	2.13693e-08	5.92937e-12	2.8337e-20	1.02626e-14	1.838e-08	2.54754e-05	3.11412e-08
	Eastern Yar	South east England	1.33698e-15	2.72585e-10	6.64559e-07	3.29249e-10	7.97211e-21	2.93302e-25	1.80822e-06	4.20132e-05	4.19444e-18	1.50156e-12	4.40865e-08	2.37493e-18	6.88644e-12	1.24526e-05	6.1736e-12	6.2691e-07	0.00187307	1.81408e-13	4.68366e-16	9.59788e-09	2.82382e-06	0.903166	9.89802e-11	1.13532e-11	1.67872e-10	3.35373e-06	7.74409e-12
	Arun	South east England	4.10181e-18	9.55427e-17	1.44161e-07	8.6386e-14	1.83856e-21	3.60589e-26	7.26573e-12	1.13013e-09	1.37485e-20	2.61783e-09	4.39485e-09	2.94445e-18	2.18156e-13	6.39615e-08	4.43946e-06	6.21507e-17	2.52004e-09	2.34259e-14	2.41403e-18	9.19555e-14	1.16555e-18	2.85058e-08	5.69893e-19	1.3591e-11	6.27518e-12	4.8753e-11	3.96126e-13
	Adur	South east England	1.65693e-15	1.34545e-15	4.77928e-12	1.43539e-11	2.38026e-20	1.8491e-25	2.96291e-06	8.38772e-07	2.19366e-18	7.32992e-12	5.57466e-12	1.51638e-19	4.44505e-14	2.05104e-10	6.68878e-13	1.03908e-11	1.68259e-05	2.92299e-11	2.88257e-16	9.60406e-10	6.71315e-12	0.00220246	8.66447e-15	2.37762e-10	4.21179e-10	2.88642e-08	4.61399e-12
	Sussex Ouse	South east England	2.05241e-13	4.82802e-13	1.16919e-07	7.846e-10	3.04832e-16	3.88377e-21	0.000309595	5.20845e-06	1.42187e-13	1.52312e-09	2.08277e-08	1.38756e-15	8.71543e-12	7.96982e-07	1.06525e-10	1.21571e-10	0.000426828	6.64768e-10	8.32364e-16	6.99596e-09	7.9883e-09	0.000197735	4.28535e-11	6.83678e-11	1.62598e-08	2.0279e-06	1.20208e-08
	Eastern Rother	South east England	1.73076e-11	5.18435e-05	1.00975e-05	0.000358492	3.28516e-12	4.31829e-19	0.0145901	0.645832	1.1737e-13	2.54747e-08	0.00164457	2.15498e-12	1.31903e-09	0.463158	5.82058e-06	4.01876e-07	0.506485	4.32614e-05	9.59979e-10	5.04577e-06	2.84706e-07	0.0944331	2.97937e-08	6.42395e-06	0.272129	0.0111818	2.85898e-08
	Dour	South east England	7.91249e-15	3.61141e-11	1.15521e-09	1.46786e-08	6.99667e-13	1.97465e-21	7.87179e-12	3.9017e-08	1.41506e-11	1.15725e-10	1.7479e-15	2.96949e-14	8.33013e-15	9.16565e-10	1.37047e-07	1.06711e-15	0.00157266	1.38525e-07	1.26504e-15	2.53723e-11	3.5499e-12	2.93581e-14	4.66843e-14	4.08673e-13	1.55279e-06	7.25986e-12	6.7267e-13
	Great Stour	South east England	1.73599e-18	2.46187e-10	1.65392e-13	3.01505e-11	6.29853e-16	3.21003e-26	4.99179e-11	2.02848e-08	3.29995e-20	5.35951e-11	9.2431e-14	1.1353e-14	8.5841e-18	1.01637e-12	6.69829e-16	6.16115e-14	1.69898e-07	1.12747e-13	3.8511e-19	1.06427e-12	9.52711e-15	1.30333e-08	4.96165e-16	1.21457e-15	6.87525e-12	1.25066e-06	1.8884e-13
	Medway	Thames & East Anglia	5.39834e-19	7.54825e-08	4.86785e-20	5.56023e-14	1.38529e-18	3.05414e-26	8.88008e-13	7.94835e-07	9.37874e-25	3.23576e-13	2.05144e-14	1.60621e-23	2.07113e-16	2.35941e-10	4.12479e-15	1.62785e-15	6.70025e-15	2.3833e-19	7.93424e-13	7.81097e-14	5.43809e-19	1.22302e-11	1.21571e-17	2.84445e-12	3.6204e-06	3.41094e-14	6.53757e-16
	Thames	Thames & East Anglia	1.94432e-16	3.60588e-11	1.85128e-08	1.57203e-11	1.2565e-22	4.37499e-22	7.02486e-17	1.72916e-13	8.73898e-21	5.60687e-15	4.79636e-09	2.89207e-18	9.72838e-19	9.66137e-11	6.43827e-12	1.88521e-15	3.12393e-10	3.44792e-09	5.23891e-17	5.86167e-14	2.16443e-18	5.77618e-12	1.19866e-15	1.12485e-12	1.09623e-13	9.56791e-15	9.92397e-15
	Belstead Brook	Thames & East Anglia	5.7993e-24	9.36466e-20	7.14797e-14	2.83106e-20	8.76106e-25	2.90978e-29	2.81311e-16	6.94043e-17	3.87978e-27	7.19393e-20	5.90248e-20	1.55763e-25	7.64416e-14	7.21001e-12	7.87234e-16	2.95962e-13	5.38695e-15	6.33563e-20	3.05364e-22	2.39182e-21	4.07356e-18	2.8517e-12	9.19131e-27	5.61649e-19	2.8907e-14	1.38799e-14	5.33284e-20
	Wensum	Thames & East Anglia	4.62453e-24	1.90657e-11	8.05131e-17	5.70578e-25	2.45342e-29	5.17531e-32	1.06042e-22	5.23587e-18	9.85264e-26	6.65821e-18	4.96666e-23	6.86495e-25	6.8669e-26	3.58477e-19	2.8753e-29	6.17659e-23	2.41723e-18	1.68371e-20	5.27095e-22	1.30144e-31	1.79577e-20	6.05281e-22	2.65151e-33	3.48437e-21	5.05142e-17	1.9433e-22	6.69106e-23
	Glaven	Thames & East Anglia	2.3166e-16	9.77476e-13	2.12683e-10	2.96014e-07	5.10536e-21	4.94558e-23	2.47061e-13	3.67781e-09	2.8722e-21	3.92912e-15	5.09547e-12	1.96695e-20	6.24139e-14	9.10828e-07	5.63224e-10	2.50551e-10	8.55241e-08	6.67285e-11	1.01231e-16	1.33172e-14	1.10904e-12	2.02516e-11	2.73321e-18	3.29313e-13	1.07746e-07	1.12509e-10	1.00707e-12
	Nar	Thames & East Anglia	1.34496e-14	2.30897e-10	3.08154e-06	1.3552e-08	6.69457e-16	3.91427e-18	3.57027e-14	3.71199e-10	1.16661e-19	7.56527e-09	5.27163e-11	3.81292e-14	2.78805e-11	3.29878e-08	3.97068e-10	5.63432e-11	5.90171e-11	5.60942e-12	9.2462e-17	1.78682e-14	5.28165e-12	1.07845e-12	1.16752e-15	9.66887e-14	5.49389e-09	9.58099e-10	1.15202e-11
	Yorkshire Esk	North East England	8.17128e-12	3.11537e-05	1.2076e-14	5.1465e-09	4.52969e-21	2.96111e-11	4.96331e-07	1.52427e-10	1.90487e-14	3.06567e-13	3.70318e-13	2.21768e-16	0.896676	1.25931e-08	0.47449	3.70116e-12	1.37343e-16	3.09055e-11	0.0551652	3.13012e-10	6.17275e-14	1.08734e-12	6.81274e-16	0.81742	0.0494762	7.94394e-19	3.63808e-14
	Tyne	North East England	6.67566e-18	9.0434e-11	3.7972e-19	6.02482e-11	6.21292e-24	4.06553e-21	9.47291e-14	9.77221e-13	3.27622e-20	3.86364e-16	5.61421e-20	3.37993e-22	0.00181236	1.19488e-12	7.94089e-06	1.72076e-17	7.51849e-20	1.20032e-13	1.3304e-11	2.97132e-16	1.78244e-16	4.9681e-18	3.77034e-20	2.67629e-08	3.46794e-06	3.56581e-23	1.90052e-18
	Coquet	North East England	5.29916e-13	0.00255117	4.55465e-13	6.89082e-06	1.41041e-20	7.25639e-12	3.13463e-07	1.06076e-07	5.53409e-16	5.43185e-09	5.96728e-11	1.80379e-15	0.0814973	7.00399e-07	0.231568	1.59451e-11	2.11817e-15	6.94974e-10	0.000153563	1.10652e-11	2.39485e-13	3.72209e-15	8.39286e-13	0.0271369	0.142669	5.57693e-16	9.23317e-14
	Tweed	North East England	1.42374e-12	7.2182e-07	2.91669e-15	4.46284e-12	4.22726e-21	1.68736e-13	3.46525e-11	1.32848e-12	1.95947e-17	1.70288e-15	4.53631e-15	2.20348e-15	0.00442459	4.88656e-15	6.45738e-05	3.33218e-12	3.55105e-17	2.50136e-10	1.68086e-06	1.29839e-16	2.70361e-12	1.87453e-16	8.32381e-15	0.000418354	0.00165549	3.14964e-19	1.24253e-15
	Aber Wrac'h	Bretagne	1.0669e-14	2.47454e-10	3.58263e-21	1.3794e-09	3.80005e-15	4.83945e-21	9.58249e-13	2.10323e-14	2.27997e-13	2.00879e-23	2.87894e-19	2.4475e-16	1.8154e-15	2.45325e-11	1.17311e-15	1.09726e-17	3.13795e-13	2.10375e-07	2.13299e-14	8.83096e-12	1.87147e-21	6.36439e-17	3.08543e-18	5.49072e-10	1.45652e-06	2.63178e-19	6.22053e-16
	Flèche	Bretagne	1.07875e-20	5.42495e-13	2.58673e-20	1.25037e-14	3.33019e-16	2.18303e-19	1.16884e-14	7.31389e-24	4.91942e-20	3.26178e-28	8.64964e-22	4.77807e-18	1.22252e-27	3.35892e-11	2.75251e-18	4.2772e-27	1.15766e-18	1.67289e-12	1.27871e-22	1.15844e-21	3.84828e-28	1.74001e-23	9.41996e-22	6.70932e-19	1.4673e-14	4.03391e-23	8.96383e-25
	Kérallé	Bretagne	2.33602e-18	6.69087e-15	5.89538e-23	3.20123e-11	1.7883e-15	7.63307e-25	8.16882e-14	2.46039e-21	1.62151e-21	5.51709e-24	3.98891e-22	2.76006e-20	2.91373e-27	1.31837e-09	1.79759e-20	2.98418e-24	1.52297e-15	8.45103e-14	1.15648e-22	1.71933e-19	1.11846e-26	1.63364e-20	5.76557e-19	3.7631e-18	1.55067e-13	2.7488e-17	4.5085e-25
	Guillec	Bretagne	7.25484e-21	5.11026e-19	4.00935e-21	4.25315e-13	4.41261e-16	5.13431e-27	3.57972e-16	9.18137e-18	1.25792e-23	2.80445e-25	2.18869e-22	6.75972e-24	2.75102e-33	2.46322e-15	3.4335e-26	3.86805e-21	2.95551e-15	2.17037e-12	1.65964e-23	5.95668e-23	1.57357e-29	4.03351e-23	1.94912e-22	1.81174e-20	7.26981e-15	8.14468e-24	3.02631e-21
	Horn	Bretagne	3.58103e-21	4.09963e-15	2.58119e-21	7.76493e-13	3.33196e-20	6.56762e-27	2.15331e-14	1.50211e-19	1.25786e-16	5.43169e-24	2.48074e-21	1.31717e-23	5.12087e-27	2.01474e-17	7.65916e-23	5.20372e-22	4.10989e-10	1.60063e-11	1.86121e-20	4.50495e-19	2.43327e-26	3.36486e-24	1.21457e-21	3.66775e-17	3.73576e-14	7.57703e-17	2.74504e-23
	Yar	Bretagne	3.19178e-13	2.87278e-11	5.13454e-17	2.03165e-08	2.28127e-14	1.12529e-18	4.01482e-13	1.02815e-11	1.20682e-13	2.16615e-20	3.00201e-17	3.57638e-18	2.28448e-17	3.41379e-12	3.27829e-16	1.25492e-19	3.56181e-11	6.60248e-11	9.48707e-14	5.62303e-13	2.32656e-17	4.16045e-15	8.10834e-13	2.36499e-12	1.18092e-11	2.8065e-14	3.88728e-15
	Léguer	Bretagne	4.34596e-11	3.11373e-10	3.1783e-16	1.3295e-07	7.57574e-14	2.29416e-16	2.87259e-11	5.89501e-12	8.4183e-13	8.83885e-17	2.56383e-17	1.76904e-14	1.54338e-16	5.48326e-13	1.78816e-13	8.6959e-16	1.61087e-09	1.73102e-07	4.46886e-12	6.64118e-13	1.50749e-13	1.00961e-14	6.15552e-12	3.06411e-09	4.34159e-08	6.05574e-14	1.34093e-16
	Ic	Bretagne	1.3972e-07	5.62962e-06	8.65139e-11	0.00241824	9.92191e-11	1.67133e-09	0.409049	2.07623e-07	1.46496e-08	7.4857e-09	1.45812e-09	2.03381e-10	8.92801e-13	7.89427e-07	0.000440829	1.10224e-10	5.61248e-06	0.849106	1.26557e-13	1.16315e-08	2.85909e-16	5.4056e-15	6.97834e-10	1.57148e-08	2.91825e-09	3.82295e-07	1.2924e-10
	Frémur	Bretagne	9.574e-10	7.05054e-07	4.29405e-15	2.82895e-07	5.36567e-14	1.24935e-14	5.20408e-12	5.96428e-13	8.84877e-14	3.64541e-15	2.29414e-17	2.05552e-16	2.47649e-17	1.55326e-12	7.82571e-08	8.47669e-15	8.50399e-13	9.4199e-06	6.80168e-09	1.66363e-10	2.13685e-20	1.26838e-14	4.80837e-11	4.86244e-09	1.36625e-08	7.60744e-16	4.85335e-18
	Couesnon	Bretagne	1.00188e-15	4.85112e-12	1.41202e-18	1.66164e-13	9.77448e-17	1.56216e-22	1.97229e-13	9.7359e-14	8.76159e-15	2.52336e-18	8.11828e-20	9.10694e-19	7.70503e-16	5.0018e-12	3.34983e-11	1.19837e-16	3.65032e-12	2.27858e-12	5.27681e-24	1.64958e-18	1.05504e-20	5.5033e-18	2.29532e-16	2.72358e-18	7.14202e-15	1.0705e-18	2.04949e-16
	Selune	Bretagne	2.78353e-10	4.53577e-09	5.5321e-11	2.47589e-06	3.61985e-13	6.84788e-13	9.04099e-08	1.53572e-10	3.55357e-10	8.23409e-10	8.72938e-12	1.46906e-12	3.66393e-13	2.27873e-10	4.4038e-07	3.6225e-12	4.04582e-07	1.1881e-05	2.22516e-15	1.06932e-10	1.54826e-11	7.08068e-14	1.0052e-13	3.2084e-13	5.49516e-10	6.64902e-10	1.05435e-13
	Sée	Bretagne	5.09609e-16	1.0278e-14	2.48579e-17	3.96293e-08	4.78019e-13	1.06913e-18	1.11462e-08	1.22122e-12	1.03401e-13	7.9414e-11	4.13092e-12	1.84437e-14	1.34698e-15	5.70339e-08	2.30738e-08	1.44405e-17	8.20951e-11	3.45498e-07	1.26625e-21	1.55464e-11	1.60834e-13	2.70682e-15	8.86303e-18	2.4506e-14	1.64693e-08	1.26697e-12	4.44407e-15
	Sienne	Bretagne	1.9031e-11	2.51187e-16	3.9447e-18	4.8636e-10	1.10756e-18	2.58218e-18	5.0534e-18	6.08483e-15	4.49624e-10	2.90059e-17	1.52226e-19	1.78862e-20	1.69529e-24	5.05266e-18	6.27687e-15	1.74286e-20	7.58473e-11	7.17942e-07	5.20631e-22	2.88018e-16	5.32892e-20	4.97189e-19	6.51333e-20	3.48203e-15	3.50081e-16	8.96521e-15	1.05938e-17
	Saire	Bretagne	4.35032e-09	1.48739e-10	2.59091e-11	0.00224962	8.53872e-14	4.4038e-21	4.70496e-08	8.66932e-05	2.00574e-15	1.27852e-13	7.22923e-11	3.847e-15	1.98202e-15	3.11587e-11	5.85295e-10	9.14273e-15	3.41036e-07	1.06536e-06	3.94383e-13	7.24165e-10	1.06068e-12	2.92383e-15	8.867e-13	7.14777e-16	1.98166e-09	3.32421e-08	3.10476e-11
	Vire	Lower Normandie	2.14845e-10	3.56415e-06	6.54438e-09	0.000475643	1.27201e-11	1.1804e-16	1.60403e-08	2.16763e-07	2.79584e-13	9.84408e-06	1.02646e-09	1.26438e-11	6.91373e-10	1.98073e-06	2.25414e-07	6.61407e-12	2.59988e-05	0.000111222	1.59815e-11	5.89978e-07	3.81834e-11	9.45955e-12	8.52872e-10	2.68255e-10	2.24274e-07	7.36127e-07	3.44143e-13
	Seulles	Lower Normandie	7.05058e-12	1.42221e-05	2.64134e-10	1.12575e-08	5.33092e-17	7.64603e-18	0.0118786	0.000245343	4.314e-14	5.03201e-07	1.8105e-08	3.75656e-16	1.19616e-09	6.79754e-07	9.13924e-09	1.07958e-11	6.19997e-05	1.06778e-05	1.51324e-11	1.20283e-12	1.01183e-07	4.82208e-13	3.60616e-14	2.50281e-10	8.10521e-08	2.24517e-07	1.51215e-15
	Orne	Lower Normandie	4.11006e-05	0.399356	1.67375e-06	0.187397	2.19685e-10	1.44387e-09	8.13963e-05	0.0332146	1.62338e-10	4.21253e-05	4.92278e-06	5.59303e-11	0.0154334	0.101859	0.238743	7.8715e-06	0.00122851	0.00450294	1.36582e-05	4.13275e-06	1.77086e-06	4.92232e-10	1.94871e-07	0.000384654	0.258339	1.03212e-06	1.39191e-09
	Dives	Lower Normandie	7.88632e-18	6.93793e-08	6.36371e-17	8.6238e-15	8.01729e-19	9.17479e-26	0.00556449	4.04157e-06	2.05659e-23	2.54917e-10	5.11296e-13	8.34876e-19	1.07243e-12	1.08766e-11	7.99254e-12	7.57842e-13	6.22813e-05	4.30954e-09	7.64892e-14	1.73282e-18	1.39243e-12	4.11346e-17	6.16783e-21	4.16915e-11	5.6098e-07	4.35488e-10	2.37192e-16
	Touques	Lower Normandie	9.71937e-11	0.581583	5.65003e-12	1.39354e-07	4.30805e-15	2.1642e-13	0.328664	0.0123043	4.54447e-14	2.60162e-05	1.84362e-07	1.88035e-12	4.73035e-05	1.07813e-06	1.46827e-06	9.66139e-09	0.00134568	7.48338e-07	1.80452e-05	2.82096e-07	4.5958e-08	8.04881e-08	1.54903e-10	0.00142687	0.249226	1.47169e-07	1.62235e-11
	Seine	Lower Normandie	2.40588e-10	1.26393e-05	4.7679e-08	6.42858e-05	1.10859e-11	2.21079e-14	0.229137	0.0707003	8.06592e-15	2.69642e-05	4.65789e-06	3.86879e-12	1.68108e-08	0.000428427	1.86394e-05	3.66674e-09	0.197067	0.0696551	6.02887e-13	9.66834e-11	3.34024e-07	8.96799e-13	1.19538e-10	4.51075e-09	0.00166664	3.14e-05	3.82523e-08
	Valmont	Upper Normandie	9.33566e-16	1.36449e-09	1.83722e-10	1.63068e-08	4.16136e-18	1.60347e-21	6.9172e-10	2.2747e-06	1.62882e-21	6.79086e-12	2.15765e-11	8.42091e-17	8.37691e-08	6.53627e-09	6.08474e-10	6.54187e-12	1.66077e-10	1.42667e-09	1.22601e-12	5.69911e-16	2.98491e-10	3.18956e-12	3.58675e-15	3.95459e-10	3.06433e-08	4.83407e-10	1.07564e-10
	Durdent	Upper Normandie	8.99532e-17	1.20096e-12	9.23558e-17	1.35547e-09	3.31355e-20	1.95103e-24	2.62975e-10	8.58612e-09	2.31319e-21	2.47536e-13	8.67132e-17	9.11744e-18	1.10091e-10	7.94319e-11	7.19968e-14	8.02285e-14	9.58196e-11	1.02684e-09	9.32919e-19	3.0476e-16	5.78095e-16	7.71522e-15	4.12845e-19	6.8943e-15	1.8154e-12	8.4307e-13	5.83488e-16
	Saâne	Upper Normandie	1.69724e-18	5.53942e-10	9.97094e-14	4.04768e-11	1.37163e-19	1.46488e-21	1.3076e-09	5.50853e-07	5.51204e-20	5.06047e-11	6.22301e-12	3.42496e-16	1.12981e-08	1.87832e-08	2.09475e-09	3.7437e-10	4.05699e-09	7.88207e-11	1.42346e-15	1.76879e-15	2.7186e-12	2.95845e-13	1.78598e-17	8.0351e-11	1.09711e-08	4.32076e-09	2.5223e-10
	Scie	Upper Normandie	1.85768e-14	3.05447e-11	3.84315e-16	1.62334e-07	3.28444e-17	2.06998e-23	2.01231e-06	4.40069e-05	4.73126e-19	6.78371e-17	7.20779e-13	1.34764e-18	7.92207e-11	3.51498e-10	8.52585e-13	2.81222e-12	2.41028e-09	2.05763e-10	2.03441e-19	1.42449e-14	1.7095e-16	1.08152e-13	8.67971e-15	3.03562e-13	2.07165e-11	3.40662e-08	1.14163e-11
	Arques	Upper Normandie	5.32414e-12	3.91447e-06	1.43872e-11	5.83385e-07	4.47962e-18	4.74044e-17	1.41494e-05	6.50563e-06	1.74334e-15	1.32407e-09	8.08651e-11	1.65001e-14	1.23348e-06	7.91634e-05	5.55781e-06	1.83869e-09	8.29914e-06	2.97235e-07	3.42327e-12	4.55175e-13	1.78273e-11	1.14653e-13	4.29021e-13	8.38606e-09	3.74069e-05	8.94409e-08	4.08291e-08
	Yères	Upper Normandie	5.10906e-15	1.47101e-10	5.57297e-14	3.92687e-13	4.02266e-21	2.0737e-24	3.75456e-07	2.28373e-05	4.62314e-20	3.13758e-11	2.81999e-11	2.21154e-22	2.33364e-10	3.90767e-08	1.25936e-13	3.25737e-12	1.04455e-07	3.56221e-11	2.06786e-14	2.05683e-17	4.40752e-14	8.03835e-15	6.77004e-20	1.63411e-12	1.11138e-09	1.90082e-09	4.02318e-12
	Bresle	Upper Normandie	5.38864e-14	6.01027e-07	2.551e-12	4.22183e-09	3.89963e-19	2.95593e-19	2.34008e-06	6.12929e-06	1.12975e-17	7.00036e-10	1.08108e-09	4.26497e-15	7.90614e-06	7.10231e-07	1.48603e-07	3.23083e-11	4.35533e-08	2.25222e-08	1.91227e-12	8.19913e-17	4.45663e-12	7.08154e-15	1.03649e-14	4.34567e-10	3.1343e-06	4.27576e-08	5.07095e-09
	Somme	Upper Normandie	3.18826e-13	9.65605e-06	7.65722e-16	1.17405e-07	2.99295e-18	8.03815e-18	2.51721e-06	3.38533e-05	2.55855e-16	1.76264e-09	5.80921e-13	2.00138e-15	1.05655e-09	1.02379e-06	1.53653e-08	2.92138e-11	1.95334e-08	8.74481e-08	1.65794e-10	2.66077e-12	2.52779e-10	1.85249e-13	5.54857e-12	1.48176e-09	2.92298e-07	1.42133e-09	1.72187e-10
	Authie	Upper Normandie	4.23967e-17	2.74247e-09	1.37523e-13	1.3265e-12	2.14068e-21	5.75249e-22	1.65696e-09	1.36353e-08	7.33523e-17	7.33628e-09	8.87038e-11	4.42248e-19	1.27453e-12	7.80965e-06	1.705e-12	6.10902e-14	3.34819e-10	4.36078e-13	3.77211e-14	1.39822e-16	7.98297e-18	7.33627e-18	7.64687e-20	2.0511e-11	2.44544e-09	7.44017e-11	4.35497e-10
	Canche	Upper Normandie	1.17977e-16	7.22761e-09	6.69717e-13	1.20655e-09	4.49622e-20	8.29265e-20	2.35229e-06	3.9152e-05	1.34237e-15	2.88477e-08	1.29333e-10	2.38176e-15	1.25676e-10	4.33186e-05	2.96379e-07	8.92374e-11	6.00286e-06	7.02206e-12	6.52853e-13	4.03513e-14	5.08821e-12	1.27768e-15	4.44017e-16	4.87705e-10	2.52022e-05	1.00609e-09	1.25829e-10
	Liane	Upper Normandie	5.05044e-17	7.57476e-08	1.14807e-14	1.45205e-08	1.84214e-19	2.94627e-19	1.40108e-09	3.64747e-09	3.01783e-19	3.76352e-10	1.32495e-13	7.0402e-15	1.05774e-08	8.90061e-08	4.63714e-11	7.20137e-14	5.2798e-11	9.74387e-12	5.50583e-14	5.21774e-14	7.34761e-15	1.34599e-15	3.72778e-16	4.1681e-10	5.47311e-05	8.57619e-09	3.96455e-12
	Slack	Upper Normandie	1.37615e-16	1.65361e-09	1.23143e-15	1.15598e-09	2.30645e-18	2.63747e-19	4.10142e-10	4.27743e-07	1.28477e-16	6.03788e-12	1.18252e-15	7.81638e-15	5.26402e-09	7.76209e-09	2.70581e-10	1.9064e-14	1.81121e-10	7.92821e-12	4.769e-16	9.67208e-15	1.34797e-17	1.80303e-14	1.15047e-15	3.64689e-12	1.00486e-11	2.66538e-13	2.66757e-14
	Skjern	Denmark	1.51742e-11	2.26382e-06	6.67484e-12	2.22893e-10	2.41871e-18	2.40695e-14	7.78385e-05	3.4181e-07	1.18499e-15	1.45791e-10	3.46953e-11	7.33994e-14	5.63218e-11	1.16193e-08	0.000117188	3.44026e-12	2.49038e-09	1.48681e-07	5.40882e-12	4.15004e-13	2.33674e-12	1.51123e-11	1.80358e-14	8.48064e-09	9.6711e-08	1.56166e-09	8.76548e-16
	Sneum	Denmark	4.01865e-11	0.000163232	8.03846e-14	9.79697e-10	1.05427e-17	1.48103e-15	1.15585e-08	4.68191e-08	4.86505e-15	1.75413e-12	5.72187e-13	1.59274e-14	4.75057e-10	1.95686e-09	3.0228e-07	1.73568e-13	7.62682e-09	1.32644e-09	7.36237e-14	4.38831e-12	1.32075e-12	8.58511e-14	6.70218e-12	1.39657e-09	2.46986e-06	6.06314e-09	2.14291e-13
	Hatchery J	French hatcheries	2.49015e-23	2.54422e-14	6.25423e-24	5.90668e-18	4.39755e-21	1.95145e-26	1.81354e-18	2.65403e-08	3.25266e-28	2.19497e-20	2.80698e-22	1.45828e-29	2.10118e-15	3.51263e-22	3.19985e-16	3.18304e-17	2.29503e-20	2.34884e-19	1.14169e-13	5.42654e-15	1.66108e-21	1.45307e-19	1.9583e-25	7.29465e-16	2.97053e-10	1.0826e-18	1.25011e-27
	Hatchery PF	French hatcheries	2.16953e-10	9.26702e-08	1.01711e-16	1.06453e-09	2.7741e-17	1.63689e-16	1.08688e-07	2.96417e-07	1.0159e-15	4.78456e-13	7.64944e-14	4.11112e-19	6.27466e-08	4.16524e-13	2.77576e-10	2.35081e-11	1.34957e-11	7.58733e-08	2.43706e-10	9.21599e-08	1.26236e-14	2.63325e-12	6.35035e-15	4.5578e-11	6.18451e-09	8.78713e-11	2.12097e-14
cBayes	Arigideen	South east Ireland	0	0	0	0	0	0	0	0	0	0	0	0	0	0	0	0	0	0	0	0	0	0	0	0	0	0	0
	Colligan	South east Ireland	0	0	0	0	0	0	0	0	0	0	0	0	0	0	0	0	0	0	0	0.06	0	0	0	0	0	0	0
	Sow	South east Ireland	0	0	0	0	0	0	0	0	0	0	0	0	0	0	0	0	0	0	0	0	0	0	0	0	0	0	0
	Owenavaragh	South east Ireland	0	0	0	0	0	0	0	0	0	0	0	0	0	0	0	0	0	0	0	0	0	0	0	0	0	0	0
	Inch	South east Ireland	0	0	0	0	0	0	0	0	0	0	0	0	0	0	0	0	0	0	0	0	0	0	0	0	0	0	0
	Avoca	South east Ireland	0	0	0	0	0	0	0	0	0	0	0	0	0	0	0	0	0	0	0	0	0	0	0	0	0	0	0
	Nevern	Outer Bristol Channel	0	0	0	0	0	0	0	0	0	0	0	0	0	0	0.01	0	0	0	0	0	0	0	0	0	0	0	0
	West Cleddau	Outer Bristol Channel	0	0	0	0	0	0	0	0	0	0	0	0	0	0	0	0	0	0	0	0	0	0	0	0	0	0	0
	East Cleddau	Outer Bristol Channel	0	0	0	0	0	0	0	0	0	0	0	0	0	0	0	0	0	0	0	0	0	0	0	0	0	0	0
	Taff	Outer Bristol Channel	0	0	0	0.01	0	0	0	0	0	0	0	0	0	0	0	0	0	0	0	0	0	0	0	0	0	0	0
	Twyi	Outer Bristol Channel	0	0	0	0	0	0	0	0	0	0	0	0	0	0	0	0	0	0	0	0	0	0	0	0	0	0	0
	Tawe	Outer Bristol Channel	0	0	0	0.03	0	0	0	0	0	0	0	0	0	0	0	0	0	0	0	0	0	0	0	0	0	0	0
	Ogmore	Outer Bristol Channel	0	0	0	0	0	0	0	0	0	0	0	0	0	0	0	0	0	0	0	0	0	0	0	0	0	0	0
	Wye	Inner Bristol Channel	0	0	0	0	0	0	0	0	0	0	0	0	0	0	0	0	0	0	0	0	0	0	0	0	0	0	0
	Severn	Inner Bristol Channel	0	0	0	0	0	0	0	0	0	0	0	0	0	0	0	0	0	0	0	0	0	0	0	0	0	0	0
	Bristol Avon	Inner Bristol Channel	0	0	0	0.05	0	0	0	0	0	0	0	0	0	0.59	0	0	0	0	0	0	0	0	0	0	0	0	0
	Doniford	Outer Bristol Channel	0	0	0	0	0	0.01	0	0	0	0	0	0	0	0	0	0	0	0	0	0	0	0	0	0	0	0	0
	East Lyn	Outer Bristol Channel	0	0	0	0	0	0	0	0	0	0	0	0	0	0	0	0	0	0	0	0.01	0	0	0	0	0	0	0
	Taw	Outer Bristol Channel	0	0	0	0	0	0	0	0	0	0	0	0	0	0	0	0	0	0	0	0	0	0	0	0	0	0	0
	Torridge	Outer Bristol Channel	0	0	0	0	0	0	0	0	0	0	0	0	0	0	0	0	0	0	0	0	0	0	0	0	0	0	0
	Camel	Devon & Cornwall	0.59	0	0	0.67	0.4	0.11	0	0	0.66	0	0	0.5	0	0	0	0	0	0.06	0	0.48	0	0	0.71	0	0	0	0
	Menalhyl	Devon & Cornwall	0	0	0	0	0	0	0	0	0	0	0	0	0	0	0	0	0	0	0	0	0	0	0	0	0	0	0
	Red River	Land's End	0	0	0	0	0	0	0	0	0	0	0	0	0	0	0	0	0	0	0	0	0	0	0	0	0	0	0
	Hayle	Land's End	0	0	0	0	0	0	0	0	0	0	0	0	0	0	0	0	0	0	0	0	0	0	0	0	0	0	0
	Trevaylor	Land's End	0	0	0	0	0	0	0	0	0	0	0	0	0	0	0	0	0	0	0	0	0	0	0	0	0	0	0
	Crowlas	Land's End	0	0	0	0	0	0	0	0	0	0	0	0	0	0	0	0	0	0	0	0	0	0	0	0	0	0	0
	Tresillian	Devon & Cornwall	0	0	0	0	0	0	0	0	0	0	0	0.08	0	0	0	0	0	0	0	0	0	0	0	0	0	0	0
	Fal	Devon & Cornwall	0	0	0	0	0	0	0	0	0	0	0	0.02	0	0	0	0	0	0	0	0	0	0	0	0	0	0	0
	Fowey	Devon & Cornwall	0.02	0	0	0	0.01	0.01	0	0	0.02	0	0	0.02	0	0	0	0	0	0	0	0	0	0	0.05	0	0	0	0
	West Looe	Devon & Cornwall	0	0	0	0	0	0	0	0	0	0	0	0	0	0	0	0	0	0	0	0	0	0	0	0	0	0	0
	East Looe	Devon & Cornwall	0.03	0	0	0	0	0	0	0	0	0	0	0	0	0	0	0	0	0	0	0	0	0	0	0	0	0	0
	Seaton	Devon & Cornwall	0	0	0	0	0.01	0.08	0	0	0	0	0	0	0	0	0	0	0	0.01	0	0	0	0	0	0	0	0	0
	Lynher	Devon & Cornwall	0	0	0	0	0	0	0	0	0	0	0	0	0	0	0	0	0	0	0	0	0	0	0	0	0	0	0
	Tamar	Devon & Cornwall	0	0	0	0	0	0	0	0	0	0	0	0	0	0	0	0	0	0	0	0	0	0	0	0	0	0	0
	Tavy	Devon & Cornwall	0	0	0	0	0	0.01	0	0	0	0	0	0	0	0	0	0	0	0	0	0	0	0	0	0	0	0	0
	Plym	Devon & Cornwall	0	0	0	0	0	0	0	0	0	0	0	0	0	0	0	0	0	0.01	0	0	0	0	0	0	0	0	0
	Yealm	Devon & Cornwall	0.08	0	0	0.07	0.13	0.04	0	0	0.11	0	0	0.02	0	0	0	0	0	0	0	0	0	0	0.17	0	0	0	0
	Erme	Devon & Cornwall	0	0	0	0	0.01	0.01	0	0	0	0	0	0	0	0	0	0	0	0	0	0	0	0	0	0	0	0	0
	Devon Avon	Devon & Cornwall	0.18	0	0	0.1	0.15	0.15	0	0	0.15	0	0	0.22	0	0	0	0	0	0.04	0	0.11	0	0	0.05	0	0	0	0
	Dart	Devon & Cornwall	0.09	0	0	0	0.28	0.46	0	0	0.02	0	0	0.12	0	0	0	0	0	0	0	0	0	0	0.01	0	0	0	0
	Teign	Devon & Cornwall	0.01	0	0	0	0	0.11	0	0	0.01	0	0	0.02	0	0	0	0	0	0	0	0	0	0	0	0	0	0	0
	Exe	Devon & Cornwall	0	0	0	0	0	0	0	0	0	0	0	0	0	0	0	0	0	0	0	0	0	0	0	0	0	0	0
	Otter	Devon & Cornwall	0	0	0	0.02	0	0	0	0	0	0	0	0	0	0	0	0	0	0	0	0.05	0	0	0	0	0	0	0
	Axe	Devon & Cornwall	0	0	0	0.01	0	0	0	0	0.02	0	0	0	0	0	0	0	0	0	0	0.28	0	0	0	0	0	0	0
	Brit	Hampshire Basin	0	0	0	0	0	0	0	0	0	0	0	0	0	0	0	0	0	0	0	0	0	0	0	0	0	0	0
	Frome	Hampshire Basin	0	0	0.05	0	0	0	0	0	0	0.58	0.08	0	0	0	0	0	0.31	0	0	0	0	0	0	0	0	0	0
	Piddle	Hampshire Basin	0	0	0	0	0	0	0	0	0	0.29	0	0	0	0	0	0	0.03	0	0	0	0	0	0	0	0	0	0
	Dorset Stour	Hampshire Basin	0	0	0.01	0	0	0	0	0	0	0	0	0	0	0	0	0	0	0	0	0	0	0	0	0	0	0.01	0.01
	Hampshire Avon	Hampshire Basin	0	0	0	0	0	0	0	0	0	0	0	0	0	0	0	0	0	0	0	0	0	0	0	0	0	0	0
	Lymington	Hampshire Basin	0	0	0	0	0	0	0	0	0	0	0	0	0	0	0	0	0	0	0	0	0	0	0	0	0	0	0
	Beaulieu	Hampshire Basin	0	0	0	0	0	0	0	0.31	0	0.01	0.82	0	0	0	0	1	0	0	0	0	0	0	0	0	0	0.05	0
	Itchen	Hampshire Basin	0	0	0.01	0	0	0	0	0	0	0	0	0	0	0	0	0	0	0	0	0	0	0	0	0	0	0	0
	Test	Hampshire Basin	0	0	0	0	0	0	0	0	0	0	0	0	0	0	0	0	0	0	0	0	0	0	0	0	0	0	0
	Hamble	Hampshire Basin	0	0	0.03	0	0	0	0	0.03	0	0.01	0	0	0	0	0	0	0.01	0	0	0	0	0	0	0	0	0.01	0
	Meon	Hampshire Basin	0	0	0.9	0	0	0	0	0.26	0	0.11	0.09	0	0	0.22	0	0	0.41	0	0	0	1	0	0	0	0	0.92	0.99
	Wallington	Hampshire Basin	0	0	0	0	0	0	0	0	0	0	0	0	0	0	0	0	0.02	0	0	0	0	0	0	0	0	0	0
	Eastern Yar	South east England	0	0	0	0	0	0	0	0	0	0	0	0	0	0	0	0	0	0	0	0	0	0.96	0	0	0	0	0
	Arun	South east England	0	0	0	0	0	0	0	0	0	0	0	0	0	0	0	0	0	0	0	0	0	0	0	0	0	0	0
	Adur	South east England	0	0	0	0	0	0	0	0	0	0	0	0	0	0	0	0	0	0	0	0	0	0	0	0	0	0	0
	Sussex Ouse	South east England	0	0	0	0	0	0	0	0	0	0	0	0	0	0	0	0	0	0	0	0	0	0	0	0	0	0	0
	Eastern Rother	South east England	0	0	0	0	0	0	0.02	0.28	0	0	0	0	0	0.17	0	0	0.09	0	0	0	0	0.04	0	0	0	0	0
	Dour	South east England	0	0	0	0	0	0	0	0	0	0	0	0	0	0	0	0	0	0	0	0	0	0	0	0	0	0	0
	Great Stour	South east England	0	0	0	0	0	0	0	0	0	0	0	0	0	0	0	0	0	0	0	0	0	0	0	0	0	0	0
	Medway	Thames & East Anglia	0	0	0	0	0	0	0	0	0	0	0	0	0	0	0	0	0	0	0	0	0	0	0	0	0	0	0
	Thames	Thames & East Anglia	0	0	0	0	0	0	0	0	0	0	0	0	0	0	0	0	0	0	0	0	0	0	0	0	0	0	0
	Belstead Brook	Thames & East Anglia	0	0	0	0	0	0	0	0	0	0	0	0	0	0	0	0	0	0	0	0	0	0	0	0	0	0	0
	Wensum	Thames & East Anglia	0	0	0	0	0	0	0	0	0	0	0	0	0	0	0	0	0	0	0	0	0	0	0	0	0	0	0
	Glaven	Thames & East Anglia	0	0	0	0	0	0	0	0	0	0	0	0	0	0	0	0	0	0	0	0	0	0	0	0	0	0	0
	Nar	Thames & East Anglia	0	0	0	0	0	0	0	0	0	0	0	0	0	0	0	0	0	0	0	0	0	0	0	0	0	0	0
	Yorkshire Esk	North East England	0	0.97	0	0	0	0.01	0	0	0	0	0	0	0.85	0	0.79	0	0	0	1	0	0	0	0	1	1	0	0
	Tyne	North East England	0	0	0	0	0	0	0	0	0	0	0	0	0.15	0	0.14	0	0	0	0	0	0	0	0	0	0	0	0
	Coquet	North East England	0	0	0	0	0	0	0	0	0	0	0	0	0	0	0.06	0	0	0	0	0	0	0	0	0	0	0	0
	Tweed	North East England	0	0	0	0	0	0	0	0	0	0	0	0	0	0	0	0	0	0	0	0	0	0	0	0	0	0	0
	Aber Wrac'h	Bretagne	0	0	0	0	0	0	0	0	0	0	0	0	0	0	0	0	0	0	0	0	0	0	0	0	0	0	0
	Flèche	Bretagne	0	0	0	0	0	0	0	0	0	0	0	0	0	0	0	0	0	0	0	0	0	0	0	0	0	0	0
	Kérallé	Bretagne	0	0	0	0	0	0	0	0	0	0	0	0	0	0	0	0	0	0	0	0	0	0	0	0	0	0	0
	Guillec	Bretagne	0	0	0	0	0	0	0	0	0	0	0	0	0	0	0	0	0	0	0	0	0	0	0	0	0	0	0
	Horn	Bretagne	0	0	0	0	0	0	0	0	0	0	0	0	0	0	0	0	0	0	0	0	0	0	0	0	0	0	0
	Yar	Bretagne	0	0	0	0	0	0	0	0	0	0	0	0	0	0	0	0	0	0	0	0	0	0	0	0	0	0	0
	Léguer	Bretagne	0	0	0	0	0	0	0	0	0	0	0	0	0	0	0	0	0	0	0	0	0	0	0	0	0	0	0
	Ic	Bretagne	0	0	0	0.01	0	0	0.15	0	0	0	0	0	0	0	0	0	0	0.84	0	0	0	0	0	0	0	0	0
	Frémur	Bretagne	0	0	0	0	0	0	0	0	0	0	0	0	0	0	0	0	0	0	0	0	0	0	0	0	0	0	0
	Couesnon	Bretagne	0	0	0	0	0	0	0	0	0	0	0	0	0	0	0	0	0	0	0	0	0	0	0	0	0	0	0
	Selune	Bretagne	0	0	0	0	0	0	0	0	0	0	0	0	0	0	0	0	0	0	0	0	0	0	0	0	0	0	0
	Sée	Bretagne	0	0	0	0	0	0	0	0	0	0	0	0	0	0	0	0	0	0	0	0	0	0	0	0	0	0	0
	Sienne	Bretagne	0	0	0	0	0	0	0	0	0	0	0	0	0	0	0	0	0	0	0	0	0	0	0	0	0	0	0
	Saire	Bretagne	0	0	0	0	0	0	0	0	0	0	0	0	0	0	0	0	0	0	0	0	0	0	0	0	0	0	0
	Vire	Lower Normandie	0	0	0	0	0	0	0	0	0	0	0	0	0	0	0	0	0	0	0	0	0	0	0	0	0	0	0
	Seulles	Lower Normandie	0	0	0	0	0	0	0.02	0.01	0	0	0	0	0	0	0	0	0	0	0	0	0	0	0	0	0	0	0
	Orne	Lower Normandie	0	0	0	0	0	0	0	0	0	0	0	0	0	0	0	0	0	0	0	0	0	0	0	0	0	0	0
	Dives	Lower Normandie	0	0	0	0	0	0	0.74	0.08	0	0	0	0	0	0	0	0	0.08	0	0	0	0	0	0	0	0	0	0
	Touques	Lower Normandie	0	0.03	0	0	0	0	0.01	0.01	0	0	0	0	0	0	0	0	0	0	0	0	0	0	0	0	0	0	0
	Seine	Lower Normandie	0	0	0	0	0	0	0.05	0.03	0	0	0	0	0	0	0	0	0.03	0.03	0	0	0	0	0	0	0	0	0
	Valmont	Upper Normandie	0	0	0	0	0	0	0	0	0	0	0	0	0	0	0	0	0	0	0	0	0	0	0	0	0	0	0
	Durdent	Upper Normandie	0	0	0	0	0	0	0	0	0	0	0	0	0	0	0	0	0	0	0	0	0	0	0	0	0	0	0
	Saâne	Upper Normandie	0	0	0	0	0	0	0	0	0	0	0	0	0	0	0	0	0	0	0	0	0	0	0	0	0	0	0
	Scie	Upper Normandie	0	0	0	0	0	0	0	0	0	0	0	0	0	0	0	0	0	0	0	0	0	0	0	0	0	0	0
	Arques	Upper Normandie	0	0	0	0	0	0	0	0	0	0	0	0	0	0	0	0	0	0	0	0	0	0	0	0	0	0	0
	Yères	Upper Normandie	0	0	0	0	0	0	0	0	0	0	0	0	0	0	0	0	0	0	0	0	0	0	0	0	0	0	0
	Bresle	Upper Normandie	0	0	0	0	0	0	0	0	0	0	0	0	0	0	0	0	0	0	0	0	0	0	0	0	0	0	0
	Somme	Upper Normandie	0	0	0	0	0	0	0	0	0	0	0	0	0	0	0	0	0	0	0	0	0	0	0	0	0	0	0
	Authie	Upper Normandie	0	0	0	0	0	0	0	0	0	0	0	0	0	0.02	0	0	0	0	0	0	0	0	0	0	0	0	0
	Canche	Upper Normandie	0	0	0	0	0	0	0	0	0	0	0	0	0	0	0	0	0	0	0	0	0	0	0	0	0	0	0
	Liane	Upper Normandie	0	0	0	0	0	0	0	0	0	0	0	0	0	0	0	0	0	0	0	0	0	0	0	0	0	0	0
	Slack	Upper Normandie	0	0	0	0	0	0	0	0	0	0	0	0	0	0	0	0	0	0	0	0	0	0	0	0	0	0	0
	Skjern	Denmark	0	0	0	0	0	0	0	0	0	0	0	0	0	0	0	0	0	0	0	0	0	0	0	0	0	0	0
	Sneum	Denmark	0	0	0	0	0	0	0	0	0	0	0	0	0	0	0	0	0	0	0	0	0	0	0	0	0	0	0
	Hatchery J	French hatcheries	0	0	0	0	0	0	0	0	0	0	0	0	0	0	0	0	0	0	0	0	0	0	0	0	0	0	0
	Hatchery PF	French hatcheries	0	0	0	0	0	0	0	0	0	0	0	0	0	0	0	0	0	0	0	0	0	0	0	0	0	0	0

## Sheet: Supp Table 5.03
Supplementary Table 5.03 Rye Harbour
			Individual / Assignment Probability
Method	River	Region	AARC02	RYE01	RYE02	RYE03	RYE04	RYE05	RYE06	RYE07	RYE08	RYE09a
RUBIAS		South east Ireland	8.72744e-07	4.04173e-10	3.61683e-09	1.68705e-09	7.1585e-08	1.27418e-10	0.00112581	1.96632e-09	0.0432641	9.21195e-11
		Outer Bristol Channel	2.19522e-06	1.84912e-08	7.6078e-11	1.25869e-10	1.2231e-08	1.15219e-10	0.00127221	5.60617e-05	0.00119516	2.61115e-10
		Inner Bristol Channel	5.73545e-10	1.54346e-11	2.70802e-13	4.56309e-12	6.29596e-12	7.76166e-10	0.00185689	2.05753e-07	3.79249e-07	2.9538e-12
		Devon & Cornwall	2.86934e-07	2.88603e-06	7.19857e-12	3.45792e-06	2.55191e-07	1.9168e-10	0.145823	0.225492	3.03741e-05	2.18554e-09
		Land's End	9.52694e-15	1.12339e-12	5.63845e-22	2.1286e-12	3.23334e-19	1.44686e-18	1.55526e-12	5.05274e-12	1.40343e-12	5.17977e-17
		Hampshire Basin	7.0244e-06	0.999982	1.83225e-09	0.0365093	0.940949	0.999898	0.309592	0.772743	0.00441155	0.999974
		South east England	0.999144	1.23784e-07	3.19086e-11	0.933982	0.000296376	6.64366e-06	0.00046122	5.75457e-05	0.366519	1.57141e-05
		Thames & East Anglia	3.70774e-06	6.65066e-11	2.9744e-14	1.32764e-08	3.75378e-08	4.17614e-06	0.000654699	0.000203915	1.21851e-07	2.94083e-06
		North east England	1.02704e-05	7.6882e-12	0.999893	8.08539e-08	6.63865e-11	5.72001e-14	0.000212365	2.8401e-11	1.59323e-05	3.55022e-14
		Bretagne	9.96884e-06	1.30012e-10	1.19485e-14	2.37386e-06	1.35876e-08	5.14701e-07	7.19328e-08	5.5409e-07	0.000536241	6.38214e-07
		Lower Normandie	0.000724968	1.47435e-05	0.000106644	0.0295003	0.058746	8.83424e-05	0.507231	0.0010885	0.535859	6.16257e-06
		Upper Normandie	9.60786e-05	2.62876e-08	5.80479e-11	2.06318e-06	6.69664e-06	2.49396e-06	0.031485	0.000357867	0.0176692	5.30733e-07
		Denmark	4.61754e-07	2.88204e-11	1.23195e-08	1.73483e-07	1.25277e-06	2.00146e-08	0.000285063	2.47198e-07	0.0303013	1.54155e-09
		French Hatcheries	5.0508e-09	1.63125e-07	4.13742e-13	8.01222e-11	4.93434e-09	4.96651e-15	1.10207e-08	1.73751e-15	0.000197507	2.00377e-13
cBayes		South east Ireland	0	0	0	0	0	0	0	0	0	0
		Outer Bristol Channel	0	0	0	0	0	0	0	0	0	0
		Inner Bristol Channel	0	0	0	0	0	0	0	0	0	0
		Devon & Cornwall	0	0	0	0	0	0	0.1	0.08	0	0
		Land's End	0	0	0	0	0	0	0	0	0	0
		Hampshire Basin	0	1	0	0.05	1	0.99	0.87	0.91	0.01	1
		South east England	1	0	0	0.95	0	0	0	0	0.87	0
		Thames & East Anglia	0	0	0	0	0	0	0	0	0	0
		North east England	0	0	1	0	0	0	0.01	0	0	0
		Bretagne	0	0	0	0	0	0	0	0	0.01	0
		Lower Normandie	0	0	0	0	0	0	0.02	0	0.07	0
		Upper Normandie	0	0	0	0	0	0	0.01	0	0.01	0
		Denmark	0	0	0	0	0	0	0	0	0.04	0
		French Hatcheries	0	0	0	0	0	0	0	0	0	0
RUBIAS	Arigideen	South east Ireland	1.35167e-11	9.97112e-17	8.89912e-10	5.64658e-14	1.50014e-13	2.03828e-17	1.19957e-07	3.19777e-10	0.00576539	2.87185e-11
	Colligan	South east Ireland	4.4529e-14	1.32743e-16	7.12937e-10	2.70852e-11	2.5115e-11	3.22784e-21	7.11051e-09	2.4805e-12	0.000318331	8.15649e-16
	Sow	South east Ireland	4.00609e-16	2.31953e-15	2.08168e-13	7.20716e-19	3.49698e-13	1.79126e-22	9.91411e-11	2.44286e-19	1.20039e-09	1.80083e-16
	Owenavaragh	South east Ireland	3.27578e-09	4.41951e-11	1.69682e-10	3.93942e-14	5.32178e-09	1.97585e-12	8.95446e-06	1.58564e-09	7.37212e-05	3.02591e-14
	Inch	South east Ireland	8.69449e-07	3.58765e-10	1.14286e-09	1.65973e-09	6.36784e-08	1.25247e-10	0.00111667	3.7112e-11	0.0371066	6.3369e-11
	Avoca	South east Ireland	4.99727e-12	1.21089e-12	7.01232e-10	1.3122e-13	2.55925e-09	1.94941e-13	6.15585e-08	2.13097e-11	4.90487e-08	8.20537e-16
	Nevern	Outer Bristol Channel	6.91508e-07	1.40579e-10	7.28843e-11	1.15602e-10	1.22086e-08	8.67418e-11	4.9265e-06	1.83897e-08	2.28193e-07	1.41182e-10
	West Cleddau	Outer Bristol Channel	2.07905e-07	7.92759e-09	5.66572e-15	1.47255e-13	7.42528e-12	1.32741e-11	0.000910723	2.57744e-11	1.15114e-07	1.65287e-11
	East Cleddau	Outer Bristol Channel	5.93064e-09	2.67183e-13	4.85834e-16	4.81554e-15	3.48598e-14	6.76009e-15	8.46101e-09	2.44692e-13	4.5491e-10	9.34912e-18
	Taff	Outer Bristol Channel	1.16484e-06	5.19068e-13	2.97527e-12	1.54156e-14	6.65303e-12	8.06912e-14	4.26223e-07	1.1258e-10	0.0007346	1.17986e-11
	Twyi	Outer Bristol Channel	2.83001e-10	8.48677e-14	1.49559e-13	1.89551e-14	2.58909e-13	8.79805e-18	3.05905e-10	7.71339e-14	0.000425701	3.6549e-16
	Tawe	Outer Bristol Channel	5.75449e-12	1.03316e-13	1.529e-15	6.80582e-13	1.15651e-13	1.16369e-18	7.30079e-08	1.51299e-12	3.38411e-05	1.80506e-18
	Ogmore	Outer Bristol Channel	4.66065e-09	9.89969e-15	1.17149e-14	8.77532e-17	8.7146e-14	2.93104e-16	1.83678e-08	1.99464e-11	1.41601e-10	9.35734e-17
	Wye	Inner Bristol Channel	1.55863e-15	4.17613e-17	4.68883e-21	6.98857e-15	9.62737e-15	4.62066e-19	5.59077e-12	5.86261e-13	5.26765e-11	1.01024e-18
	Severn	Inner Bristol Channel	5.36237e-13	7.21964e-13	2.89895e-21	2.00423e-12	8.46481e-13	4.04666e-13	2.14954e-14	1.88002e-07	3.63903e-07	1.25168e-12
	Bristol Avon	Inner Bristol Channel	5.73008e-10	1.47126e-11	2.70802e-13	2.55187e-12	5.43985e-12	7.75761e-10	0.00185689	1.77499e-08	1.5293e-08	1.70212e-12
	Doniford	Outer Bristol Channel	1.39208e-10	2.13706e-10	1.12715e-15	3.50965e-12	1.08381e-12	5.4942e-12	2.01755e-06	5.56803e-05	2.1373e-09	2.70698e-14
	East Lyn	Outer Bristol Channel	3.41333e-08	9.24305e-12	2.65703e-15	8.32097e-13	1.57989e-13	6.54759e-19	1.29025e-11	1.09899e-15	2.31613e-07	3.91629e-17
	Taw	Outer Bristol Channel	8.53575e-08	1.01962e-08	2.03738e-14	4.44846e-14	5.86012e-12	9.58328e-12	0.00032203	7.95119e-08	4.38346e-07	9.15241e-11
	Torridge	Outer Bristol Channel	4.59548e-10	2.90898e-12	2.53089e-14	5.01378e-12	7.44052e-13	3.76011e-14	3.19846e-05	2.83329e-07	4.4281e-09	5.3978e-14
	Camel	Devon & Cornwall	3.48406e-09	6.97226e-10	3.42736e-17	3.03293e-10	1.81269e-10	6.45229e-13	3.94354e-05	3.80404e-06	3.23329e-07	2.11735e-13
	Menalhyl	Devon & Cornwall	1.13787e-08	8.70235e-10	7.26268e-17	9.22875e-09	1.18228e-13	7.59474e-16	4.30211e-07	0.000131995	1.79147e-08	5.16725e-12
	Red River	Land's End	9.52692e-15	1.12339e-12	5.63843e-22	4.49902e-15	3.21763e-19	1.23333e-23	1.55154e-12	3.70344e-14	1.02242e-13	3.78233e-19
	Hayle	Land's End	1.02311e-20	1.63151e-20	1.81332e-29	2.12383e-21	4.19334e-24	8.82445e-34	2.15946e-27	3.49499e-14	4.41187e-17	3.28995e-18
	Trevaylor	Land's End	9.32633e-24	1.23327e-21	4.39184e-29	9.6131e-15	1.56668e-21	1.22442e-18	5.28088e-19	4.98032e-12	3.87494e-15	5.47417e-27
	Crowlas	Land's End	7.05002e-21	1.7358e-21	1.78242e-27	2.11449e-12	1.9925e-27	2.22423e-19	3.72017e-15	4.39283e-16	1.29727e-12	4.81295e-17
	Tresillian	Devon & Cornwall	7.63946e-14	5.12673e-15	7.82586e-21	2.64881e-14	4.3063e-17	1.77866e-21	5.21913e-09	0.000100499	7.0432e-13	1.02269e-18
	Fal	Devon & Cornwall	7.36824e-13	7.22102e-13	9.36612e-18	7.66327e-15	7.46539e-16	2.37759e-20	6.00086e-06	1.57397e-10	5.76995e-12	1.10817e-18
	Fowey	Devon & Cornwall	1.43266e-09	3.97216e-10	6.84375e-18	3.45622e-08	2.21144e-13	2.99248e-12	1.89372e-06	0.00728637	7.82889e-08	7.44557e-13
	West Looe	Devon & Cornwall	5.28044e-12	6.82353e-12	9.81913e-18	6.38287e-10	2.90658e-10	2.54283e-15	0.00346789	4.78132e-05	2.47268e-08	3.39641e-14
	East Looe	Devon & Cornwall	3.19235e-10	6.98592e-11	1.4507e-17	2.96216e-09	1.33465e-11	1.23966e-14	0.000258435	4.76811e-06	1.74139e-07	3.77601e-14
	Seaton	Devon & Cornwall	3.03468e-12	1.61496e-13	3.06578e-16	9.10363e-11	1.25835e-12	2.24938e-14	6.38926e-06	1.58404e-06	3.35251e-08	1.54303e-15
	Lynher	Devon & Cornwall	4.07423e-09	1.46944e-06	3.30203e-19	2.99365e-10	7.80949e-14	7.6955e-13	8.91136e-06	0.00139292	6.82892e-09	1.63144e-14
	Tamar	Devon & Cornwall	7.73552e-10	9.11114e-07	2.68584e-17	7.69682e-10	5.0959e-11	2.15491e-14	2.29153e-05	0.000104205	8.44305e-09	4.7415e-13
	Tavy	Devon & Cornwall	3.80729e-09	9.1832e-09	1.57823e-19	5.99271e-12	1.87057e-14	1.53493e-14	0.00684086	1.73074e-06	6.02407e-11	4.9527e-20
	Plym	Devon & Cornwall	3.41552e-12	2.68211e-10	4.11249e-19	1.62292e-08	6.81966e-15	5.50874e-18	4.09323e-07	5.21053e-06	1.03502e-06	5.50556e-16
	Yealm	Devon & Cornwall	3.15109e-12	4.00131e-11	4.51332e-19	1.12506e-10	8.19906e-14	1.68652e-15	0.000541755	1.1349e-05	4.46973e-11	4.60732e-14
	Erme	Devon & Cornwall	6.65706e-15	7.77248e-12	2.51138e-20	4.5319e-12	2.48972e-12	6.37634e-17	6.72352e-05	2.19276e-08	2.77901e-06	2.1876e-15
	Devon Avon	Devon & Cornwall	2.91071e-10	7.73924e-12	8.25188e-16	2.02386e-08	1.63044e-10	8.21611e-13	0.00222188	1.47371e-05	5.48549e-08	1.0066e-11
	Dart	Devon & Cornwall	2.7843e-10	1.03588e-11	2.14462e-17	8.72812e-10	8.54233e-14	3.52486e-12	9.46101e-06	1.29984e-06	2.27559e-09	2.08373e-16
	Teign	Devon & Cornwall	2.59987e-08	1.87774e-08	2.88305e-15	2.42947e-06	1.64778e-11	1.2498e-10	0.125092	0.215211	1.44388e-05	1.14897e-13
	Exe	Devon & Cornwall	2.74252e-08	8.28596e-10	1.28981e-15	1.25713e-09	2.04764e-11	8.35315e-13	0.000228034	4.5063e-06	3.36099e-07	1.41812e-12
	Otter	Devon & Cornwall	1.35074e-07	4.5987e-07	7.15202e-12	2.64741e-07	2.54407e-07	5.56318e-11	0.0037342	0.000469216	9.98492e-06	2.16406e-09
	Axe	Devon & Cornwall	7.25814e-08	1.4439e-08	4.10462e-14	6.76135e-07	4.27057e-11	1.40222e-12	0.00327442	0.00069866	1.07575e-06	3.13912e-12
	Brit	Hampshire Basin	2.03976e-10	2.02287e-07	2.89064e-12	1.24605e-08	1.99414e-05	1.04537e-07	3.76931e-08	5.83915e-10	2.26377e-07	3.62339e-10
	Frome	Hampshire Basin	8.35267e-10	8.28809e-09	3.70696e-13	1.44574e-06	7.37681e-09	4.51671e-08	3.13494e-05	1.82229e-06	1.05114e-08	1.42968e-07
	Piddle	Hampshire Basin	8.28442e-09	9.81722e-07	6.01958e-14	1.23149e-07	2.36417e-08	1.8144e-08	1.36344e-06	2.69385e-05	1.76654e-06	6.14799e-07
	Dorset Stour	Hampshire Basin	4.18098e-06	0.00201557	1.92121e-10	4.46496e-05	0.00683644	0.000529094	0.23027	4.34731e-05	4.2595e-06	4.71266e-05
	Hampshire Avon	Hampshire Basin	3.60751e-10	2.56738e-06	4.2877e-15	1.18655e-07	0.504394	0.00624779	2.82578e-05	1.08654e-07	4.70265e-10	8.58333e-05
	Lymington	Hampshire Basin	2.8532e-08	6.93109e-07	6.65863e-13	2.69997e-08	3.28817e-05	1.20201e-05	5.40541e-08	2.37564e-08	1.2441e-06	1.53194e-05
	Beaulieu	Hampshire Basin	1.24934e-09	2.40686e-05	9.91457e-13	1.19521e-09	1.19904e-07	5.30533e-05	2.01121e-09	4.07472e-08	2.99443e-06	4.57074e-05
	Itchen	Hampshire Basin	2.79244e-06	0.996586	1.63499e-09	0.036446	0.42893	0.981892	0.0778823	0.772662	0.000271137	0.978022
	Test	Hampshire Basin	1.07495e-15	5.62768e-07	2.56783e-20	4.92617e-06	8.00026e-05	7.73602e-07	1.143e-09	6.69304e-09	1.66416e-08	9.23643e-08
	Hamble	Hampshire Basin	2.32496e-09	0.000241145	3.00338e-14	1.45471e-07	0.000496311	0.0106487	0.000506175	2.3147e-06	0.0041253	0.0202729
	Meon	Hampshire Basin	6.66873e-10	0.000562599	7.65204e-14	1.86163e-06	0.000127334	0.000507625	0.000872665	3.88123e-06	4.23445e-06	0.00138134
	Wallington	Hampshire Basin	8.51857e-09	0.000547173	5.06798e-14	9.98717e-06	3.22981e-05	7.08751e-06	1.8248e-10	2.59826e-06	3.63916e-07	0.000103297
	Eastern Yar	South east England	0.000149098	6.70447e-12	6.63922e-16	1.01819e-05	3.62052e-08	2.60939e-08	1.81464e-13	1.69391e-11	0.000843814	1.03846e-07
	Arun	South east England	2.33564e-07	1.05583e-10	4.72826e-16	5.24891e-10	1.29794e-05	3.22917e-13	1.56079e-08	7.86781e-12	8.11725e-09	1.03151e-15
	Adur	South east England	0.00139833	3.72198e-12	2.55222e-17	0.00112084	5.84084e-08	1.13501e-12	6.10282e-10	2.18525e-15	6.11225e-05	1.08575e-09
	Sussex Ouse	South east England	0.997124	1.23475e-07	3.13337e-11	0.932816	0.000282419	6.48748e-06	4.46906e-05	9.029e-08	0.365098	1.1855e-05
	Eastern Rother	South east England	0.000472559	1.73268e-10	5.73682e-13	3.4998e-05	8.5733e-07	1.11815e-07	7.36135e-06	5.50401e-05	0.000511342	3.75334e-06
	Dour	South east England	7.8505e-12	1.81148e-11	1.24865e-17	1.84188e-08	2.53223e-08	1.02842e-11	0.00039723	2.69414e-09	3.71489e-06	8.11952e-10
	Great Stour	South east England	1.02241e-11	2.55078e-12	1.33671e-18	8.50838e-08	3.20051e-10	1.8258e-08	1.19215e-05	2.41259e-06	8.06892e-07	9.05701e-13
	Medway	Thames & East Anglia	1.89891e-12	4.92571e-15	1.00935e-19	8.73495e-09	3.50342e-10	8.08913e-12	3.26255e-07	1.54424e-11	4.95402e-12	2.28747e-12
	Thames	Thames & East Anglia	2.47646e-16	3.57661e-11	3.34591e-15	4.31301e-09	2.92335e-08	2.39676e-11	0.000517766	0.000140128	4.23947e-13	1.22484e-11
	Belstead Brook	Thames & East Anglia	8.05984e-16	9.47951e-16	1.74946e-28	1.71873e-14	1.73443e-17	2.51812e-17	8.82133e-19	1.28443e-09	8.30679e-11	1.73359e-11
	Wensum	Thames & East Anglia	4.63354e-20	9.67417e-29	1.18627e-30	4.28041e-25	8.70189e-22	1.21419e-20	4.31408e-23	6.33944e-20	4.99958e-11	4.84813e-16
	Glaven	Thames & East Anglia	3.70608e-06	2.88168e-11	2.63417e-14	2.13368e-10	1.42755e-10	2.87618e-06	2.27088e-07	1.3347e-06	8.98157e-08	1.37812e-06
	Nar	Thames & East Anglia	1.65589e-09	1.91786e-12	5.63007e-17	1.50806e-11	7.81119e-09	1.29993e-06	0.00013638	6.24512e-05	3.1897e-08	1.56268e-06
	Yorkshire Esk	North East England	1.94429e-08	5.71761e-17	0.00165601	1.72963e-12	5.91661e-16	2.01068e-20	2.38407e-09	6.07771e-16	1.56183e-09	1.63138e-16
	Tyne	North East England	6.22408e-11	1.01508e-16	8.58049e-08	8.83877e-15	1.69869e-14	8.59982e-21	5.54258e-13	7.11408e-21	1.92693e-11	1.18803e-16
	Coquet	North East England	1.02509e-05	6.96615e-12	0.998237	8.08521e-08	6.63689e-11	5.72e-14	0.000212363	2.82494e-11	1.59288e-05	2.93447e-14
	Tweed	North East England	8.27084e-12	7.21891e-13	3.3815e-08	2.81126e-14	3.70451e-17	1.77087e-21	1.71608e-10	1.5096e-13	1.97658e-09	5.87552e-15
	Aber Wrac'h	Bretagne	3.62174e-15	1.21298e-22	2.62075e-26	1.65671e-15	1.54701e-16	4.2429e-19	1.93023e-16	1.32963e-16	1.1688e-12	2.30066e-14
	Flèche	Bretagne	9.01688e-20	7.95763e-29	9.63272e-29	3.76568e-24	4.14902e-24	1.04625e-23	1.84847e-20	1.29191e-26	3.46567e-20	5.62372e-23
	Kérallé	Bretagne	8.45598e-17	1.82398e-26	4.18993e-26	5.89774e-20	9.8115e-18	1.24434e-19	2.06892e-18	2.58133e-24	1.43031e-14	1.94079e-21
	Guillec	Bretagne	7.62e-20	6.50199e-30	1.19662e-32	2.34817e-20	5.12286e-23	1.85067e-20	6.1541e-16	3.4569e-26	2.79155e-16	3.79827e-21
	Horn	Bretagne	9.6074e-18	1.51349e-22	1.44667e-31	6.63614e-14	8.18435e-20	5.04261e-15	2.12405e-17	5.49592e-24	4.39469e-13	2.61675e-22
	Yar	Bretagne	2.76958e-15	2.48977e-18	1.63253e-18	1.22202e-10	2.24539e-15	1.75553e-16	2.38049e-11	7.10282e-13	1.82219e-10	3.32409e-10
	Léguer	Bretagne	7.66677e-12	1.78313e-20	3.04893e-18	1.43578e-10	6.2055e-14	3.44609e-13	6.73789e-11	6.20446e-09	8.18286e-10	2.17353e-12
	Ic	Bretagne	2.91227e-09	3.50234e-11	1.19435e-14	2.33482e-06	5.2466e-10	1.81141e-07	4.90575e-09	5.96472e-09	0.000535237	2.91187e-13
	Frémur	Bretagne	9.96539e-06	9.02712e-11	3.39763e-20	6.97503e-15	3.89292e-15	1.5622e-15	5.13652e-09	1.8408e-12	3.20101e-09	3.75789e-17
	Couesnon	Bretagne	1.28399e-17	3.54746e-21	2.10146e-24	5.55822e-11	5.33054e-19	7.02744e-14	1.41701e-15	2.42296e-10	1.06454e-14	5.92208e-13
	Selune	Bretagne	5.26425e-10	4.71575e-12	1.83343e-19	2.049e-09	9.51198e-10	2.1243e-07	5.47505e-08	4.48294e-07	9.64195e-07	1.01582e-07
	Sée	Bretagne	5.15088e-14	4.62246e-19	1.3596e-20	3.66704e-08	1.33143e-10	1.21014e-07	6.57314e-09	5.2088e-08	4.2538e-09	6.19507e-12
	Sienne	Bretagne	4.61422e-17	8.09672e-22	9.77647e-24	2.61264e-13	3.67338e-16	1.2103e-15	3.50754e-14	1.3457e-13	7.81858e-13	6.20946e-11
	Saire	Bretagne	7.45463e-14	1.29342e-15	6.28256e-22	1.13026e-12	1.19785e-08	1.15651e-10	4.75582e-10	4.12938e-08	3.09181e-08	5.36229e-07
	Vire	Lower Normandie	0.000666451	1.44241e-05	3.32058e-09	0.0294533	0.0577026	2.70164e-06	0.504747	0.00108715	0.462622	3.40308e-08
	Seulles	Lower Normandie	9.93611e-11	2.36851e-09	7.79246e-15	1.49148e-06	5.64824e-07	1.28616e-09	8.1208e-09	8.94921e-07	0.00493231	2.25547e-07
	Orne	Lower Normandie	5.80982e-05	3.10811e-07	0.000106641	4.10999e-05	2.16987e-05	1.76497e-07	0.00115727	1.34039e-07	0.0576772	3.50051e-06
	Dives	Lower Normandie	4.42234e-12	8.64776e-16	1.92891e-21	1.45354e-09	2.77719e-12	5.50982e-10	3.53421e-10	1.84098e-12	0.000128198	5.86236e-12
	Touques	Lower Normandie	4.16453e-07	4.69195e-09	1.83473e-12	3.63111e-06	5.89419e-07	2.31324e-09	0.00131903	2.09368e-07	0.00980855	1.81649e-10
	Seine	Lower Normandie	1.94442e-09	1.5706e-09	9.3712e-14	7.58059e-07	0.00102053	8.54601e-05	7.83609e-06	1.1755e-07	0.000690848	2.4023e-06
	Valmont	Upper Normandie	9.07241e-07	2.3175e-11	8.72534e-12	1.41525e-06	6.59979e-09	1.3033e-11	0.0039938	9.19056e-05	6.79948e-07	4.58937e-12
	Durdent	Upper Normandie	1.08415e-09	2.03171e-12	3.47815e-18	4.20799e-11	6.99604e-09	3.49429e-10	3.66594e-09	3.19316e-09	1.20359e-09	2.55608e-12
	Saâne	Upper Normandie	3.9815e-09	5.95325e-12	1.62055e-12	7.3819e-09	5.411e-09	1.52341e-08	9.55041e-05	1.42375e-05	5.78108e-05	1.52995e-09
	Scie	Upper Normandie	1.7751e-10	8.41589e-11	6.27675e-15	1.64712e-09	3.02994e-08	2.91606e-09	1.47621e-08	0.000111535	3.42858e-05	1.60655e-10
	Arques	Upper Normandie	6.51306e-05	7.22611e-09	3.84683e-13	5.81164e-07	3.28849e-07	1.1133e-07	0.00782594	0.00013248	0.0171111	7.77142e-08
	Yères	Upper Normandie	4.1176e-10	3.94791e-12	2.06559e-16	3.80981e-09	6.57166e-08	1.21817e-10	5.66039e-07	7.09809e-06	0.000122713	8.43105e-13
	Bresle	Upper Normandie	2.069e-06	1.22259e-08	2.22143e-14	8.665e-12	4.09835e-10	7.45539e-09	1.1382e-05	5.27142e-07	5.53917e-06	2.4862e-08
	Somme	Upper Normandie	2.78741e-05	6.70988e-09	5.7256e-13	3.84359e-08	8.48815e-11	2.2121e-06	8.55699e-06	2.64757e-10	0.000326602	2.85046e-08
	Authie	Upper Normandie	6.38229e-13	6.31887e-15	1.4089e-16	1.13168e-11	5.99664e-09	3.47893e-11	0.00175058	2.80548e-12	1.19985e-07	9.21873e-14
	Canche	Upper Normandie	1.16468e-10	1.01525e-16	4.15895e-14	1.57829e-11	1.17463e-08	1.44132e-07	6.48882e-07	2.37602e-08	2.28707e-06	3.96358e-07
	Liane	Upper Normandie	1.58546e-08	7.94089e-13	1.57755e-11	5.10131e-12	6.14931e-06	2.62011e-10	4.9168e-07	1.44792e-08	2.25421e-06	1.59476e-09
	Slack	Upper Normandie	7.60158e-08	5.66145e-12	3.08989e-11	1.54097e-08	8.5216e-08	8.38129e-12	0.0177976	4.07596e-08	5.79977e-06	1.1677e-12
	Skjern	Denmark	2.67584e-07	7.21762e-12	8.56686e-09	1.42525e-07	1.08362e-06	3.87157e-09	9.04728e-07	1.70935e-07	0.0285174	1.46462e-09
	Sneum	Denmark	1.9417e-07	2.16028e-11	3.75268e-09	3.09578e-08	1.69147e-07	1.6143e-08	0.000284159	7.62624e-08	0.00178391	7.69299e-11
	Hatchery J	French hatcheries	2.63602e-13	3.00703e-18	3.40635e-13	4.3903e-18	4.50289e-15	7.23757e-25	3.39714e-11	4.56979e-16	2.11078e-11	1.05726e-15
	Hatchery PF	French hatcheries	5.05054e-09	1.63125e-07	7.31073e-14	8.01221e-11	4.93433e-09	4.96651e-15	1.09867e-08	1.28053e-15	0.000197507	1.9932e-13
cBayes	Arigideen	South east Ireland	0	0	0	0	0	0	0	0	0	0
	Colligan	South east Ireland	0	0	0	0	0	0	0	0	0	0
	Sow	South east Ireland	0	0	0	0	0	0	0	0	0	0
	Owenavaragh	South east Ireland	0	0	0	0	0	0	0	0	0	0
	Inch	South east Ireland	0	0	0	0	0	0	0	0	0	0
	Avoca	South east Ireland	0	0	0	0	0	0	0	0	0	0
	Nevern	Outer Bristol Channel	0	0	0	0	0	0	0	0	0	0
	West Cleddau	Outer Bristol Channel	0	0	0	0	0	0	0	0	0	0
	East Cleddau	Outer Bristol Channel	0	0	0	0	0	0	0	0	0	0
	Taff	Outer Bristol Channel	0	0	0	0	0	0	0	0	0	0
	Twyi	Outer Bristol Channel	0	0	0	0	0	0	0	0	0	0
	Tawe	Outer Bristol Channel	0	0	0	0	0	0	0	0	0	0
	Ogmore	Outer Bristol Channel	0	0	0	0	0	0	0	0	0	0
	Wye	Inner Bristol Channel	0	0	0	0	0	0	0	0	0	0
	Severn	Inner Bristol Channel	0	0	0	0	0	0	0	0	0	0
	Bristol Avon	Inner Bristol Channel	0	0	0	0	0	0	0	0	0	0
	Doniford	Outer Bristol Channel	0	0	0	0	0	0	0	0	0	0
	East Lyn	Outer Bristol Channel	0	0	0	0	0	0	0	0	0	0
	Taw	Outer Bristol Channel	0	0	0	0	0	0	0	0	0	0
	Torridge	Outer Bristol Channel	0	0	0	0	0	0	0	0	0	0
	Camel	Devon & Cornwall	0	0	0	0	0	0	0	0	0	0
	Menalhyl	Devon & Cornwall	0	0	0	0	0	0	0	0	0	0
	Red River	Land's End	0	0	0	0	0	0	0	0	0	0
	Hayle	Land's End	0	0	0	0	0	0	0	0	0	0
	Trevaylor	Land's End	0	0	0	0	0	0	0	0	0	0
	Crowlas	Land's End	0	0	0	0	0	0	0	0	0	0
	Tresillian	Devon & Cornwall	0	0	0	0	0	0	0	0	0	0
	Fal	Devon & Cornwall	0	0	0	0	0	0	0.01	0	0	0
	Fowey	Devon & Cornwall	0	0	0	0	0	0	0	0	0	0
	West Looe	Devon & Cornwall	0	0	0	0	0	0	0	0	0	0
	East Looe	Devon & Cornwall	0	0	0	0	0	0	0	0	0	0
	Seaton	Devon & Cornwall	0	0	0	0	0	0	0	0	0	0
	Lynher	Devon & Cornwall	0	0	0	0	0	0	0	0.01	0	0
	Tamar	Devon & Cornwall	0	0	0	0	0	0	0	0	0	0
	Tavy	Devon & Cornwall	0	0	0	0	0	0	0	0	0	0
	Plym	Devon & Cornwall	0	0	0	0	0	0	0	0	0	0
	Yealm	Devon & Cornwall	0	0	0	0	0	0	0.01	0	0	0
	Erme	Devon & Cornwall	0	0	0	0	0	0	0	0	0	0
	Devon Avon	Devon & Cornwall	0	0	0	0	0	0	0	0	0	0
	Dart	Devon & Cornwall	0	0	0	0	0	0	0	0	0	0
	Teign	Devon & Cornwall	0	0	0	0	0	0	0.05	0.07	0	0
	Exe	Devon & Cornwall	0	0	0	0	0	0	0.01	0	0	0
	Otter	Devon & Cornwall	0	0	0	0	0	0	0	0	0	0
	Axe	Devon & Cornwall	0	0	0	0	0	0	0.02	0	0	0
	Brit	Hampshire Basin	0	0	0	0	0	0	0	0	0	0
	Frome	Hampshire Basin	0	0	0	0	0	0	0	0	0	0
	Piddle	Hampshire Basin	0	0	0	0	0	0	0	0	0	0
	Dorset Stour	Hampshire Basin	0	0.01	0	0	0.02	0	0.55	0	0	0
	Hampshire Avon	Hampshire Basin	0	0	0	0	0.28	0	0	0	0	0
	Lymington	Hampshire Basin	0	0	0	0	0	0	0	0	0	0
	Beaulieu	Hampshire Basin	0	0	0	0	0	0	0	0	0	0
	Itchen	Hampshire Basin	0	0.98	0	0.05	0.7	0.97	0.32	0.91	0	0.96
	Test	Hampshire Basin	0	0	0	0	0	0	0	0	0	0
	Hamble	Hampshire Basin	0	0	0	0	0	0.02	0	0	0.01	0.04
	Meon	Hampshire Basin	0	0	0	0	0	0	0	0	0	0
	Wallington	Hampshire Basin	0	0.01	0	0	0	0	0	0	0	0
	Eastern Yar	South east England	0	0	0	0	0	0	0	0	0	0
	Arun	South east England	0	0	0	0	0	0	0	0	0	0
	Adur	South east England	0	0	0	0	0	0	0	0	0	0
	Sussex Ouse	South east England	1	0	0	0.95	0	0	0	0	0.87	0
	Eastern Rother	South east England	0	0	0	0	0	0	0	0	0	0
	Dour	South east England	0	0	0	0	0	0	0	0	0	0
	Great Stour	South east England	0	0	0	0	0	0	0	0	0	0
	Medway	Thames & East Anglia	0	0	0	0	0	0	0	0	0	0
	Thames	Thames & East Anglia	0	0	0	0	0	0	0	0	0	0
	Belstead Brook	Thames & East Anglia	0	0	0	0	0	0	0	0	0	0
	Wensum	Thames & East Anglia	0	0	0	0	0	0	0	0	0	0
	Glaven	Thames & East Anglia	0	0	0	0	0	0	0	0	0	0
	Nar	Thames & East Anglia	0	0	0	0	0	0	0	0	0	0
	Yorkshire Esk	North East England	0	0	0	0	0	0	0	0	0	0
	Tyne	North East England	0	0	0	0	0	0	0	0	0	0
	Coquet	North East England	0	0	1	0	0	0	0.01	0	0	0
	Tweed	North East England	0	0	0	0	0	0	0	0	0	0
	Aber Wrac'h	Bretagne	0	0	0	0	0	0	0	0	0	0
	Flèche	Bretagne	0	0	0	0	0	0	0	0	0	0
	Kérallé	Bretagne	0	0	0	0	0	0	0	0	0	0
	Guillec	Bretagne	0	0	0	0	0	0	0	0	0	0
	Horn	Bretagne	0	0	0	0	0	0	0	0	0	0
	Yar	Bretagne	0	0	0	0	0	0	0	0	0	0
	Léguer	Bretagne	0	0	0	0	0	0	0	0	0	0
	Ic	Bretagne	0	0	0	0	0	0	0	0	0.01	0
	Frémur	Bretagne	0	0	0	0	0	0	0	0	0	0
	Couesnon	Bretagne	0	0	0	0	0	0	0	0	0	0
	Selune	Bretagne	0	0	0	0	0	0	0	0	0	0
	Sée	Bretagne	0	0	0	0	0	0	0	0	0	0
	Sienne	Bretagne	0	0	0	0	0	0	0	0	0	0
	Saire	Bretagne	0	0	0	0	0	0	0	0	0	0
	Vire	Lower Normandie	0	0	0	0	0	0	0.02	0	0	0
	Seulles	Lower Normandie	0	0	0	0	0	0	0	0	0.02	0
	Orne	Lower Normandie	0	0	0	0	0	0	0	0	0.03	0
	Dives	Lower Normandie	0	0	0	0	0	0	0	0	0.01	0
	Touques	Lower Normandie	0	0	0	0	0	0	0	0	0.01	0
	Seine	Lower Normandie	0	0	0	0	0	0	0	0	0	0
	Valmont	Upper Normandie	0	0	0	0	0	0	0.01	0	0	0
	Durdent	Upper Normandie	0	0	0	0	0	0	0	0	0	0
	Saâne	Upper Normandie	0	0	0	0	0	0	0	0	0	0
	Scie	Upper Normandie	0	0	0	0	0	0	0	0	0	0
	Arques	Upper Normandie	0	0	0	0	0	0	0	0	0.01	0
	Yères	Upper Normandie	0	0	0	0	0	0	0	0	0	0
	Bresle	Upper Normandie	0	0	0	0	0	0	0	0	0	0
	Somme	Upper Normandie	0	0	0	0	0	0	0	0	0	0
	Authie	Upper Normandie	0	0	0	0	0	0	0	0	0	0
	Canche	Upper Normandie	0	0	0	0	0	0	0	0	0	0
	Liane	Upper Normandie	0	0	0	0	0	0	0	0	0	0
	Slack	Upper Normandie	0	0	0	0	0	0	0	0	0	0
	Skjern	Denmark	0	0	0	0	0	0	0	0	0.04	0
	Sneum	Denmark	0	0	0	0	0	0	0	0	0	0
	Hatchery J	French hatcheries	0	0	0	0	0	0	0	0	0	0
	Hatchery PF	French hatcheries	0	0	0	0	0	0	0	0	0	0

## Sheet: Supp Table 5.04
Supplementary Table 5.04 East Anglian drift nets
			Individual / Assignment Probability
Method	River	Region	EAN01	EAN02	EAN04	EAN06	EAN07	EAN08	EAN09	EAN10	EAN11	EAN12	EAN13	EAN14	EAN15	EAN16	EAN17	EAN18	EAN19	EAN20	EAN21	EAN22	EAN23	EAN24	EAN25	EAN26	EAN27	EAN28	EAN29	EAN30	EAN31	EAN33	EAN34	EAN35	EAN36	EAN37	EAN38	EAN39
RUBIAS		South east Ireland	3.46916e-05	2.19892e-08	7.05542e-08	1.01605e-05	4.44121e-07	2.17834e-09	1.82245e-10	2.10952e-08	1.86092e-07	4.53216e-05	0.000241814	4.03429e-07	5.32972e-06	1.74239e-07	1.77141e-07	1.66464e-06	2.91834e-06	3.68121e-10	2.84906e-10	2.70378e-06	3.95407e-07	1.19522e-10	0.000174112	0.000117131	6.71652e-10	3.81593e-05	3.52525e-05	1.24601e-09	4.14047e-07	0.0231821	6.16402e-06	2.79124e-09	3.42728e-07	1.54972e-08	9.99837e-07	2.47551e-08
		Outer Bristol Channel	8.67745e-08	5.41411e-10	4.34533e-06	4.3847e-06	5.84317e-06	2.56704e-12	7.63758e-11	1.30016e-08	1.30641e-07	0.00011428	0.00299241	0.000120534	7.64278e-07	1.54782e-06	1.75218e-08	1.40309e-07	9.2841e-06	5.55634e-14	4.30958e-12	1.16674e-07	2.8419e-08	1.13778e-08	0.000355091	0.000620341	5.0012e-11	8.92138e-08	1.96392e-06	1.17017e-09	8.3866e-08	0.039627	1.70197e-07	5.18313e-10	6.43134e-05	2.65506e-10	1.30269e-07	3.67872e-08
		Inner Bristol Channel	4.11819e-07	1.59732e-09	4.69061e-13	3.37223e-07	1.03425e-07	3.23518e-16	1.53479e-12	1.82816e-13	4.71387e-09	2.9388e-05	7.28335e-06	1.83461e-07	5.55959e-13	8.0766e-11	4.82171e-11	4.43848e-10	9.89729e-10	8.34014e-15	2.01094e-12	7.97873e-12	1.17199e-11	6.1143e-11	1.11863e-08	7.69582e-08	8.52614e-18	1.18421e-08	0.000783205	6.01095e-13	3.01551e-08	0.00241475	6.08519e-10	1.3532e-10	0.0018152	3.09602e-10	0.000555502	1.55183e-11
		Devon & Cornwall	1.87753e-07	3.98199e-12	1.70667e-08	6.7218e-05	0.000183826	4.43852e-13	1.31552e-12	1.02733e-09	7.50653e-07	0.0223353	0.000101107	3.55523e-07	7.70465e-08	1.29069e-06	1.50113e-09	1.47707e-07	0.00181218	3.93516e-12	7.38243e-14	6.2395e-07	2.39433e-07	5.10114e-07	0.00313386	0.0389727	4.92189e-11	0.00175843	2.43456e-06	1.84463e-12	2.68229e-09	0.352495	2.94709e-08	5.88757e-12	5.17399e-07	4.1148e-13	0.000170786	2.3276e-12
		Land's End	3.07179e-16	3.01137e-21	1.6306e-14	4.35901e-15	1.88489e-17	1.56271e-22	7.7589e-21	2.19185e-20	9.41336e-17	4.16643e-16	1.77537e-15	2.66396e-19	9.83268e-18	6.1573e-19	1.23453e-22	1.52558e-19	2.18511e-16	9.51038e-20	2.20853e-23	3.51262e-15	8.36274e-15	5.34962e-21	2.47343e-15	6.02116e-17	2.09279e-22	7.39706e-15	4.17674e-16	4.62231e-24	7.02597e-15	8.4592e-07	6.19203e-17	2.63414e-16	2.52364e-15	2.12052e-22	1.07956e-12	4.60649e-20
		Hampshire Basin	2.15019e-08	8.78137e-14	1.64761e-09	1.74974e-09	9.58006e-10	1.41396e-14	3.54836e-14	4.30531e-15	5.70227e-11	6.03472e-11	2.02093e-08	6.02043e-11	1.76396e-11	9.32628e-11	4.28465e-07	7.83613e-11	7.99674e-09	8.20355e-14	1.43911e-14	2.33396e-10	3.66525e-13	2.3061e-12	2.92023e-06	6.25919e-08	1	8.88743e-09	9.21443e-09	4.82092e-12	2.25699e-10	0.216943	1.05393e-09	1.05376e-14	0.0012377	4.70959e-12	0.976727	2.13655e-10
		South east England	1.18775e-10	2.54237e-14	4.23821e-13	3.21467e-11	7.00916e-10	3.16738e-17	1.707e-15	8.60163e-15	1.01781e-11	4.93435e-12	1.0114e-11	5.4372e-15	6.83462e-12	2.49149e-10	2.71437e-09	2.02749e-15	3.80269e-11	1.54222e-14	1.7889e-14	1.4338e-11	1.2567e-11	1.6486e-12	4.52594e-11	6.80448e-11	8.27324e-09	2.65451e-07	9.91001e-10	6.82646e-13	3.04764e-10	1.83233e-05	5.78485e-08	1.16925e-17	4.8612e-06	1.03127e-10	0.00160899	2.27763e-12
		Thames & East Anglia	7.60316e-11	4.08877e-16	3.75474e-16	1.37973e-12	2.94925e-10	1.02592e-15	3.74237e-17	1.7661e-14	3.06155e-14	3.65079e-09	3.85404e-09	1.77659e-12	8.50519e-09	1.32491e-09	2.78303e-09	2.03615e-10	2.76868e-10	8.52248e-15	6.70597e-18	1.77476e-13	5.41458e-15	3.7813e-16	0.00312418	1.35295e-08	7.00383e-11	1.37353e-09	1.65417e-06	1.70803e-10	7.19924e-11	0.0636463	4.38919e-14	8.12471e-20	7.55806e-08	1.50193e-14	0.0206089	6.6209e-15
		North east England	0.999913	0.999997	0.999995	0.999168	0.999806	1	1	1	0.999992	0.977362	0.996643	0.999878	0.999994	0.999973	0.999999	0.999998	0.997359	1	1	0.999996	0.999999	0.999999	0.988986	0.960209	1.93741e-11	0.997932	0.997039	1	0.999981	6.38736e-05	0.999465	1	0.996324	1	4.42433e-13	0.999999
		Bretagne	3.13357e-10	6.43522e-17	1.75745e-15	3.51711e-06	8.40887e-09	1.58225e-16	1.79415e-14	1.5979e-11	1.39016e-09	6.52144e-06	1.3738e-09	1.62962e-11	1.37244e-11	4.59929e-10	1.41708e-11	7.44305e-13	1.34687e-08	6.29872e-17	6.24835e-17	8.73201e-13	1.85499e-12	5.37549e-12	6.73756e-07	7.52247e-11	1.00414e-12	3.12521e-08	1.1642e-10	2.06044e-19	2.03235e-12	0.0509829	5.93295e-12	9.1971e-17	1.59173e-10	3.26597e-14	2.84145e-07	2.63767e-13
		Lower Normandie	5.11259e-05	2.94207e-06	8.53267e-07	0.000733139	3.7992e-06	1.83402e-11	2.63201e-07	1.37099e-10	7.03761e-06	0.000106956	1.39612e-05	7.35453e-07	9.85113e-08	1.57696e-05	6.34568e-07	2.86722e-07	0.000816554	2.76856e-08	2.98967e-10	8.51211e-08	6.08762e-08	2.12961e-08	0.00421464	8.02442e-05	4.5652e-11	0.000269746	0.00212972	5.77521e-09	1.8492e-05	0.250036	0.000528399	1.5547e-10	0.000551273	2.62777e-08	0.000325259	9.50463e-07
		Upper Normandie	1.80847e-08	2.60457e-13	2.81389e-11	1.55955e-09	4.94706e-10	2.76838e-15	1.85309e-11	1.34053e-12	2.08035e-10	1.95373e-08	1.5859e-10	4.25401e-13	4.568e-09	2.69727e-06	1.21517e-10	2.21982e-10	6.29122e-10	7.62614e-13	2.909e-12	9.46128e-10	1.20295e-12	1.15127e-11	5.24814e-08	8.26548e-10	1.18467e-12	1.21247e-08	4.78793e-07	2.73395e-13	1.06332e-11	0.000252544	1.56192e-07	2.44487e-16	1.1376e-06	2.99995e-11	5.85105e-08	4.58715e-09
		Denmark	3.67571e-10	5.09492e-14	2.77869e-10	1.33954e-05	2.9812e-09	2.29527e-13	9.12403e-09	4.50066e-14	9.41739e-09	2.5438e-10	2.14264e-08	9.9474e-11	7.50771e-11	5.06371e-06	2.01023e-08	2.74131e-09	2.58543e-09	5.67086e-12	1.52991e-11	5.64635e-11	3.36306e-09	2.94289e-09	8.56352e-06	3.08447e-08	3.41936e-13	7.5691e-07	5.79467e-06	3.28472e-15	6.30897e-12	0.000336797	1.09715e-09	8.34054e-15	3.56396e-08	2.93853e-10	2.08285e-06	1.97969e-09
		French Hatcheries	1.64004e-09	1.65729e-14	8.31097e-11	3.58044e-08	3.2985e-08	2.44898e-19	1.22137e-11	8.19028e-12	1.18984e-09	3.13264e-07	5.69714e-14	7.26058e-09	3.27366e-12	7.79937e-14	1.80171e-08	1.22686e-15	7.9801e-11	3.89304e-14	6.05752e-15	2.78038e-11	1.52692e-11	6.16708e-12	1.4484e-10	4.26314e-12	2.27944e-16	1.72874e-08	6.0894e-10	2.61921e-14	3.42979e-14	3.16218e-07	1.39589e-08	1.26097e-16	5.39509e-07	9.00433e-09	3.14233e-12	5.95467e-14
cBayes		South east Ireland	0	0	0	0	0	0	0	0	0	0	0	0	0	0	0	0	0	0	0	0	0	0	0	0	0	0	0	0	0	0.09	0	0	0	0	0	0
		Outer Bristol Channel	0	0	0	0	0	0	0	0	0	0	0	0	0	0	0	0	0	0	0	0	0	0	0	0	0	0	0	0	0	0.05	0	0	0	0	0	0
		Inner Bristol Channel	0	0	0	0	0	0	0	0	0	0	0	0	0	0	0	0	0	0	0	0	0	0	0	0	0	0	0	0	0	0	0	0	0	0	0	0
		Devon & Cornwall	0	0	0	0	0	0	0	0	0	0	0	0	0	0	0	0	0	0	0	0	0	0	0	0	0	0	0	0	0	0.03	0	0	0	0	0	0
		Land's End	0	0	0	0	0	0	0	0	0	0	0	0	0	0	0	0	0	0	0	0	0	0	0	0	0	0	0	0	0	0	0	0	0	0	0	0
		Hampshire Basin	0	0	0	0	0	0	0	0	0	0	0	0	0	0	0	0	0	0	0	0	0	0	0	0	1	0	0	0	0	0.42	0	0	0	0	0.79	0
		South east England	0	0	0	0	0	0	0	0	0	0	0	0	0	0	0	0	0	0	0	0	0	0	0	0	0	0	0	0	0	0	0	0	0	0	0	0
		Thames & East Anglia	0	0	0	0	0	0	0	0	0	0	0	0	0	0	0	0	0	0	0	0	0	0	0	0	0	0	0	0	0	0.31	0	0	0	0	0.2	0
		North east England	1	1	1	1	1	1	1	0.99	0.99	1	1	1	1	1	1.01	1	1.01	1	1	1	0.99	1	0.99	1	0	1	1	1	1	0.01	1	1	1	1	0	1
		Bretagne	0	0	0	0	0	0	0	0	0	0	0	0	0	0	0	0	0	0	0	0	0	0	0	0	0	0	0	0	0	0.03	0	0	0	0	0	0
		Lower Normandie	0	0	0	0	0	0	0	0	0	0	0	0	0	0	0	0	0	0	0	0	0	0	0	0	0	0	0	0	0	0.08	0	0	0	0	0	0
		Upper Normandie	0	0	0	0	0	0	0	0	0	0	0	0	0	0	0	0	0	0	0	0	0	0	0	0	0	0	0	0	0	0	0	0	0	0	0	0
		Denmark	0	0	0	0	0	0	0	0	0	0	0	0	0	0	0	0	0	0	0	0	0	0	0	0	0	0	0	0	0	0	0	0	0	0	0	0
		French Hatcheries	0	0	0	0	0	0	0	0	0	0	0	0	0	0	0	0	0	0	0	0	0	0	0	0	0	0	0	0	0	0	0	0	0	0	0	0
RUBIAS	Arigideen	South east Ireland	5.26355e-06	3.86112e-11	3.82605e-09	1.2704e-08	1.76326e-07	1.45104e-09	2.64011e-13	3.33459e-12	4.97094e-11	4.90824e-06	4.62692e-06	1.27964e-10	2.13703e-09	3.02115e-08	4.70996e-10	2.18128e-11	6.89866e-07	2.9213e-11	1.24691e-10	1.17526e-09	2.55788e-07	5.72258e-12	2.83259e-07	3.49673e-08	3.75758e-16	1.23439e-09	8.69229e-10	2.99524e-13	1.05668e-10	6.68994e-07	9.24077e-09	1.48799e-09	1.25925e-07	1.13234e-08	2.94085e-16	2.35503e-08
	Colligan	South east Ireland	1.46955e-06	5.62577e-12	1.25495e-08	8.48846e-06	6.04954e-08	3.98254e-10	1.63738e-12	9.6249e-12	1.85424e-10	4.42907e-13	6.8723e-10	1.49595e-09	9.5671e-10	3.58249e-12	3.72277e-14	1.57821e-09	2.77311e-09	3.05275e-15	1.01626e-11	2.20643e-12	1.07402e-08	6.03077e-16	2.05063e-09	4.96318e-09	9.29443e-15	1.88244e-07	2.69318e-11	6.626e-13	1.8258e-13	8.95287e-08	1.13739e-14	1.15234e-09	4.18894e-12	1.0236e-12	1.02645e-10	6.16171e-13
	Sow	South east Ireland	1.23289e-07	8.26935e-17	1.0568e-17	6.32685e-09	1.28676e-10	3.41501e-15	2.92811e-15	2.94417e-15	6.03007e-11	2.50725e-09	2.89403e-05	1.48587e-09	6.35628e-09	5.25452e-20	1.15805e-09	7.67841e-10	2.36375e-07	3.233e-15	4.10011e-16	2.5875e-13	1.05837e-09	1.08938e-15	7.74773e-12	5.49413e-05	4.22074e-15	8.48608e-11	9.85383e-07	6.50724e-13	9.65089e-13	1.86193e-07	1.94029e-15	2.71161e-16	1.96173e-09	1.09484e-13	2.28831e-13	7.66177e-17
	Owenavaragh	South east Ireland	6.46371e-07	2.06683e-08	5.38155e-08	9.19774e-07	1.51223e-08	1.00073e-10	1.74154e-10	2.06463e-08	5.73411e-09	3.75763e-05	0.000207956	2.53061e-07	2.32336e-09	7.11938e-08	1.68846e-07	3.10304e-07	1.87384e-06	1.03317e-10	1.99173e-11	2.69304e-06	1.10285e-07	1.11709e-10	1.74161e-05	6.19354e-05	7.99564e-12	9.65056e-08	1.21262e-05	1.14741e-09	5.8432e-08	2.04935e-05	5.89634e-07	1.76886e-11	3.7241e-09	2.31514e-09	1.8989e-11	9.74339e-10
	Inch	South east Ireland	2.68255e-05	1.19662e-09	3.62279e-11	7.22516e-07	1.78303e-07	2.6181e-11	6.15914e-12	4.19403e-10	9.2209e-08	6.82872e-07	1.54767e-07	1.46885e-07	5.31331e-06	7.2452e-08	6.596e-09	1.35196e-06	1.08105e-07	2.86421e-14	1.30087e-10	2.22939e-09	9.54586e-09	1.7178e-13	4.08405e-05	2.14188e-07	6.63629e-10	3.61334e-05	2.19856e-05	9.67268e-11	2.09674e-07	0.022937	1.5367e-08	4.17876e-11	1.84808e-07	1.01667e-09	9.99332e-07	2.26409e-10
	Avoca	South east Ireland	3.63321e-07	8.00567e-11	3.26894e-10	1.06792e-08	1.37461e-08	2.0279e-10	2.7858e-14	1.65529e-11	8.78532e-08	2.15176e-06	1.359e-07	3.73179e-10	4.63602e-09	3.78071e-10	7.03052e-11	1.19507e-11	7.37757e-09	2.35557e-10	4.70785e-14	7.33728e-09	7.98951e-09	1.91701e-12	0.00011557	4.32788e-10	1.32624e-14	1.73983e-06	1.54452e-07	2.5529e-13	1.45835e-07	0.000223722	5.54978e-06	9.14374e-11	2.63048e-08	8.40884e-10	3.82864e-10	3.41078e-12
	Nevern	Outer Bristol Channel	1.71013e-09	5.26608e-10	4.20256e-06	3.81137e-07	2.92655e-08	1.40793e-13	1.10541e-11	1.82094e-10	5.82951e-09	6.45057e-06	1.56596e-06	1.06506e-07	3.35263e-12	2.06836e-08	2.328e-09	1.08239e-07	1.97509e-07	2.1118e-14	5.89382e-14	2.21357e-09	5.2395e-09	1.05924e-08	7.75541e-05	0.000100563	1.5895e-12	7.00115e-08	4.72318e-07	3.30085e-10	2.75714e-09	0.000193529	4.31051e-08	4.87749e-11	7.34122e-07	1.62403e-10	1.11736e-09	2.09009e-10
	West Cleddau	Outer Bristol Channel	8.19153e-08	4.96387e-13	6.49229e-08	2.47222e-06	3.1168e-07	1.82309e-12	1.99589e-13	5.12461e-11	3.1419e-09	8.20264e-05	1.09138e-07	4.61479e-07	1.38345e-09	5.52987e-07	1.51287e-08	1.02959e-08	9.03308e-06	7.51926e-17	2.80185e-13	1.02718e-07	3.94838e-10	1.10793e-13	5.14935e-07	1.19038e-06	3.8833e-15	9.81901e-09	5.72091e-07	6.81374e-10	7.34532e-10	0.038619	1.25674e-07	1.76427e-11	6.31002e-05	2.94777e-11	1.90993e-09	3.46678e-08
	East Cleddau	Outer Bristol Channel	7.06275e-11	4.91517e-14	1.77337e-12	2.92126e-08	5.64217e-12	1.13637e-17	7.76745e-16	2.07566e-13	1.09709e-11	4.78908e-09	2.00464e-10	3.70313e-09	1.94464e-14	2.08356e-12	1.95254e-13	2.00695e-12	6.88357e-12	4.23147e-20	2.05403e-17	3.13609e-13	4.08702e-14	4.43159e-14	4.17457e-11	1.15439e-10	2.55074e-15	5.56273e-11	4.70834e-10	2.25613e-15	9.16507e-11	6.64126e-07	8.92657e-11	6.33137e-14	5.57767e-11	7.25914e-16	2.266e-13	1.11538e-14
	Taff	Outer Bristol Channel	2.28635e-10	1.14673e-11	5.01034e-10	1.78659e-08	1.34918e-09	5.92115e-13	5.29642e-13	5.48748e-11	1.19678e-07	2.44159e-07	0.000141995	1.14628e-06	3.09412e-12	1.14541e-09	1.59235e-11	7.50776e-12	9.37672e-09	1.4762e-16	5.33548e-15	3.24432e-10	2.07448e-10	5.47411e-12	4.60469e-05	3.46707e-07	2.07393e-14	3.51685e-11	6.08425e-07	3.00026e-11	7.98673e-08	5.98869e-05	9.3583e-11	2.51225e-10	3.74041e-08	5.71426e-11	8.41783e-08	1.02136e-09
	Twyi	Outer Bristol Channel	5.13766e-10	1.32014e-15	3.87921e-14	6.69044e-11	3.03596e-14	1.38382e-16	8.90182e-15	3.64487e-14	4.84622e-14	3.48022e-10	3.81159e-09	1.88349e-10	3.03905e-14	5.12008e-12	3.08927e-13	4.45387e-13	1.09432e-13	2.16304e-17	2.36226e-17	8.83339e-14	3.72159e-14	9.57913e-14	1.03011e-08	5.82186e-12	5.54822e-18	3.70593e-14	4.29022e-11	5.0681e-16	2.83636e-12	1.15169e-06	9.72089e-10	3.27486e-15	1.11709e-13	2.47513e-14	1.30919e-13	3.05887e-11
	Tawe	Outer Bristol Channel	2.99107e-10	1.82131e-18	1.01736e-11	9.07773e-09	2.20641e-11	1.65533e-17	1.55793e-16	1.97422e-15	2.58302e-12	3.91403e-13	2.16572e-11	1.33598e-10	1.013e-15	8.10623e-18	2.53192e-15	3.03465e-13	4.55455e-15	2.1326e-18	1.21674e-16	6.1396e-12	6.47571e-15	6.0967e-15	2.85516e-13	2.06481e-13	1.28184e-22	3.13894e-11	2.3728e-11	1.09243e-15	1.30377e-13	1.46324e-06	1.4838e-12	6.16563e-16	2.52001e-13	1.96784e-17	5.26094e-15	5.00428e-17
	Ogmore	Outer Bristol Channel	1.82158e-11	9.17574e-13	2.49615e-09	3.51639e-10	3.13565e-11	2.43518e-15	7.08149e-13	7.35044e-12	1.85324e-10	5.02315e-11	5.67009e-08	1.3398e-09	2.87657e-12	2.602e-10	3.32501e-12	4.58405e-11	4.47997e-13	7.03629e-16	5.58042e-15	3.12257e-10	2.60561e-12	4.4437e-14	1.40898e-07	1.17287e-08	5.36715e-17	1.7061e-11	2.9438e-07	7.95822e-11	1.12242e-11	2.09752e-06	1.19722e-11	5.28687e-12	5.53396e-11	9.98946e-13	9.10947e-13	1.23585e-12
	Wye	Inner Bristol Channel	9.59864e-14	2.64282e-18	8.91925e-19	4.16323e-14	5.05234e-16	1.03073e-23	2.11691e-21	1.66889e-18	1.27748e-15	2.67137e-12	1.27475e-16	1.32982e-15	1.58314e-18	8.73498e-12	7.14489e-16	8.6585e-19	8.05434e-14	1.80137e-22	8.20082e-26	6.25841e-18	6.84244e-19	9.53576e-22	8.5877e-15	5.46323e-19	9.13035e-25	2.15928e-15	7.3832e-14	1.43146e-15	1.97588e-18	7.46747e-09	3.38623e-17	1.72076e-21	7.19113e-08	1.63586e-18	1.0383e-12	3.57543e-16
	Severn	Inner Bristol Channel	6.77252e-11	1.80477e-19	7.64877e-15	1.61066e-12	2.80046e-19	1.57105e-20	4.90171e-22	6.2952e-18	1.62104e-14	3.984e-14	9.47727e-20	1.07901e-17	1.74526e-19	5.68191e-15	5.29989e-19	5.13984e-16	1.31251e-17	2.00427e-22	4.05562e-20	4.15654e-15	2.10766e-17	2.13059e-22	6.30873e-13	9.33517e-18	1.03876e-18	9.29925e-16	1.36182e-10	1.13402e-18	6.44123e-18	5.41931e-05	2.22775e-17	1.22505e-21	8.54093e-10	4.35332e-13	0.000555498	3.03936e-16
	Bristol Avon	Inner Bristol Channel	4.11751e-07	1.59732e-09	4.61412e-13	3.37221e-07	1.03425e-07	3.23503e-16	1.53479e-12	1.82808e-13	4.71385e-09	2.9388e-05	7.28335e-06	1.83461e-07	5.55957e-13	7.20253e-11	4.82164e-11	4.43847e-10	9.89649e-10	8.34014e-15	2.01094e-12	7.97457e-12	1.17198e-11	6.1143e-11	1.11857e-08	7.69582e-08	7.48738e-18	1.1842e-08	0.000783205	5.99662e-13	3.01551e-08	0.00236055	6.08519e-10	1.3532e-10	0.00181512	3.09167e-10	3.40893e-09	1.55176e-11
	Doniford	Outer Bristol Channel	5.35146e-11	3.29218e-16	9.56083e-12	2.77143e-09	3.22402e-11	4.67371e-18	4.22195e-17	1.16322e-12	1.99293e-12	1.712e-09	9.65156e-09	3.71742e-10	5.92781e-15	2.8346e-11	4.24194e-14	1.04578e-14	6.95879e-11	4.0155e-17	6.46218e-16	2.38929e-10	5.93382e-12	2.03006e-13	1.58326e-09	6.45629e-09	4.67841e-16	1.03646e-10	4.38845e-10	9.13796e-15	3.32003e-13	3.13941e-06	6.26224e-14	6.08931e-15	4.85874e-09	2.78904e-16	4.13003e-11	2.62792e-14
	East Lyn	Outer Bristol Channel	3.22192e-12	6.03236e-15	2.87655e-10	2.23168e-11	2.57381e-14	2.0809e-19	6.5936e-14	3.2472e-11	7.78143e-13	1.03376e-10	3.84498e-10	3.99866e-10	2.48558e-17	1.51047e-14	2.3114e-15	4.35259e-11	8.812e-12	2.56272e-16	3.20148e-20	2.04224e-12	6.72023e-14	2.36704e-19	5.39394e-10	6.22264e-12	1.78952e-13	1.43376e-12	1.93165e-12	1.3992e-16	1.19293e-13	4.51692e-06	1.07731e-15	2.26218e-11	2.80749e-09	1.26267e-11	1.38595e-11	6.08806e-10
	Taw	Outer Bristol Channel	1.53546e-12	1.69593e-12	5.31767e-08	1.54316e-09	2.18241e-10	3.53835e-16	3.22547e-13	2.07431e-12	8.68005e-13	3.49999e-08	6.552e-09	2.68719e-08	6.77138e-11	2.22148e-08	6.02163e-14	8.79616e-12	4.77686e-12	5.49501e-18	1.0405e-15	1.6559e-11	4.105e-11	8.92473e-12	7.88631e-07	1.11127e-07	4.81947e-11	2.15182e-11	1.23135e-08	4.76493e-11	1.68083e-10	0.000582399	9.83959e-11	1.08163e-10	3.86964e-07	2.77406e-12	4.29421e-08	2.18341e-10
	Torridge	Outer Bristol Channel	1.96045e-09	1.68666e-13	2.13644e-08	1.47043e-06	5.50057e-06	8.08099e-15	6.34859e-11	1.26701e-08	1.78918e-09	2.55164e-05	0.00284866	0.000118787	7.62817e-07	9.50495e-07	4.52651e-11	2.16658e-08	4.40446e-08	3.31933e-14	3.95768e-12	1.08416e-08	2.25275e-08	7.70512e-10	0.000230033	0.000518111	2.11877e-14	9.11745e-09	3.40985e-09	1.46785e-12	2.32662e-10	0.000159199	1.51722e-10	6.4526e-11	4.69536e-08	5.73681e-14	6.49619e-11	3.00363e-11
	Camel	Devon & Cornwall	3.26668e-10	3.32717e-14	2.86208e-10	2.64047e-06	1.15759e-07	1.06425e-16	7.91307e-13	1.77759e-10	4.35695e-10	6.59435e-05	8.46547e-08	1.2919e-07	1.52567e-10	2.80783e-09	2.12714e-12	9.7987e-10	6.98107e-10	2.51495e-16	3.02693e-15	3.76117e-09	1.95378e-10	1.04121e-11	1.56365e-07	4.39204e-07	2.70546e-13	2.15886e-06	2.72374e-09	1.25133e-13	6.63377e-10	0.00671789	8.30124e-10	8.05828e-13	1.2719e-08	2.97074e-15	2.66325e-07	6.35404e-13
	Menalhyl	Devon & Cornwall	1.52255e-08	3.8425e-12	6.14332e-11	3.51029e-08	3.88949e-10	6.13909e-16	6.38828e-15	9.3033e-13	5.99759e-15	4.2806e-06	9.57561e-10	2.01164e-09	1.43268e-14	1.32554e-10	3.64565e-14	2.57472e-12	1.81234e-11	4.4884e-16	6.60762e-18	3.39364e-12	7.99749e-12	7.49733e-14	2.06934e-08	5.48082e-09	2.89644e-15	9.10706e-11	3.93501e-11	8.28689e-14	4.00012e-12	0.000146183	1.57416e-09	1.33317e-14	3.47691e-10	3.41132e-15	1.04207e-09	5.45716e-14
	Red River	Land's End	3.07122e-16	3.01137e-21	1.6306e-14	4.35853e-15	1.86288e-17	1.56223e-22	7.7589e-21	2.19177e-20	9.41304e-17	4.16618e-16	1.77537e-15	2.45567e-19	9.70439e-18	5.42323e-19	1.23396e-22	1.52558e-19	2.1851e-16	9.51016e-20	2.20499e-23	3.51262e-15	8.36251e-15	3.2437e-21	2.47339e-15	6.02116e-17	2.09255e-22	7.397e-15	6.46544e-17	4.62231e-24	7.02597e-15	1.31765e-07	3.83351e-17	2.63414e-16	2.41884e-15	2.08487e-22	8.71675e-15	4.60635e-20
	Hayle	Land's End	7.12289e-21	4.74176e-31	9.65246e-24	4.79941e-19	3.06446e-21	1.24517e-35	9.2121e-35	8.80959e-28	5.00001e-25	1.35301e-22	1.92717e-27	3.94747e-26	5.27012e-30	1.94431e-24	1.57666e-31	7.15311e-30	3.30864e-23	4.37396e-31	2.09613e-35	8.38303e-27	2.9245e-23	2.10344e-21	6.41563e-27	5.85605e-26	2.34023e-26	9.65328e-21	1.01809e-27	1.02696e-33	1.42669e-30	6.33858e-08	5.90941e-23	1.68808e-30	3.34783e-23	1.67748e-30	3.61079e-16	1.4244e-24
	Trevaylor	Land's End	4.59457e-20	2.70511e-34	1.4064e-22	1.51225e-25	5.79824e-26	1.21009e-30	4.94308e-32	4.23924e-28	2.28017e-21	2.0419e-20	4.85031e-25	2.06228e-20	1.16216e-25	6.71817e-22	8.60664e-28	3.0788e-30	4.71947e-25	3.71938e-30	6.15265e-31	2.35281e-24	1.94911e-26	1.40241e-27	4.19223e-20	4.62792e-27	3.46563e-30	3.60957e-20	1.14683e-18	7.43877e-37	5.54929e-27	7.62895e-12	7.16405e-27	2.13685e-27	5.60548e-23	2.35812e-31	8.27151e-13	2.73001e-30
	Crowlas	Land's End	3.23284e-21	3.38324e-28	1.28257e-25	1.18017e-26	2.1707e-19	4.87108e-26	2.74538e-31	7.34704e-25	9.58888e-22	4.1375e-21	4.87222e-28	2.06055e-22	1.28294e-19	7.27332e-20	5.59254e-26	2.61129e-26	1.261e-21	2.2476e-24	3.54789e-26	2.5266e-25	2.29447e-19	2.47828e-24	1.89996e-21	5.67911e-25	3.30325e-32	1.76698e-20	3.51873e-16	2.68884e-32	7.24737e-23	6.50761e-07	2.35851e-17	3.03815e-28	1.048e-16	3.56465e-24	2.43326e-13	3.04804e-30
	Tresillian	Devon & Cornwall	4.20519e-14	1.70362e-22	1.63704e-15	1.77635e-10	1.21446e-13	1.59435e-21	1.05229e-19	1.93841e-17	3.97918e-17	9.88963e-15	1.3039e-12	1.66039e-16	9.50915e-20	6.73524e-17	9.79007e-18	1.51182e-13	1.68566e-16	4.99258e-23	2.69245e-20	1.90443e-14	1.13413e-14	2.26042e-13	4.99737e-15	5.84296e-11	4.53474e-18	1.87054e-12	8.5102e-15	4.38738e-19	1.31607e-16	1.36547e-06	9.43018e-15	3.19794e-21	1.10014e-13	3.5373e-22	7.54183e-12	7.78335e-22
	Fal	Devon & Cornwall	7.06682e-12	8.65832e-20	6.39209e-17	9.10044e-13	8.02242e-12	9.7276e-20	5.67767e-22	1.34431e-18	5.13594e-15	2.2294e-11	1.74986e-11	1.02797e-13	2.83628e-16	6.61065e-14	7.49244e-16	6.17168e-16	6.17682e-13	2.89726e-22	2.50698e-18	2.46922e-14	1.86859e-14	2.35388e-16	3.18589e-14	2.9273e-12	1.43634e-17	5.72407e-11	8.05295e-16	5.97068e-18	1.65529e-14	1.41572e-06	7.15395e-14	5.0763e-20	1.00345e-13	3.08273e-19	1.08806e-13	2.20671e-21
	Fowey	Devon & Cornwall	3.01456e-11	5.58683e-15	4.20445e-09	1.57421e-09	5.76432e-11	9.63893e-18	4.26321e-15	4.18808e-14	8.12652e-14	2.14556e-09	6.65234e-12	5.25865e-10	1.28107e-16	5.47497e-11	3.53565e-15	4.65033e-12	4.29777e-13	9.73665e-21	1.25351e-17	3.26973e-11	5.28686e-12	2.25616e-12	4.26067e-09	2.42273e-11	2.91207e-14	1.22483e-10	5.31012e-11	1.03216e-16	2.93353e-12	0.163284	7.97469e-10	3.73402e-13	5.08809e-08	3.10423e-16	8.51205e-05	5.48246e-15
	West Looe	Devon & Cornwall	6.92493e-08	2.40534e-17	3.63748e-09	8.46472e-09	4.52481e-10	1.51221e-17	3.92649e-15	1.85391e-12	1.4959e-12	1.71891e-07	1.6319e-08	1.2973e-10	9.25761e-16	6.58383e-11	8.17376e-15	1.23495e-12	6.99574e-09	7.58866e-18	4.32987e-18	1.53254e-11	4.27149e-11	1.06256e-13	2.41172e-10	1.99033e-07	5.5876e-14	3.60386e-09	7.55791e-10	6.84974e-17	9.0068e-13	0.00467815	1.28912e-10	1.3898e-14	7.41819e-10	4.97769e-14	2.72044e-08	3.69305e-15
	East Looe	Devon & Cornwall	4.48891e-08	6.21769e-17	1.56572e-09	7.31557e-10	7.89391e-09	1.31924e-16	2.76702e-15	6.69924e-13	2.48921e-12	4.48675e-07	3.09369e-07	9.11124e-09	5.18827e-14	3.48031e-11	3.06023e-12	6.0844e-11	1.22089e-08	5.75507e-18	8.08791e-17	2.61607e-09	1.53159e-10	9.43151e-14	2.06183e-09	9.62973e-09	2.61672e-13	2.27153e-09	2.25451e-09	1.10043e-14	8.62396e-12	0.0799928	1.71671e-11	6.87794e-13	3.22723e-07	1.24522e-13	3.14559e-06	1.00712e-13
	Seaton	Devon & Cornwall	6.20049e-09	1.7173e-17	5.06519e-13	6.43226e-05	0.000118583	7.43465e-14	2.51269e-13	8.35595e-10	7.47891e-07	0.0222574	5.38673e-05	4.45322e-08	7.68581e-08	1.87344e-07	1.24972e-09	3.94058e-08	0.00181154	3.85512e-12	1.09464e-14	7.03023e-08	2.38192e-07	5.09915e-07	0.00313362	0.0389711	2.73273e-11	0.00175581	2.41526e-06	3.23687e-17	3.70112e-11	2.4338e-06	7.70649e-11	4.88589e-17	7.82707e-13	5.55216e-17	7.95586e-09	1.60687e-17
	Lynher	Devon & Cornwall	1.31157e-11	2.52083e-17	4.80727e-11	3.46964e-10	2.92478e-12	8.91592e-18	3.63616e-18	6.17105e-15	2.43948e-13	2.76623e-09	3.44723e-09	1.8839e-11	4.48028e-17	2.30107e-13	2.05262e-14	6.92276e-14	9.2798e-13	8.27564e-20	1.27854e-19	3.38375e-14	1.6601e-12	3.65462e-14	4.59788e-11	7.29943e-10	7.57984e-16	7.46918e-14	9.18822e-11	2.72438e-15	2.93015e-14	0.00174344	2.5445e-11	1.23925e-16	4.36086e-11	7.38627e-17	3.85928e-10	1.09483e-15
	Tamar	Devon & Cornwall	1.81064e-12	2.1983e-18	2.66395e-10	6.70556e-11	3.85009e-10	1.82712e-17	1.99531e-16	1.49587e-14	1.19376e-14	4.87344e-09	7.95072e-10	4.56074e-11	1.73093e-15	9.67146e-13	7.82154e-14	8.55126e-13	1.36874e-11	1.71534e-18	1.84674e-18	9.70157e-13	7.13774e-13	2.3834e-13	1.16229e-10	1.97894e-10	7.35457e-13	8.16649e-11	4.73275e-13	1.8187e-15	3.98565e-12	1.40313e-05	3.37754e-11	1.5886e-15	2.71474e-11	4.87409e-16	6.02407e-08	1.16728e-13
	Tavy	Devon & Cornwall	9.00248e-12	8.35367e-21	2.70212e-15	2.83469e-09	7.76212e-11	4.1518e-15	1.66969e-18	3.23292e-16	2.13726e-15	1.34228e-09	8.32049e-09	4.56139e-11	3.49846e-15	8.17236e-12	6.7438e-14	5.08022e-12	9.1916e-11	8.06705e-22	1.83435e-19	2.44782e-12	7.68649e-13	6.34161e-15	3.01259e-12	9.23266e-10	8.60674e-18	6.14511e-12	3.19268e-10	1.26843e-13	2.17842e-12	2.57888e-05	4.32106e-13	2.01505e-16	9.7646e-12	7.41316e-17	1.75983e-11	3.59194e-18
	Plym	Devon & Cornwall	1.42688e-11	2.19678e-19	1.05355e-12	2.5096e-11	7.6209e-14	5.86021e-18	7.95824e-17	1.02655e-14	1.87902e-15	5.72512e-11	2.71918e-13	3.00361e-10	1.32267e-16	8.56864e-15	2.54061e-17	2.40405e-17	9.62391e-14	4.01806e-21	3.95054e-19	6.22022e-13	4.71172e-15	1.20693e-18	6.96362e-11	1.87188e-10	1.9093e-19	7.13632e-13	1.31231e-14	6.21931e-17	2.27533e-12	9.37962e-07	3.169e-14	7.86021e-15	1.01758e-13	4.25552e-15	8.78277e-11	3.06148e-16
	Yealm	Devon & Cornwall	9.5548e-11	1.01868e-18	4.89442e-11	1.86143e-09	5.87289e-09	3.00681e-15	4.77187e-16	5.32133e-13	7.57594e-14	2.04486e-08	1.95926e-09	3.42649e-10	1.17718e-15	1.21355e-11	1.85788e-13	9.12343e-14	1.95454e-09	1.98071e-20	7.60164e-20	5.58729e-13	2.82837e-12	4.00935e-15	2.05635e-11	4.21958e-09	2.76173e-16	3.44924e-11	3.18653e-11	1.49258e-15	1.56849e-12	0.00408667	4.27258e-12	1.98697e-14	2.37573e-09	1.30376e-14	2.81661e-09	6.6675e-15
	Erme	Devon & Cornwall	8.67917e-11	2.37438e-22	5.46228e-12	3.77323e-12	3.00438e-08	6.87112e-16	4.01849e-19	2.6624e-15	2.03496e-12	2.60421e-11	9.16117e-11	3.18155e-10	3.14344e-16	6.10006e-14	6.73929e-14	6.50861e-15	2.67526e-10	5.87162e-22	4.97194e-19	9.26902e-14	1.70254e-11	6.02642e-16	5.49413e-15	4.05678e-10	1.19708e-18	1.55073e-13	2.17172e-14	2.66186e-16	2.22718e-13	0.000318293	3.17902e-10	4.21363e-16	2.94564e-11	2.9536e-14	3.42401e-09	2.82431e-17
	Devon Avon	Devon & Cornwall	4.79014e-08	2.38437e-15	5.41806e-10	1.457e-07	6.50781e-05	3.60216e-13	2.32546e-13	1.82004e-14	1.36742e-09	5.5236e-06	4.62575e-05	1.50746e-07	4.98571e-12	1.0986e-06	2.40609e-10	1.06885e-07	5.10254e-07	3.68133e-16	3.4378e-14	5.47121e-07	4.32306e-10	4.57272e-12	5.25299e-09	2.42805e-07	1.80348e-13	4.08985e-07	1.91664e-09	3.8564e-14	4.87604e-11	0.0819475	9.08804e-11	3.53302e-12	1.53624e-08	2.3002e-14	6.47829e-05	4.69404e-13
	Dart	Devon & Cornwall	6.82489e-11	2.09351e-18	1.45286e-11	3.16857e-08	1.22224e-09	1.61714e-16	8.35519e-15	1.72617e-13	9.13742e-10	1.47356e-06	2.26203e-08	7.4315e-10	2.69856e-12	1.44329e-10	1.56953e-12	3.44014e-10	1.81285e-10	9.19882e-20	7.99422e-17	5.95996e-12	1.24401e-10	5.79899e-11	1.59354e-09	4.11021e-07	1.79761e-17	6.02457e-10	1.38201e-10	1.90926e-17	2.29171e-12	0.00334664	5.19277e-10	5.5239e-14	4.8816e-11	1.90402e-15	3.29394e-09	3.14163e-15
	Teign	Devon & Cornwall	7.05243e-12	2.4373e-18	1.28052e-11	3.04386e-11	2.42417e-12	1.65054e-18	4.08756e-18	3.84749e-16	7.25935e-15	4.17487e-10	1.2262e-10	2.64858e-11	9.34817e-16	6.44065e-10	6.65291e-15	2.22971e-13	2.22065e-13	6.94118e-21	3.91748e-18	4.27176e-12	4.94631e-13	3.12143e-13	1.17161e-10	9.27898e-10	1.09326e-15	2.74744e-10	2.81686e-13	5.23705e-17	6.86755e-12	0.000902331	2.20113e-12	1.29653e-15	2.1263e-11	1.03201e-16	1.02623e-07	1.3881e-16
	Exe	Devon & Cornwall	3.02244e-14	4.11237e-14	4.7728e-09	2.62499e-11	9.97177e-12	3.11813e-20	3.31472e-15	1.43207e-13	1.29366e-14	3.33404e-09	3.76651e-09	1.035e-08	6.49738e-13	1.22872e-12	8.3924e-14	1.16919e-12	1.64781e-11	7.79793e-19	1.20122e-16	2.74743e-13	1.3217e-13	1.3934e-11	9.54768e-09	2.13254e-08	4.11307e-16	1.43154e-10	5.82643e-11	3.69965e-16	2.33372e-13	0.00014849	8.92977e-12	1.3088e-14	9.13865e-10	6.30505e-14	1.62876e-09	1.2618e-15
	Otter	Devon & Cornwall	1.11693e-09	8.12763e-15	8.38929e-11	5.04881e-10	1.15899e-09	3.69012e-16	8.25509e-15	8.69201e-12	2.83016e-11	2.28755e-08	1.07686e-08	5.86375e-09	2.55643e-11	8.10661e-10	3.2749e-12	1.29515e-13	1.1032e-07	7.76191e-14	6.10449e-15	6.88594e-11	3.76429e-12	4.04026e-13	3.53737e-08	2.34076e-07	2.03499e-11	2.35782e-08	1.09175e-08	1.02719e-12	1.86669e-09	0.00053954	7.91575e-10	7.4659e-14	1.0975e-07	9.47663e-14	1.72587e-05	5.54707e-13
	Axe	Devon & Cornwall	2.51032e-09	4.88598e-14	1.51511e-09	2.57237e-08	8.23213e-10	2.24973e-19	2.36247e-15	8.85331e-13	1.0182e-11	8.8216e-10	5.19086e-07	1.22191e-09	1.88933e-12	3.62504e-11	2.15413e-13	1.61719e-11	1.4152e-12	1.3392e-15	1.90545e-14	1.40835e-11	2.52461e-10	1.08994e-10	2.07817e-09	4.33111e-08	3.19895e-15	2.30839e-08	1.59658e-12	4.26017e-13	3.0331e-11	0.00459796	2.42512e-08	2.85901e-13	1.40367e-09	1.42289e-16	1.46798e-09	3.74236e-13
	Brit	Hampshire Basin	1.91156e-09	2.76761e-18	9.72393e-18	1.71889e-09	9.19257e-13	5.08189e-18	8.94271e-17	1.96726e-15	3.78855e-11	7.12653e-13	1.07833e-10	2.50857e-11	3.23134e-15	1.29502e-11	1.05782e-11	2.42801e-11	1.59529e-17	7.3212e-17	5.53639e-15	9.36328e-11	4.1384e-14	8.89149e-16	2.22693e-06	8.28723e-12	1.34009e-08	1.03168e-10	1.3872e-09	8.41201e-14	4.02432e-12	3.32861e-08	4.89255e-14	1.10861e-16	2.42898e-12	5.78818e-20	3.59675e-08	2.19084e-13
	Frome	Hampshire Basin	3.96427e-16	2.19709e-19	7.57761e-19	2.25912e-17	1.18691e-16	2.32718e-24	2.99763e-18	4.4446e-24	2.08496e-18	1.10172e-20	8.48645e-16	5.11325e-18	5.6027e-21	2.55406e-13	6.29982e-20	2.57818e-19	7.49786e-19	9.76735e-18	1.79177e-20	1.57423e-18	8.31066e-22	5.19624e-16	6.25275e-12	2.70023e-17	1.06338e-12	1.33899e-13	1.39736e-17	3.40104e-18	7.39734e-14	9.24827e-08	2.45493e-16	7.58113e-19	2.67253e-12	6.26765e-24	2.49918e-06	1.31944e-14
	Piddle	Hampshire Basin	4.21308e-14	9.56219e-16	1.32427e-16	9.36292e-16	4.71347e-17	1.70006e-21	2.0913e-16	8.78095e-21	2.7876e-17	3.54486e-18	3.6928e-15	3.2645e-17	6.20548e-19	1.04516e-13	2.67641e-18	1.31149e-18	2.80806e-18	1.20407e-15	1.12988e-19	1.54417e-16	3.49595e-20	5.08388e-15	2.29919e-10	6.91926e-16	4.15529e-08	1.32678e-10	9.66212e-15	9.33513e-17	9.06309e-14	7.35422e-08	2.95912e-15	2.02987e-17	1.07747e-10	1.6997e-23	7.28314e-07	7.32627e-16
	Dorset Stour	Hampshire Basin	1.8468e-08	5.41663e-15	1.64602e-09	3.08456e-11	9.57076e-10	1.40685e-14	2.27289e-14	2.33763e-15	1.90635e-11	5.9448e-11	2.01003e-08	3.28365e-11	1.76189e-11	7.92183e-11	4.28148e-07	5.40766e-11	7.99082e-09	7.77301e-14	8.84667e-15	1.3974e-10	3.23153e-13	2.29956e-12	6.7594e-07	6.25836e-08	0.00252977	6.60731e-09	7.69328e-09	4.73561e-12	1.63967e-10	0.0867911	5.257e-10	1.04056e-14	0.000333008	4.70955e-12	0.669187	2.13418e-10
	Hampshire Avon	Hampshire Basin	5.3177e-12	1.16222e-18	3.02591e-16	2.58634e-18	1.18768e-15	2.12518e-23	9.25067e-20	2.19356e-21	5.45994e-16	1.85935e-13	7.28648e-14	6.93817e-19	3.46588e-15	2.28405e-16	2.25976e-15	1.86709e-17	2.65636e-14	1.34006e-20	9.08152e-22	1.04018e-18	3.86321e-18	7.96884e-19	2.64638e-11	3.5479e-16	4.58604e-07	2.11148e-15	1.37144e-13	9.1737e-23	2.52351e-15	1.16285e-07	2.08891e-18	3.04975e-24	1.4872e-10	7.52639e-22	1.48276e-06	1.1246e-22
	Lymington	Hampshire Basin	1.42294e-10	2.57201e-16	2.98075e-15	7.31238e-17	3.1296e-16	6.58464e-17	1.16555e-14	3.07859e-19	5.83002e-14	3.01842e-19	1.8222e-16	2.23599e-12	3.20845e-18	1.71554e-13	2.43933e-11	3.75854e-15	1.10674e-13	1.11941e-17	9.60835e-20	1.79015e-17	6.12382e-18	9.11392e-20	2.45612e-09	1.92995e-16	0.996677	5.20193e-11	7.83212e-12	1.03494e-15	2.28053e-11	0.112984	2.39205e-12	6.94551e-22	4.8362e-10	2.08862e-18	0.276329	2.17706e-15
	Beaulieu	Hampshire Basin	3.0009e-18	6.30923e-19	1.29996e-16	1.59703e-19	3.65666e-20	1.5872e-19	1.63104e-20	8.27269e-22	4.71225e-18	4.26433e-21	8.60882e-20	7.13799e-16	5.57144e-22	2.60239e-16	4.06596e-15	1.25919e-19	1.35855e-15	3.83493e-21	7.92824e-23	1.97282e-17	4.54386e-22	5.09178e-26	2.25896e-10	3.59514e-20	0.000788882	6.91355e-15	6.75776e-16	1.15784e-17	1.93568e-12	9.57728e-05	1.29233e-16	5.24877e-25	5.65086e-13	1.22227e-21	0.00179443	7.92051e-18
	Itchen	Hampshire Basin	2.38397e-13	4.66818e-16	7.88581e-13	2.69146e-18	2.34964e-16	6.71374e-21	3.86776e-17	9.9875e-20	4.11664e-15	1.11392e-16	4.26807e-14	1.47795e-16	1.43057e-16	3.75044e-13	1.09522e-11	7.88092e-16	1.42082e-13	2.91776e-15	2.35738e-18	7.6033e-16	1.71065e-16	1.07161e-17	1.10483e-08	2.29489e-16	2.56676e-08	8.99566e-13	2.71636e-13	2.27711e-17	2.3701e-11	3.05255e-05	1.03428e-11	3.8808e-21	7.56317e-06	2.08022e-18	0.000268385	3.51012e-16
	Test	Hampshire Basin	1.0944e-12	1.35602e-20	5.00349e-20	4.63307e-16	5.82308e-18	4.50372e-25	9.61816e-18	3.62071e-25	8.63846e-16	2.31276e-19	6.81811e-15	4.54224e-20	4.28469e-20	2.01958e-19	1.55678e-13	4.16559e-20	7.83079e-15	9.33477e-21	9.04823e-22	1.59477e-15	6.65358e-19	1.27736e-20	3.15498e-16	1.32508e-17	7.32732e-09	6.72471e-12	4.90323e-11	1.22137e-23	1.1131e-18	1.1868e-08	7.33256e-21	1.74202e-25	1.36632e-10	9.98124e-19	0.00449261	7.77896e-18
	Hamble	Hampshire Basin	6.03404e-11	7.89143e-14	7.36758e-13	4.09165e-17	7.99864e-15	7.69657e-22	3.10371e-17	1.37675e-22	7.6409e-15	5.66902e-17	2.31522e-13	3.99848e-16	1.06319e-15	6.89569e-14	7.81712e-11	1.19136e-18	4.48746e-12	6.48189e-18	5.18992e-18	1.98844e-14	2.459e-16	6.5979e-20	5.92999e-10	1.89175e-14	2.74178e-06	8.07701e-10	2.4993e-13	1.50434e-17	8.3137e-12	0.0165659	1.39203e-12	1.14764e-19	2.55671e-07	2.94995e-18	0.00956994	9.13009e-16
	Meon	Hampshire Basin	9.12976e-10	1.79731e-15	6.00844e-14	3.8561e-15	8.55742e-16	9.18316e-21	7.18051e-16	6.49148e-22	2.0138e-15	4.02805e-16	7.37364e-13	4.48551e-14	1.27748e-14	1.18269e-13	1.92398e-10	1.3734e-17	1.14459e-12	8.27257e-17	2.34281e-19	8.30536e-16	1.5612e-15	3.51932e-17	2.77595e-09	1.20807e-14	1.09091e-08	1.17316e-09	7.64178e-11	6.88087e-18	7.85097e-13	0.000380467	5.14023e-10	1.93189e-20	0.000896868	3.12178e-17	0.00726113	7.75885e-16
	Wallington	Hampshire Basin	3.79784e-15	3.8879e-19	7.81275e-18	3.97068e-22	2.71961e-21	1.69161e-26	2.50366e-20	4.37313e-24	1.52033e-16	3.6041e-21	1.8716e-20	1.33126e-19	2.50796e-19	4.67217e-18	5.09718e-14	1.50132e-19	1.18046e-17	1.64476e-19	2.19343e-21	7.42658e-20	2.18682e-21	1.76773e-19	6.16899e-14	1.72818e-20	8.87783e-07	3.62223e-12	3.03159e-16	5.07602e-20	9.84989e-17	9.49494e-05	2.82893e-14	5.98985e-27	1.68326e-14	3.0597e-23	0.00781991	1.41419e-19
	Eastern Yar	South east England	5.84851e-14	3.74041e-20	5.92487e-16	5.75062e-14	3.02668e-19	7.12639e-25	4.82579e-18	7.52769e-19	1.57859e-15	9.8676e-17	4.90024e-18	3.06467e-16	9.80683e-21	1.01958e-17	1.91463e-12	9.12521e-18	7.8322e-15	3.85204e-20	3.82209e-23	2.58911e-17	2.26421e-20	2.08178e-19	6.59259e-14	3.40659e-15	8.04879e-09	4.31558e-08	5.75876e-11	3.53949e-21	1.21374e-19	2.88888e-10	4.60355e-16	2.84728e-25	5.69661e-11	3.60928e-17	3.16207e-05	4.95002e-16
	Arun	South east England	5.81716e-11	9.14215e-20	2.40726e-18	3.7011e-14	4.68627e-18	4.94538e-23	1.54312e-18	6.27813e-18	3.77505e-19	2.28426e-12	1.62706e-15	4.15968e-18	6.39038e-16	2.45661e-17	2.31436e-09	8.94963e-17	1.05769e-13	1.06498e-14	6.09442e-20	4.98525e-20	1.12947e-14	6.38692e-13	6.73298e-13	1.40968e-11	1.1115e-12	1.28349e-10	8.11343e-11	1.31687e-21	5.86295e-20	1.06813e-10	1.41892e-11	2.90749e-25	8.19043e-10	9.95329e-11	5.32586e-08	8.77927e-19
	Adur	South east England	9.75715e-12	3.59509e-20	1.27828e-17	1.97069e-13	4.14898e-13	3.74713e-18	3.58253e-16	1.70883e-17	1.72593e-12	3.74258e-14	8.70157e-16	5.83232e-17	3.39722e-14	7.41553e-17	8.58334e-13	1.07779e-16	5.1763e-13	2.38423e-16	1.96095e-19	2.68792e-14	1.79574e-20	6.81346e-18	2.23249e-14	2.47516e-12	3.97357e-13	6.85428e-11	1.69915e-12	1.38976e-15	1.22118e-16	1.61813e-13	3.19326e-15	1.65137e-19	3.05771e-11	1.14265e-13	2.05748e-09	1.465e-14
	Sussex Ouse	South east England	8.16505e-12	6.89131e-16	4.82847e-15	4.53488e-12	6.58712e-12	2.38827e-18	5.49421e-16	4.79311e-16	3.60556e-12	1.83192e-12	2.71615e-15	5.56705e-16	2.31922e-12	4.23971e-12	1.36021e-12	6.57418e-16	1.43879e-12	6.34022e-16	2.13575e-18	5.26711e-13	2.73321e-18	1.96383e-14	3.13974e-11	4.30625e-14	2.21537e-10	1.42142e-07	6.19498e-11	1.24617e-13	1.63331e-12	2.58686e-08	2.57089e-10	4.54261e-18	1.17985e-07	8.01485e-13	1.23234e-06	2.09399e-12
	Eastern Rother	South east England	3.68096e-11	2.47242e-14	4.15351e-13	2.73126e-11	9.9192e-13	2.55356e-17	8.49181e-17	8.07948e-15	4.80494e-12	7.47314e-13	1.01088e-11	4.5035e-15	3.70858e-12	2.44908e-10	3.94814e-10	1.15663e-15	3.57187e-11	3.83485e-15	9.05217e-18	1.37844e-11	9.00966e-15	8.56696e-14	1.20646e-11	2.90974e-11	1.3893e-12	7.99437e-08	7.88608e-10	5.56626e-13	3.03127e-10	1.8297e-05	1.91042e-09	6.98398e-18	4.72579e-06	5.42935e-13	0.00157597	1.68495e-13
	Dour	South east England	5.48953e-12	6.44475e-18	3.03037e-15	7.53329e-15	6.92922e-10	2.69997e-21	7.04981e-16	1.86635e-17	4.00853e-14	3.3318e-14	2.55772e-18	8.0109e-18	7.72169e-13	1.40558e-15	1.04017e-12	3.60613e-18	2.2827e-13	6.503e-17	1.78775e-14	2.36879e-17	1.25467e-11	9.04589e-13	1.03583e-12	2.23289e-11	6.30635e-19	1.25815e-11	1.63622e-14	1.79246e-21	2.95304e-15	4.67108e-11	5.56668e-08	7.90264e-22	1.65126e-08	2.1355e-12	1.146e-07	2.3886e-23
	Great Stour	South east England	3.23142e-13	3.81433e-18	3.60536e-18	9.10193e-17	3.52752e-19	3.98265e-26	3.05845e-18	5.22205e-20	4.75788e-23	8.68052e-18	8.80062e-19	4.21064e-20	4.20203e-17	7.44197e-19	1.90151e-14	3.43393e-18	9.91731e-15	5.3215e-22	1.61184e-24	7.93776e-21	1.62926e-20	5.48713e-18	4.47106e-17	1.2634e-16	1.03518e-14	1.48206e-15	5.82012e-15	1.3061e-17	2.15542e-18	1.49956e-14	2.98319e-14	3.06257e-24	2.72374e-13	5.37171e-19	3.84254e-12	1.31446e-21
	Medway	Thames & East Anglia	6.15421e-11	7.20239e-17	1.61485e-23	4.97809e-20	4.6402e-14	4.94651e-25	9.79711e-19	2.08201e-27	6.85887e-22	6.9628e-15	2.52775e-20	2.34268e-19	1.02087e-20	6.1358e-20	8.2059e-17	2.03594e-10	3.84818e-12	9.38508e-26	3.29567e-22	1.38541e-15	6.41775e-26	1.91541e-25	7.37343e-20	7.86691e-16	5.96637e-15	5.26681e-12	2.93762e-13	1.14298e-20	3.69101e-15	7.08189e-09	6.31943e-20	4.15957e-24	2.26448e-16	5.1989e-23	3.04681e-14	1.94407e-22
	Thames	Thames & East Anglia	8.98528e-13	3.14854e-21	2.47826e-16	4.70752e-20	4.92978e-16	2.03309e-18	1.13065e-17	9.44146e-21	1.55046e-14	2.67894e-14	4.28676e-14	1.05524e-17	1.83158e-14	6.67934e-14	4.88057e-14	1.9926e-16	2.26272e-10	9.93584e-18	2.55315e-21	6.94673e-17	1.23521e-18	4.92236e-17	3.0504e-12	2.86142e-15	1.76671e-14	6.49136e-13	1.61793e-09	3.44492e-23	4.68469e-17	0.0281809	6.23357e-22	2.03928e-25	7.15859e-08	2.76817e-18	0.0198718	1.0528e-20
	Belstead Brook	Thames & East Anglia	1.60602e-15	3.66345e-21	3.96875e-17	8.61457e-17	7.78943e-23	1.67924e-23	2.14214e-24	7.8332e-24	3.68243e-18	1.10532e-21	3.79399e-23	4.64935e-24	4.39931e-20	3.23218e-21	8.96159e-16	1.3982e-22	6.0319e-22	1.14863e-24	8.07225e-27	2.96705e-24	4.09028e-20	4.05892e-22	4.814e-19	2.786e-22	1.0193e-19	5.36707e-13	9.63695e-13	2.62418e-24	2.94934e-22	0.000107281	1.26085e-16	1.14239e-28	1.23323e-10	5.33345e-19	2.65305e-09	2.22214e-22
	Wensum	Thames & East Anglia	3.65507e-21	1.32474e-25	3.19999e-31	4.59446e-30	6.86366e-29	7.83832e-35	1.0228e-32	3.19092e-34	1.36859e-26	7.01733e-23	9.50789e-28	8.69205e-30	4.53145e-23	3.88188e-26	1.34654e-24	2.20763e-31	3.83091e-25	4.19967e-31	1.34721e-31	2.95918e-26	9.09711e-29	1.04049e-29	1.35725e-17	1.11168e-26	2.71906e-26	5.96843e-20	2.35782e-17	1.55809e-25	5.35685e-30	3.64729e-09	4.75737e-34	4.30849e-34	6.28328e-23	8.91173e-28	5.78714e-09	4.93953e-28
	Glaven	Thames & East Anglia	1.32647e-11	2.78024e-16	6.9869e-17	1.82516e-15	4.03819e-14	2.45811e-16	1.0593e-19	1.05132e-17	8.69533e-15	1.29342e-10	3.84655e-09	5.92982e-16	1.26548e-15	1.15143e-12	3.46813e-11	2.21672e-15	2.99369e-11	1.99111e-15	5.18658e-19	7.18603e-14	5.37037e-15	4.23181e-17	4.86024e-07	1.21055e-13	3.53271e-14	1.5686e-10	7.82066e-07	2.00659e-14	6.30977e-11	0.0345979	1.29577e-15	4.43564e-20	3.84e-09	7.85247e-16	0.000698888	6.55764e-15
	Nar	Thames & East Anglia	3.24651e-13	5.88231e-17	1.80923e-17	1.37782e-12	2.94838e-10	7.78075e-16	2.50315e-17	1.76505e-14	6.41189e-15	3.52142e-09	7.44432e-12	1.77599e-12	8.50517e-09	1.32369e-09	2.7483e-09	1.8311e-14	1.68103e-11	6.52144e-15	6.18443e-18	1.04161e-13	4.29372e-17	2.86588e-16	0.00312369	1.35294e-08	6.99793e-11	1.21021e-09	8.70481e-07	1.70783e-10	8.89091e-12	0.000760179	4.247e-14	3.68863e-20	3.13437e-11	1.42307e-14	3.81957e-05	6.32515e-17
	Yorkshire Esk	North East England	0.926269	0.00886308	0.0649105	0.0816144	0.939019	0.829976	0.371955	0.761324	0.674289	0.72815	0.377863	0.32113	0.987501	0.38744	0.844316	0.0363762	0.832974	0.0306157	0.405923	0.000148095	0.985137	0.00715572	0.0100302	0.234099	1.11605e-13	0.000153542	0.823249	1.28228e-06	0.000219451	5.25864e-05	0.220539	0.0732375	0.011111	0.955725	1.03154e-13	0.96413
	Tyne	North East England	3.38488e-07	1.91376e-10	1.08678e-10	1.97085e-06	2.95329e-07	5.42436e-08	2.96192e-08	1.54473e-10	3.92411e-08	2.09471e-08	3.01204e-08	2.69547e-08	7.57466e-10	1.53125e-09	4.04927e-08	1.0209e-08	5.64371e-08	7.85961e-08	2.65413e-07	2.70638e-09	3.80776e-08	2.02013e-11	4.51783e-08	1.098e-08	4.52334e-19	2.29475e-08	7.04753e-06	1.18902e-10	2.87189e-07	3.11819e-11	8.45427e-07	6.13895e-08	3.13508e-06	1.98669e-06	2.59462e-19	9.87762e-07
	Coquet	North East England	0.0736435	0.991134	0.93496	0.917551	0.059318	0.169996	0.628035	0.238197	0.325702	0.249209	0.618755	0.678748	0.0124902	0.612533	0.155681	0.963621	0.164351	0.966352	0.594017	0.999809	0.0148598	0.992843	0.978954	0.72609	1.92625e-11	0.997757	0.171725	0.999999	0.999748	8.61198e-06	0.775191	0.926762	0.98521	0.0442622	3.378e-13	0.0358668
	Tweed	North East England	5.68343e-07	9.66523e-08	0.000124049	1.59955e-07	0.00146844	2.78903e-05	9.64222e-06	0.000479381	1.08593e-06	3.19095e-06	2.56695e-05	8.19757e-08	2.98753e-06	9.23624e-07	1.90781e-06	1.22653e-07	3.44774e-05	0.00303248	5.9999e-05	3.98042e-05	2.82041e-06	5.97936e-07	1.76858e-06	2.08888e-05	6.88394e-18	2.15962e-05	0.00205803	5.71446e-08	1.3223e-05	2.67518e-06	0.00373476	6.23564e-08	4.69366e-09	1.05094e-05	1.47818e-15	8.99142e-07
	Aber Wrac'h	Bretagne	2.62073e-12	7.82718e-24	3.26387e-27	6.13759e-16	1.68749e-11	9.10814e-26	7.55174e-25	9.04228e-23	7.23568e-15	9.23259e-16	8.7036e-21	7.02375e-16	7.97704e-17	1.30499e-17	2.30592e-21	1.98637e-18	3.25362e-17	2.42867e-26	4.44693e-23	1.53249e-19	1.22923e-24	1.29563e-27	2.98859e-18	3.38388e-15	7.35493e-20	1.06233e-14	5.38646e-16	2.18436e-23	1.07572e-19	0.00126556	2.99395e-18	3.25209e-23	5.01796e-20	1.2699e-25	3.28436e-10	1.10921e-19
	Flèche	Bretagne	2.02664e-18	5.53328e-30	9.32872e-30	7.38875e-20	1.61466e-24	3.38552e-35	8.7893e-34	1.88791e-24	4.45957e-21	1.05384e-15	3.50059e-20	3.8935e-25	1.98766e-22	2.44528e-20	5.85458e-28	2.86593e-25	7.80651e-20	1.51667e-32	2.83594e-32	1.49368e-29	8.19933e-24	5.91596e-28	1.83668e-18	5.53656e-22	2.03746e-18	3.77476e-19	2.64066e-20	1.31076e-37	7.80059e-24	0.00185179	2.99287e-23	1.07623e-32	4.67859e-25	1.77614e-30	1.29503e-16	1.09307e-27
	Kérallé	Bretagne	1.82823e-19	1.03658e-26	3.00766e-31	4.57253e-22	7.50983e-27	1.82879e-37	1.76154e-30	4.87263e-26	9.42711e-25	1.49034e-19	3.84215e-23	3.40422e-24	1.67175e-26	2.65128e-24	6.95751e-31	1.09426e-25	5.42581e-23	2.711e-33	2.8681e-34	3.08358e-31	2.33681e-27	7.25106e-29	1.11937e-19	5.74645e-25	2.28069e-23	1.04049e-21	5.50738e-21	1.21853e-34	4.80548e-22	8.1029e-05	6.41062e-23	8.73208e-32	5.99329e-25	1.91758e-30	5.75672e-16	1.57141e-28
	Guillec	Bretagne	1.51573e-24	4.83374e-32	8.83702e-39	1.01205e-28	3.2222e-21	2.02808e-36	1.22645e-34	1.32236e-30	7.42309e-26	1.06852e-21	1.13854e-27	8.15831e-25	5.77414e-24	1.25657e-23	5.52873e-35	3.14925e-32	1.55741e-26	1.04992e-41	1.46987e-37	1.47374e-28	9.6841e-35	2.54221e-33	4.43535e-27	3.04002e-30	3.95771e-28	1.51347e-25	4.03165e-27	1.00494e-35	2.28269e-23	2.58237e-07	1.81389e-29	1.92095e-30	1.73317e-23	2.44855e-34	2.05126e-13	8.50183e-34
	Horn	Bretagne	2.96269e-17	2.11805e-24	2.75816e-35	2.52202e-20	7.0083e-23	3.17003e-34	8.69467e-31	4.27368e-30	1.41734e-22	1.55131e-21	3.61427e-25	3.3572e-22	2.25579e-25	3.07596e-22	9.61556e-29	1.51559e-32	5.97374e-24	8.44552e-35	1.49106e-31	3.60844e-27	1.59754e-27	1.97649e-30	2.64459e-21	2.23699e-26	2.4062e-27	1.53736e-21	4.75099e-23	1.65331e-33	1.98422e-23	2.71833e-09	4.74405e-26	5.07531e-29	5.63101e-25	8.13426e-31	8.64483e-16	2.82632e-31
	Yar	Bretagne	7.11541e-15	3.06903e-22	6.79236e-24	2.14488e-15	5.70072e-14	1.08376e-25	7.04071e-25	1.02391e-17	4.86174e-18	3.54407e-14	2.10007e-19	1.51475e-15	8.29199e-21	6.84673e-22	1.66967e-24	1.03951e-20	9.44282e-15	2.79163e-26	2.30206e-27	6.12209e-21	1.72174e-23	1.40559e-23	1.49164e-16	8.43956e-19	4.98852e-21	2.52195e-17	2.57335e-16	1.95183e-21	3.04457e-16	4.38065e-05	2.22625e-18	4.2441e-22	5.21385e-15	3.8733e-24	2.87629e-12	3.78851e-20
	Léguer	Bretagne	3.819e-16	5.51478e-21	4.63732e-19	6.05415e-15	3.02022e-15	3.38768e-25	5.4448e-25	2.66798e-19	1.34568e-15	6.88683e-13	4.23673e-15	3.13011e-19	4.1832e-18	4.22832e-16	3.12564e-22	1.40626e-20	6.95254e-15	8.23392e-26	6.21077e-24	2.23732e-16	2.19702e-19	6.8604e-20	1.53611e-14	1.96739e-16	9.11558e-21	2.20642e-15	1.32225e-15	2.2749e-20	1.39412e-15	4.3872e-05	6.96484e-19	5.37863e-19	4.68995e-17	4.61788e-22	9.19958e-12	3.36193e-19
	Ic	Bretagne	2.06193e-10	1.59865e-19	1.39925e-15	3.29746e-06	8.36543e-09	2.97285e-17	5.16907e-15	1.55726e-12	1.27616e-09	6.52074e-06	3.732e-10	1.62735e-11	1.36139e-11	3.03292e-10	1.41708e-11	1.04321e-13	1.2723e-08	6.23277e-17	6.00873e-17	1.58237e-13	1.38271e-12	5.36688e-12	2.91239e-07	7.51212e-11	1.18767e-14	3.11885e-08	8.43236e-11	9.03935e-20	1.70366e-12	1.50304e-05	4.09342e-12	3.70837e-17	1.58855e-10	3.26254e-14	6.41345e-11	2.15995e-13
	Frémur	Bretagne	5.04958e-13	1.33702e-19	2.16321e-17	2.19647e-07	7.41926e-14	1.28108e-16	1.27681e-14	1.44218e-11	3.9575e-14	6.91636e-10	1.0001e-09	1.99467e-14	1.02604e-13	1.56071e-10	5.25309e-17	6.19538e-13	4.92265e-14	6.52529e-19	3.74278e-21	7.14408e-13	4.72185e-13	1.9432e-15	3.8244e-07	1.08361e-15	6.52283e-13	5.1998e-11	3.15975e-11	7.97037e-20	3.17335e-13	0.046887	1.7031e-13	5.42266e-17	1.17179e-13	3.37573e-17	6.93719e-11	3.44086e-14
	Couesnon	Bretagne	2.87262e-15	2.2202e-24	6.56796e-23	1.5764e-16	2.62062e-14	3.28666e-24	4.15339e-21	9.72039e-22	6.19398e-20	1.93684e-16	1.11047e-17	1.86297e-19	2.06203e-17	1.40501e-17	5.28114e-22	1.99246e-14	2.06702e-15	5.48511e-25	8.73909e-27	2.03416e-24	1.41746e-24	4.24974e-21	2.13402e-16	1.99227e-14	3.0679e-22	1.00591e-17	9.36092e-15	6.6448e-26	1.74345e-19	8.3398e-08	8.80552e-20	2.04832e-23	1.60465e-17	3.21605e-24	1.67509e-10	7.98459e-18
	Selune	Bretagne	9.14308e-11	6.37103e-17	2.05746e-16	5.3537e-12	2.62815e-11	3.88666e-19	4.28833e-18	1.47337e-17	1.13389e-10	1.66354e-12	2.16648e-13	1.6965e-16	7.74972e-15	5.61893e-13	3.90349e-19	5.19338e-16	7.45591e-10	6.97201e-21	2.33461e-18	2.99382e-16	9.52387e-17	6.67483e-15	7.67711e-11	7.88361e-14	1.8543e-14	1.15511e-11	4.85163e-13	2.45584e-23	9.59988e-15	0.000759127	1.66624e-12	1.07187e-20	1.91614e-13	4.10364e-19	2.1965e-07	1.33545e-14
	Sée	Bretagne	1.24428e-11	2.89535e-19	3.48911e-18	1.31385e-16	1.21947e-13	3.00487e-22	5.48918e-24	5.54506e-23	5.6258e-13	1.11001e-18	1.39087e-17	3.47118e-21	1.57355e-17	3.47451e-15	5.17863e-25	3.88093e-19	6.11596e-15	4.22178e-24	5.78108e-20	3.48397e-18	5.20608e-22	2.76883e-21	7.12727e-17	3.446e-17	7.21457e-19	4.61876e-14	1.85468e-16	5.18925e-25	5.59422e-17	3.01328e-05	3.01514e-16	1.04751e-19	3.02347e-15	1.06297e-21	1.11539e-09	2.15042e-21
	Sienne	Bretagne	1.22714e-18	7.6716e-25	2.87207e-26	1.142e-23	8.33272e-19	1.82092e-31	5.14e-28	6.72624e-27	5.4324e-21	3.36969e-20	1.50221e-21	1.69171e-22	3.88285e-23	2.69923e-22	3.27525e-27	1.84755e-23	1.27902e-18	3.99112e-28	5.0304e-30	1.29949e-26	2.74703e-29	9.24102e-25	4.09891e-19	3.30559e-20	6.11676e-18	1.76633e-20	8.41546e-18	2.10039e-25	1.85588e-22	5.18787e-06	6.44032e-24	1.87476e-27	2.2515e-21	7.26176e-29	7.17687e-14	2.61965e-20
	Saire	Bretagne	1.54319e-13	5.30567e-20	1.26864e-16	1.37416e-12	9.71936e-16	4.76933e-24	2.24387e-23	7.39442e-24	5.53524e-16	6.88947e-13	2.72966e-13	3.40106e-16	1.01839e-21	3.89195e-17	3.52587e-18	2.08191e-19	2.82097e-17	7.13299e-27	2.06289e-23	2.86202e-17	3.75092e-20	5.26701e-21	6.42316e-17	1.29994e-17	3.21427e-13	1.52656e-14	2.33429e-15	1.11989e-20	2.23281e-19	1.53642e-08	2.67282e-15	6.97891e-21	5.17179e-16	1.03922e-19	6.27379e-08	8.63447e-19
	Vire	Lower Normandie	3.19732e-07	6.67197e-16	1.22911e-15	7.19092e-07	6.60089e-08	1.90472e-13	1.8648e-14	4.30941e-15	2.73238e-11	1.21007e-08	1.94618e-10	5.53679e-11	5.78066e-13	1.77821e-08	1.94737e-11	3.66711e-13	8.32644e-07	5.2431e-13	4.68735e-16	1.21507e-12	3.65387e-13	2.15081e-14	2.1042e-07	1.07399e-10	4.78247e-13	3.64518e-06	3.9526e-08	1.17665e-14	4.13778e-11	0.000289162	3.75529e-10	3.86917e-17	5.2351e-09	3.4021e-13	1.36202e-06	2.80681e-12
	Seulles	Lower Normandie	3.41361e-07	6.41001e-14	1.723e-14	1.32313e-09	1.84015e-12	5.83322e-22	3.34232e-14	2.57111e-21	3.82926e-14	9.70162e-09	2.06459e-13	1.48382e-15	1.1244e-14	2.32976e-11	1.30335e-15	1.51029e-14	5.44219e-14	2.3258e-16	2.47463e-17	1.35668e-15	8.86179e-17	6.49149e-15	2.28375e-10	3.06291e-13	4.80953e-12	1.54428e-09	6.88806e-09	9.01548e-19	9.28043e-16	3.86176e-07	1.97371e-15	1.03751e-20	2.93795e-10	2.50618e-17	0.000158812	3.44314e-15
	Orne	Lower Normandie	4.65445e-05	2.94207e-06	8.53259e-07	0.000709861	3.72721e-06	1.81496e-11	2.62153e-07	1.37091e-10	7.03162e-06	0.00010689	1.39599e-05	7.35397e-07	9.70655e-08	1.57478e-05	6.3453e-07	2.86385e-07	0.000815721	2.76848e-08	2.73858e-10	8.49848e-08	6.08754e-08	2.10727e-08	0.0042144	8.00337e-05	1.55108e-11	0.000247343	0.00212325	5.77519e-09	1.8492e-05	0.249741	0.000528398	1.55469e-10	0.000551233	2.62759e-08	0.000165025	9.50457e-07
	Dives	Lower Normandie	7.97228e-13	1.3605e-21	3.60593e-19	3.58466e-14	2.08936e-13	8.90225e-22	2.04606e-14	3.62778e-26	9.8274e-15	7.9898e-16	3.32234e-13	1.59935e-18	9.63413e-17	5.25152e-12	6.45204e-15	2.30574e-14	1.96574e-14	6.61534e-19	2.05619e-16	5.49244e-19	5.02192e-18	8.2116e-19	2.357e-12	8.30156e-12	1.43939e-16	6.45691e-12	1.03397e-11	9.15245e-23	4.13808e-19	5.23163e-12	5.97639e-15	5.35963e-21	1.55168e-15	5.05722e-17	9.65192e-15	3.97871e-14
	Touques	Lower Normandie	3.92017e-06	1.95325e-12	7.65198e-12	2.25575e-05	5.7921e-09	1.17356e-16	1.04788e-09	3.91913e-15	5.92131e-09	2.19635e-10	1.08914e-09	1.47705e-12	1.43536e-09	3.85654e-09	1.52575e-11	3.36314e-10	1.89689e-10	2.21989e-13	2.5108e-11	1.35021e-10	5.02272e-13	2.23199e-10	2.81744e-08	2.10273e-07	2.19358e-11	1.87558e-05	6.41474e-06	1.33031e-14	3.00028e-12	4.9825e-07	3.943e-11	5.28304e-16	9.96333e-10	1.44686e-12	4.09785e-11	3.26448e-12
	Seine	Lower Normandie	1.19813e-10	3.9706e-16	3.31099e-14	9.16054e-11	1.84491e-10	3.50533e-22	1.19634e-16	6.5573e-18	3.82832e-11	4.40137e-08	9.61306e-14	4.25824e-15	9.86253e-12	1.37023e-10	3.30077e-12	5.57636e-16	1.0569e-10	4.71033e-17	3.3729e-19	1.31426e-15	1.12149e-16	1.37552e-13	5.39447e-10	8.27613e-11	2.91747e-12	2.28704e-10	1.02959e-09	5.63991e-19	9.62617e-13	5.194e-06	4.77437e-11	5.99656e-21	3.31387e-08	3.79071e-15	6.00473e-08	2.4232e-14
	Valmont	Upper Normandie	5.36094e-10	4.81897e-16	7.40099e-14	4.89163e-11	1.01972e-11	2.76014e-15	7.77347e-14	1.15623e-12	2.68202e-12	8.79989e-12	1.28244e-10	3.55402e-13	1.02811e-11	2.34853e-10	2.46472e-12	7.45851e-14	1.48678e-10	1.26478e-13	1.70516e-16	1.11491e-14	1.8031e-13	5.57758e-13	1.47987e-10	2.30221e-12	5.65996e-18	8.40237e-10	3.58526e-10	1.70299e-16	6.47758e-12	1.4496e-07	8.23715e-08	1.54517e-16	1.30836e-07	2.095e-11	1.1786e-10	1.00482e-11
	Durdent	Upper Normandie	4.06055e-15	3.77716e-20	2.13914e-19	1.1776e-15	5.78751e-16	7.69643e-22	1.31824e-19	2.67001e-20	1.14342e-13	8.40385e-17	6.38215e-16	1.05201e-16	8.11304e-16	2.61621e-11	3.80096e-15	5.6069e-17	2.06774e-15	1.58818e-18	1.47518e-18	1.56988e-16	7.73928e-20	8.46226e-18	9.33448e-13	1.44018e-17	7.19905e-20	2.94035e-15	7.15675e-13	2.76821e-19	1.44677e-18	6.3928e-08	1.30703e-13	1.09822e-22	1.79961e-12	2.41334e-16	1.00327e-12	2.6668e-15
	Saâne	Upper Normandie	1.41017e-13	8.91409e-15	4.149e-13	9.51243e-16	3.00598e-13	4.96218e-21	8.93207e-15	5.45568e-17	7.00948e-15	1.13807e-13	1.30362e-16	4.02115e-17	7.47537e-13	2.06361e-10	1.33517e-11	1.07965e-14	1.60157e-12	1.90275e-13	1.78406e-14	5.46436e-15	1.10819e-16	4.63348e-15	2.09699e-10	1.18192e-12	9.45711e-16	6.37851e-11	6.07675e-14	8.27723e-17	2.07357e-14	8.21581e-07	1.29066e-10	7.19358e-21	8.91928e-09	2.73132e-15	6.60208e-11	1.60292e-12
	Scie	Upper Normandie	4.06374e-13	3.41715e-17	6.35682e-17	2.04233e-16	1.78558e-16	3.34986e-23	1.21683e-15	3.82938e-16	1.41749e-17	4.04075e-13	1.35765e-17	1.30118e-14	5.40241e-14	1.52223e-14	1.21751e-11	2.25453e-18	3.16036e-14	3.65672e-17	9.68558e-19	5.33067e-17	2.3399e-17	1.88483e-18	6.76882e-14	6.93474e-19	4.0992e-13	1.02427e-10	1.338e-14	1.02401e-18	1.31205e-16	1.73462e-08	1.05378e-11	5.20895e-23	4.82693e-10	8.77653e-16	1.14757e-09	3.04629e-15
	Arques	Upper Normandie	1.36464e-12	1.45605e-14	2.02548e-11	9.4402e-10	1.2264e-12	1.63485e-18	9.895e-14	2.08115e-14	8.56117e-14	5.50718e-10	6.25463e-12	2.43305e-14	3.91828e-11	1.94712e-09	6.04338e-12	1.68183e-10	2.9055e-11	5.1723e-16	6.07397e-15	1.26869e-13	1.83718e-14	7.26872e-13	6.18396e-09	1.96612e-10	2.73616e-13	8.32628e-10	3.09973e-09	2.64786e-13	3.17076e-12	0.000198101	7.06491e-08	2.28524e-17	3.18356e-07	1.23993e-12	2.93279e-08	3.51556e-09
	Yères	Upper Normandie	6.38184e-16	9.53188e-19	3.45533e-16	1.35828e-17	2.96468e-17	9.99378e-26	3.09172e-16	2.70799e-21	2.69624e-14	1.02044e-14	4.87045e-17	8.13819e-22	3.3401e-13	4.61348e-12	2.11246e-13	2.50235e-18	1.37813e-16	4.47806e-21	2.19654e-16	8.02194e-14	1.14641e-19	3.47329e-19	8.06023e-14	7.36947e-18	2.40424e-17	1.60306e-12	4.15271e-17	1.00161e-21	2.2891e-17	1.13678e-05	7.04609e-18	1.75481e-22	2.4597e-11	1.3488e-18	1.22564e-09	1.67163e-13
	Bresle	Upper Normandie	9.06474e-13	1.27229e-14	4.86497e-12	1.49743e-11	3.1814e-13	8.62738e-20	1.79908e-11	1.31844e-13	1.69282e-12	1.52887e-08	9.00255e-12	4.23396e-15	2.87719e-09	5.03417e-07	4.25327e-11	1.91333e-11	2.1391e-12	1.97817e-13	3.57438e-14	6.89593e-13	6.04524e-13	7.4121e-12	4.15529e-08	5.92955e-10	4.1983e-14	1.21435e-11	9.4845e-08	9.83868e-16	2.86552e-14	1.74777e-05	2.96926e-09	1.41962e-19	5.50358e-07	5.00178e-12	1.41222e-08	9.03336e-10
	Somme	Upper Normandie	1.75293e-08	1.26561e-15	3.94217e-14	5.50835e-10	2.17509e-11	1.3823e-19	3.2118e-13	1.06383e-14	2.00517e-10	2.97036e-09	1.43622e-11	2.22877e-14	2.1487e-11	8.86171e-09	2.32076e-11	3.30461e-11	4.14017e-10	3.92146e-16	1.65602e-12	9.33004e-10	3.92088e-13	1.9619e-12	6.19891e-10	1.1277e-11	1.81459e-16	1.02461e-08	3.80456e-07	1.88269e-15	3.61313e-13	3.20923e-06	2.74892e-12	5.42485e-17	1.27434e-07	2.91771e-13	2.6132e-10	9.37426e-11
	Authie	Upper Normandie	1.14144e-11	7.03547e-17	4.25707e-20	3.33402e-18	2.47932e-14	1.37773e-21	2.47953e-15	1.2142e-17	3.38328e-14	2.5796e-13	3.28966e-16	4.18263e-18	1.50613e-09	5.39902e-07	1.78223e-12	1.97161e-15	7.96567e-14	4.58628e-16	1.1504e-15	8.72407e-14	1.30733e-19	3.17984e-17	1.18564e-12	6.0178e-16	4.6816e-15	3.00101e-15	7.93862e-13	5.73052e-22	7.06725e-17	8.3048e-08	8.48881e-16	3.75096e-23	4.78519e-11	2.58358e-16	6.41063e-09	9.37053e-14
	Canche	Upper Normandie	7.91132e-13	1.90982e-13	1.8801e-12	4.55358e-13	2.18214e-12	4.90499e-21	2.62904e-14	4.18478e-17	2.86499e-12	5.63556e-12	7.11283e-13	1.21681e-17	1.06705e-10	2.13164e-07	1.62364e-11	9.10599e-13	1.04408e-12	1.54488e-15	1.15486e-12	5.83446e-12	3.96181e-16	3.33358e-13	2.05677e-09	2.15078e-11	4.52177e-13	1.83215e-11	7.26098e-12	6.85315e-18	3.42825e-14	2.97709e-06	4.02638e-12	1.21235e-17	5.95141e-10	3.36389e-15	5.29343e-09	6.19706e-11
	Liane	Upper Normandie	1.33476e-12	3.14149e-14	6.10044e-13	3.15506e-13	3.04956e-13	5.56194e-18	2.80721e-15	2.01932e-14	9.31903e-15	1.04129e-11	1.35771e-14	6.87557e-17	4.44174e-14	8.88683e-07	2.48578e-13	3.16525e-14	3.08367e-11	8.82708e-14	3.57207e-14	6.11331e-12	6.46905e-15	6.78126e-15	1.49821e-10	1.02009e-13	1.07338e-15	2.5207e-13	2.48592e-11	4.58958e-15	5.24057e-13	1.81924e-05	5.41777e-11	5.6212e-19	9.34339e-11	9.89527e-13	2.71767e-10	5.50402e-13
	Slack	Upper Normandie	2.86703e-12	9.16555e-18	1.84931e-16	3.22493e-14	4.584e-10	8.11106e-19	2.57321e-16	3.22023e-16	3.25283e-16	7.01849e-10	1.97623e-16	5.90493e-15	5.83709e-12	5.40824e-07	3.25976e-12	5.90867e-13	1.63729e-12	1.56823e-13	1.19712e-15	1.75484e-13	6.54174e-16	5.0931e-13	1.55813e-09	6.09527e-13	6.32373e-17	7.17041e-12	3.20388e-14	8.91619e-16	1.55946e-14	8.73092e-08	9.27955e-13	3.3371e-20	4.52642e-10	1.51898e-12	2.65168e-10	7.76226e-14
	Skjern	Denmark	1.2814e-10	3.77258e-14	2.76207e-10	1.15019e-05	1.28722e-09	2.26857e-13	9.10773e-09	4.47174e-14	7.33252e-09	2.48239e-10	2.1374e-08	7.56535e-12	3.92516e-11	5.2349e-09	2.57382e-09	2.68799e-09	1.36441e-09	5.57007e-12	2.83925e-12	3.9113e-12	6.4425e-10	2.89855e-09	8.52803e-06	2.86269e-08	2.05855e-13	9.84952e-08	3.38063e-06	9.76224e-16	2.26167e-12	5.19959e-08	3.48908e-11	8.28317e-15	3.48267e-08	2.81126e-10	2.24251e-07	1.62345e-09
	Sneum	Denmark	2.39432e-10	1.32234e-14	1.66121e-12	1.89342e-06	1.69399e-09	2.66918e-15	1.63083e-11	2.89178e-16	2.08487e-09	6.14125e-12	5.23669e-11	9.19087e-11	3.58255e-11	5.05848e-06	1.75285e-08	5.33284e-11	1.22102e-09	1.0079e-13	1.24599e-11	5.25522e-11	2.71881e-09	4.43384e-11	3.54863e-08	2.21777e-09	1.36081e-13	6.58415e-07	2.41404e-06	2.30849e-15	4.04731e-12	0.000336745	1.06225e-09	5.73756e-17	8.12843e-10	1.27273e-11	1.8586e-06	3.56236e-10
	Hatchery J	French hatcheries	1.12e-15	8.06083e-19	7.20183e-19	9.3596e-15	3.08203e-13	1.0199e-19	3.30271e-14	1.42309e-19	3.95275e-16	4.34428e-18	1.36944e-22	3.81248e-14	1.96162e-18	2.33605e-18	6.49882e-16	7.14628e-19	6.24948e-17	4.69762e-17	3.54444e-23	2.2382e-20	3.64285e-19	4.51065e-17	6.22979e-13	1.47841e-19	7.75341e-22	6.76654e-12	1.2665e-16	1.46777e-15	2.50126e-14	2.48338e-08	5.12541e-17	1.70782e-20	2.49189e-16	6.16783e-18	2.3844e-19	2.19501e-17
	Hatchery PF	French hatcheries	1.64004e-09	1.65721e-14	8.31097e-11	3.58043e-08	3.29847e-08	1.42907e-19	1.21807e-11	8.19027e-12	1.18984e-09	3.13264e-07	5.69714e-14	7.26054e-09	3.27365e-12	7.79914e-14	1.80171e-08	1.22614e-15	7.98009e-11	3.88834e-14	6.05752e-15	2.78038e-11	1.52692e-11	6.16704e-12	1.44217e-10	4.26314e-12	2.27943e-16	1.72806e-08	6.0894e-10	2.47243e-14	9.28537e-15	2.91384e-07	1.39589e-08	1.2608e-16	5.39509e-07	9.00433e-09	3.14233e-12	5.95247e-14
cBayes	Arigideen	South east Ireland	0	0	0	0	0	0	0	0	0	0	0	0	0	0	0	0	0	0	0	0	0	0	0	0	0	0	0	0	0	0	0	0	0	0	0	0
	Colligan	South east Ireland	0	0	0	0	0	0	0	0	0	0	0	0	0	0	0	0	0	0	0	0	0	0	0	0	0	0	0	0	0	0	0	0	0	0	0	0
	Sow	South east Ireland	0	0	0	0	0	0	0	0	0	0	0	0	0	0	0	0	0	0	0	0	0	0	0	0	0	0	0	0	0	0	0	0	0	0	0	0
	Owenavaragh	South east Ireland	0	0	0	0	0	0	0	0	0	0	0	0	0	0	0	0	0	0	0	0	0	0	0	0	0	0	0	0	0	0	0	0	0	0	0	0
	Inch	South east Ireland	0	0	0	0	0	0	0	0	0	0	0	0	0	0	0	0	0	0	0	0	0	0	0	0	0	0	0	0	0	0.09	0	0	0	0	0	0
	Avoca	South east Ireland	0	0	0	0	0	0	0	0	0	0	0	0	0	0	0	0	0	0	0	0	0	0	0	0	0	0	0	0	0	0	0	0	0	0	0	0
	Nevern	Outer Bristol Channel	0	0	0	0	0	0	0	0	0	0	0	0	0	0	0	0	0	0	0	0	0	0	0	0	0	0	0	0	0	0	0	0	0	0	0	0
	West Cleddau	Outer Bristol Channel	0	0	0	0	0	0	0	0	0	0	0	0	0	0	0	0	0	0	0	0	0	0	0	0	0	0	0	0	0	0.03	0	0	0	0	0	0
	East Cleddau	Outer Bristol Channel	0	0	0	0	0	0	0	0	0	0	0	0	0	0	0	0	0	0	0	0	0	0	0	0	0	0	0	0	0	0	0	0	0	0	0	0
	Taff	Outer Bristol Channel	0	0	0	0	0	0	0	0	0	0	0	0	0	0	0	0	0	0	0	0	0	0	0	0	0	0	0	0	0	0	0	0	0	0	0	0
	Twyi	Outer Bristol Channel	0	0	0	0	0	0	0	0	0	0	0	0	0	0	0	0	0	0	0	0	0	0	0	0	0	0	0	0	0	0	0	0	0	0	0	0
	Tawe	Outer Bristol Channel	0	0	0	0	0	0	0	0	0	0	0	0	0	0	0	0	0	0	0	0	0	0	0	0	0	0	0	0	0	0	0	0	0	0	0	0
	Ogmore	Outer Bristol Channel	0	0	0	0	0	0	0	0	0	0	0	0	0	0	0	0	0	0	0	0	0	0	0	0	0	0	0	0	0	0.02	0	0	0	0	0	0
	Wye	Inner Bristol Channel	0	0	0	0	0	0	0	0	0	0	0	0	0	0	0	0	0	0	0	0	0	0	0	0	0	0	0	0	0	0	0	0	0	0	0	0
	Severn	Inner Bristol Channel	0	0	0	0	0	0	0	0	0	0	0	0	0	0	0	0	0	0	0	0	0	0	0	0	0	0	0	0	0	0	0	0	0	0	0	0
	Bristol Avon	Inner Bristol Channel	0	0	0	0	0	0	0	0	0	0	0	0	0	0	0	0	0	0	0	0	0	0	0	0	0	0	0	0	0	0	0	0	0	0	0	0
	Doniford	Outer Bristol Channel	0	0	0	0	0	0	0	0	0	0	0	0	0	0	0	0	0	0	0	0	0	0	0	0	0	0	0	0	0	0	0	0	0	0	0	0
	East Lyn	Outer Bristol Channel	0	0	0	0	0	0	0	0	0	0	0	0	0	0	0	0	0	0	0	0	0	0	0	0	0	0	0	0	0	0	0	0	0	0	0	0
	Taw	Outer Bristol Channel	0	0	0	0	0	0	0	0	0	0	0	0	0	0	0	0	0	0	0	0	0	0	0	0	0	0	0	0	0	0	0	0	0	0	0	0
	Torridge	Outer Bristol Channel	0	0	0	0	0	0	0	0	0	0	0	0	0	0	0	0	0	0	0	0	0	0	0	0	0	0	0	0	0	0	0	0	0	0	0	0
	Camel	Devon & Cornwall	0	0	0	0	0	0	0	0	0	0	0	0	0	0	0	0	0	0	0	0	0	0	0	0	0	0	0	0	0	0	0	0	0	0	0	0
	Menalhyl	Devon & Cornwall	0	0	0	0	0	0	0	0	0	0	0	0	0	0	0	0	0	0	0	0	0	0	0	0	0	0	0	0	0	0	0	0	0	0	0	0
	Red River	Land's End	0	0	0	0	0	0	0	0	0	0	0	0	0	0	0	0	0	0	0	0	0	0	0	0	0	0	0	0	0	0	0	0	0	0	0	0
	Hayle	Land's End	0	0	0	0	0	0	0	0	0	0	0	0	0	0	0	0	0	0	0	0	0	0	0	0	0	0	0	0	0	0	0	0	0	0	0	0
	Trevaylor	Land's End	0	0	0	0	0	0	0	0	0	0	0	0	0	0	0	0	0	0	0	0	0	0	0	0	0	0	0	0	0	0	0	0	0	0	0	0
	Crowlas	Land's End	0	0	0	0	0	0	0	0	0	0	0	0	0	0	0	0	0	0	0	0	0	0	0	0	0	0	0	0	0	0	0	0	0	0	0	0
	Tresillian	Devon & Cornwall	0	0	0	0	0	0	0	0	0	0	0	0	0	0	0	0	0	0	0	0	0	0	0	0	0	0	0	0	0	0	0	0	0	0	0	0
	Fal	Devon & Cornwall	0	0	0	0	0	0	0	0	0	0	0	0	0	0	0	0	0	0	0	0	0	0	0	0	0	0	0	0	0	0.01	0	0	0	0	0	0
	Fowey	Devon & Cornwall	0	0	0	0	0	0	0	0	0	0	0	0	0	0	0	0	0	0	0	0	0	0	0	0	0	0	0	0	0	0	0	0	0	0	0	0
	West Looe	Devon & Cornwall	0	0	0	0	0	0	0	0	0	0	0	0	0	0	0	0	0	0	0	0	0	0	0	0	0	0	0	0	0	0	0	0	0	0	0	0
	East Looe	Devon & Cornwall	0	0	0	0	0	0	0	0	0	0	0	0	0	0	0	0	0	0	0	0	0	0	0	0	0	0	0	0	0	0.01	0	0	0	0	0	0
	Seaton	Devon & Cornwall	0	0	0	0	0	0	0	0	0	0	0	0	0	0	0	0	0	0	0	0	0	0	0	0	0	0	0	0	0	0	0	0	0	0	0	0
	Lynher	Devon & Cornwall	0	0	0	0	0	0	0	0	0	0	0	0	0	0	0	0	0	0	0	0	0	0	0	0	0	0	0	0	0	0	0	0	0	0	0	0
	Tamar	Devon & Cornwall	0	0	0	0	0	0	0	0	0	0	0	0	0	0	0	0	0	0	0	0	0	0	0	0	0	0	0	0	0	0	0	0	0	0	0	0
	Tavy	Devon & Cornwall	0	0	0	0	0	0	0	0	0	0	0	0	0	0	0	0	0	0	0	0	0	0	0	0	0	0	0	0	0	0	0	0	0	0	0	0
	Plym	Devon & Cornwall	0	0	0	0	0	0	0	0	0	0	0	0	0	0	0	0	0	0	0	0	0	0	0	0	0	0	0	0	0	0	0	0	0	0	0	0
	Yealm	Devon & Cornwall	0	0	0	0	0	0	0	0	0	0	0	0	0	0	0	0	0	0	0	0	0	0	0	0	0	0	0	0	0	0	0	0	0	0	0	0
	Erme	Devon & Cornwall	0	0	0	0	0	0	0	0	0	0	0	0	0	0	0	0	0	0	0	0	0	0	0	0	0	0	0	0	0	0	0	0	0	0	0	0
	Devon Avon	Devon & Cornwall	0	0	0	0	0	0	0	0	0	0	0	0	0	0	0	0	0	0	0	0	0	0	0	0	0	0	0	0	0	0.01	0	0	0	0	0	0
	Dart	Devon & Cornwall	0	0	0	0	0	0	0	0	0	0	0	0	0	0	0	0	0	0	0	0	0	0	0	0	0	0	0	0	0	0	0	0	0	0	0	0
	Teign	Devon & Cornwall	0	0	0	0	0	0	0	0	0	0	0	0	0	0	0	0	0	0	0	0	0	0	0	0	0	0	0	0	0	0	0	0	0	0	0	0
	Exe	Devon & Cornwall	0	0	0	0	0	0	0	0	0	0	0	0	0	0	0	0	0	0	0	0	0	0	0	0	0	0	0	0	0	0	0	0	0	0	0	0
	Otter	Devon & Cornwall	0	0	0	0	0	0	0	0	0	0	0	0	0	0	0	0	0	0	0	0	0	0	0	0	0	0	0	0	0	0	0	0	0	0	0	0
	Axe	Devon & Cornwall	0	0	0	0	0	0	0	0	0	0	0	0	0	0	0	0	0	0	0	0	0	0	0	0	0	0	0	0	0	0	0	0	0	0	0	0
	Brit	Hampshire Basin	0	0	0	0	0	0	0	0	0	0	0	0	0	0	0	0	0	0	0	0	0	0	0	0	0	0	0	0	0	0	0	0	0	0	0	0
	Frome	Hampshire Basin	0	0	0	0	0	0	0	0	0	0	0	0	0	0	0	0	0	0	0	0	0	0	0	0	0	0	0	0	0	0	0	0	0	0	0	0
	Piddle	Hampshire Basin	0	0	0	0	0	0	0	0	0	0	0	0	0	0	0	0	0	0	0	0	0	0	0	0	0	0	0	0	0	0	0	0	0	0	0	0
	Dorset Stour	Hampshire Basin	0	0	0	0	0	0	0	0	0	0	0	0	0	0	0	0	0	0	0	0	0	0	0	0	0.27	0	0	0	0	0.17	0	0	0	0	0.39	0
	Hampshire Avon	Hampshire Basin	0	0	0	0	0	0	0	0	0	0	0	0	0	0	0	0	0	0	0	0	0	0	0	0	0	0	0	0	0	0	0	0	0	0	0	0
	Lymington	Hampshire Basin	0	0	0	0	0	0	0	0	0	0	0	0	0	0	0	0	0	0	0	0	0	0	0	0	0.06	0	0	0	0	0	0	0	0	0	0	0
	Beaulieu	Hampshire Basin	0	0	0	0	0	0	0	0	0	0	0	0	0	0	0	0	0	0	0	0	0	0	0	0	0.66	0	0	0	0	0.24	0	0	0	0	0.37	0
	Itchen	Hampshire Basin	0	0	0	0	0	0	0	0	0	0	0	0	0	0	0	0	0	0	0	0	0	0	0	0	0	0	0	0	0	0	0	0	0	0	0	0
	Test	Hampshire Basin	0	0	0	0	0	0	0	0	0	0	0	0	0	0	0	0	0	0	0	0	0	0	0	0	0	0	0	0	0	0	0	0	0	0	0	0
	Hamble	Hampshire Basin	0	0	0	0	0	0	0	0	0	0	0	0	0	0	0	0	0	0	0	0	0	0	0	0	0	0	0	0	0	0	0	0	0	0	0	0
	Meon	Hampshire Basin	0	0	0	0	0	0	0	0	0	0	0	0	0	0	0	0	0	0	0	0	0	0	0	0	0	0	0	0	0	0	0	0	0	0	0.01	0
	Wallington	Hampshire Basin	0	0	0	0	0	0	0	0	0	0	0	0	0	0	0	0	0	0	0	0	0	0	0	0	0.01	0	0	0	0	0.01	0	0	0	0	0.02	0
	Eastern Yar	South east England	0	0	0	0	0	0	0	0	0	0	0	0	0	0	0	0	0	0	0	0	0	0	0	0	0	0	0	0	0	0	0	0	0	0	0	0
	Arun	South east England	0	0	0	0	0	0	0	0	0	0	0	0	0	0	0	0	0	0	0	0	0	0	0	0	0	0	0	0	0	0	0	0	0	0	0	0
	Adur	South east England	0	0	0	0	0	0	0	0	0	0	0	0	0	0	0	0	0	0	0	0	0	0	0	0	0	0	0	0	0	0	0	0	0	0	0	0
	Sussex Ouse	South east England	0	0	0	0	0	0	0	0	0	0	0	0	0	0	0	0	0	0	0	0	0	0	0	0	0	0	0	0	0	0	0	0	0	0	0	0
	Eastern Rother	South east England	0	0	0	0	0	0	0	0	0	0	0	0	0	0	0	0	0	0	0	0	0	0	0	0	0	0	0	0	0	0	0	0	0	0	0	0
	Dour	South east England	0	0	0	0	0	0	0	0	0	0	0	0	0	0	0	0	0	0	0	0	0	0	0	0	0	0	0	0	0	0	0	0	0	0	0	0
	Great Stour	South east England	0	0	0	0	0	0	0	0	0	0	0	0	0	0	0	0	0	0	0	0	0	0	0	0	0	0	0	0	0	0	0	0	0	0	0	0
	Medway	Thames & East Anglia	0	0	0	0	0	0	0	0	0	0	0	0	0	0	0	0	0	0	0	0	0	0	0	0	0	0	0	0	0	0	0	0	0	0	0	0
	Thames	Thames & East Anglia	0	0	0	0	0	0	0	0	0	0	0	0	0	0	0	0	0	0	0	0	0	0	0	0	0	0	0	0	0	0.2	0	0	0	0	0.19	0
	Belstead Brook	Thames & East Anglia	0	0	0	0	0	0	0	0	0	0	0	0	0	0	0	0	0	0	0	0	0	0	0	0	0	0	0	0	0	0.02	0	0	0	0	0	0
	Wensum	Thames & East Anglia	0	0	0	0	0	0	0	0	0	0	0	0	0	0	0	0	0	0	0	0	0	0	0	0	0	0	0	0	0	0	0	0	0	0	0	0
	Glaven	Thames & East Anglia	0	0	0	0	0	0	0	0	0	0	0	0	0	0	0	0	0	0	0	0	0	0	0	0	0	0	0	0	0	0.09	0	0	0	0	0.01	0
	Nar	Thames & East Anglia	0	0	0	0	0	0	0	0	0	0	0	0	0	0	0	0	0	0	0	0	0	0	0	0	0	0	0	0	0	0	0	0	0	0	0	0
	Yorkshire Esk	North East England	0	0	0	0	0	0	0	0	0	0.01	0	0	0	0	0	0	0	0	0	0	0	0	0	0	0	0	0	0	0	0	0	0	0	0	0	0.01
	Tyne	North East England	1	0.37	0.01	0.99	1	1	0.91	0.39	0.98	0.86	0.96	0.94	0.97	0.45	0.9	0.83	1	0.98	0.99	0.47	0.95	0.11	0.47	0.8	0	0.89	1	0.16	0.63	0.01	0.81	0.69	0.82	0.97	0	0.97
	Coquet	North East England	0	0.63	0.99	0.01	0	0	0.09	0.6	0.01	0.13	0.04	0.06	0.03	0.55	0.11	0.17	0.01	0.02	0.01	0.53	0.04	0.89	0.52	0.2	0	0.11	0	0.84	0.37	0	0.19	0.31	0.18	0.03	0	0.02
	Tweed	North East England	0	0	0	0	0	0	0	0	0	0	0	0	0	0	0	0	0	0	0	0	0	0	0	0	0	0	0	0	0	0	0	0	0	0	0	0
	Aber Wrac'h	Bretagne	0	0	0	0	0	0	0	0	0	0	0	0	0	0	0	0	0	0	0	0	0	0	0	0	0	0	0	0	0	0	0	0	0	0	0	0
	Flèche	Bretagne	0	0	0	0	0	0	0	0	0	0	0	0	0	0	0	0	0	0	0	0	0	0	0	0	0	0	0	0	0	0	0	0	0	0	0	0
	Kérallé	Bretagne	0	0	0	0	0	0	0	0	0	0	0	0	0	0	0	0	0	0	0	0	0	0	0	0	0	0	0	0	0	0	0	0	0	0	0	0
	Guillec	Bretagne	0	0	0	0	0	0	0	0	0	0	0	0	0	0	0	0	0	0	0	0	0	0	0	0	0	0	0	0	0	0	0	0	0	0	0	0
	Horn	Bretagne	0	0	0	0	0	0	0	0	0	0	0	0	0	0	0	0	0	0	0	0	0	0	0	0	0	0	0	0	0	0	0	0	0	0	0	0
	Yar	Bretagne	0	0	0	0	0	0	0	0	0	0	0	0	0	0	0	0	0	0	0	0	0	0	0	0	0	0	0	0	0	0	0	0	0	0	0	0
	Léguer	Bretagne	0	0	0	0	0	0	0	0	0	0	0	0	0	0	0	0	0	0	0	0	0	0	0	0	0	0	0	0	0	0	0	0	0	0	0	0
	Ic	Bretagne	0	0	0	0	0	0	0	0	0	0	0	0	0	0	0	0	0	0	0	0	0	0	0	0	0	0	0	0	0	0	0	0	0	0	0	0
	Frémur	Bretagne	0	0	0	0	0	0	0	0	0	0	0	0	0	0	0	0	0	0	0	0	0	0	0	0	0	0	0	0	0	0.03	0	0	0	0	0	0
	Couesnon	Bretagne	0	0	0	0	0	0	0	0	0	0	0	0	0	0	0	0	0	0	0	0	0	0	0	0	0	0	0	0	0	0	0	0	0	0	0	0
	Selune	Bretagne	0	0	0	0	0	0	0	0	0	0	0	0	0	0	0	0	0	0	0	0	0	0	0	0	0	0	0	0	0	0	0	0	0	0	0	0
	Sée	Bretagne	0	0	0	0	0	0	0	0	0	0	0	0	0	0	0	0	0	0	0	0	0	0	0	0	0	0	0	0	0	0	0	0	0	0	0	0
	Sienne	Bretagne	0	0	0	0	0	0	0	0	0	0	0	0	0	0	0	0	0	0	0	0	0	0	0	0	0	0	0	0	0	0	0	0	0	0	0	0
	Saire	Bretagne	0	0	0	0	0	0	0	0	0	0	0	0	0	0	0	0	0	0	0	0	0	0	0	0	0	0	0	0	0	0	0	0	0	0	0	0
	Vire	Lower Normandie	0	0	0	0	0	0	0	0	0	0	0	0	0	0	0	0	0	0	0	0	0	0	0	0	0	0	0	0	0	0	0	0	0	0	0	0
	Seulles	Lower Normandie	0	0	0	0	0	0	0	0	0	0	0	0	0	0	0	0	0	0	0	0	0	0	0	0	0	0	0	0	0	0	0	0	0	0	0	0
	Orne	Lower Normandie	0	0	0	0	0	0	0	0	0	0	0	0	0	0	0	0	0	0	0	0	0	0	0	0	0	0	0	0	0	0.08	0	0	0	0	0	0
	Dives	Lower Normandie	0	0	0	0	0	0	0	0	0	0	0	0	0	0	0	0	0	0	0	0	0	0	0	0	0	0	0	0	0	0	0	0	0	0	0	0
	Touques	Lower Normandie	0	0	0	0	0	0	0	0	0	0	0	0	0	0	0	0	0	0	0	0	0	0	0	0	0	0	0	0	0	0	0	0	0	0	0	0
	Seine	Lower Normandie	0	0	0	0	0	0	0	0	0	0	0	0	0	0	0	0	0	0	0	0	0	0	0	0	0	0	0	0	0	0	0	0	0	0	0	0
	Valmont	Upper Normandie	0	0	0	0	0	0	0	0	0	0	0	0	0	0	0	0	0	0	0	0	0	0	0	0	0	0	0	0	0	0	0	0	0	0	0	0
	Durdent	Upper Normandie	0	0	0	0	0	0	0	0	0	0	0	0	0	0	0	0	0	0	0	0	0	0	0	0	0	0	0	0	0	0	0	0	0	0	0	0
	Saâne	Upper Normandie	0	0	0	0	0	0	0	0	0	0	0	0	0	0	0	0	0	0	0	0	0	0	0	0	0	0	0	0	0	0	0	0	0	0	0	0
	Scie	Upper Normandie	0	0	0	0	0	0	0	0	0	0	0	0	0	0	0	0	0	0	0	0	0	0	0	0	0	0	0	0	0	0	0	0	0	0	0	0
	Arques	Upper Normandie	0	0	0	0	0	0	0	0	0	0	0	0	0	0	0	0	0	0	0	0	0	0	0	0	0	0	0	0	0	0	0	0	0	0	0	0
	Yères	Upper Normandie	0	0	0	0	0	0	0	0	0	0	0	0	0	0	0	0	0	0	0	0	0	0	0	0	0	0	0	0	0	0	0	0	0	0	0	0
	Bresle	Upper Normandie	0	0	0	0	0	0	0	0	0	0	0	0	0	0	0	0	0	0	0	0	0	0	0	0	0	0	0	0	0	0	0	0	0	0	0	0
	Somme	Upper Normandie	0	0	0	0	0	0	0	0	0	0	0	0	0	0	0	0	0	0	0	0	0	0	0	0	0	0	0	0	0	0	0	0	0	0	0	0
	Authie	Upper Normandie	0	0	0	0	0	0	0	0	0	0	0	0	0	0	0	0	0	0	0	0	0	0	0	0	0	0	0	0	0	0	0	0	0	0	0	0
	Canche	Upper Normandie	0	0	0	0	0	0	0	0	0	0	0	0	0	0	0	0	0	0	0	0	0	0	0	0	0	0	0	0	0	0	0	0	0	0	0	0
	Liane	Upper Normandie	0	0	0	0	0	0	0	0	0	0	0	0	0	0	0	0	0	0	0	0	0	0	0	0	0	0	0	0	0	0	0	0	0	0	0	0
	Slack	Upper Normandie	0	0	0	0	0	0	0	0	0	0	0	0	0	0	0	0	0	0	0	0	0	0	0	0	0	0	0	0	0	0	0	0	0	0	0	0
	Skjern	Denmark	0	0	0	0	0	0	0	0	0	0	0	0	0	0	0	0	0	0	0	0	0	0	0	0	0	0	0	0	0	0	0	0	0	0	0	0
	Sneum	Denmark	0	0	0	0	0	0	0	0	0	0	0	0	0	0	0	0	0	0	0	0	0	0	0	0	0	0	0	0	0	0	0	0	0	0	0	0
	Hatchery J	French hatcheries	0	0	0	0	0	0	0	0	0	0	0	0	0	0	0	0	0	0	0	0	0	0	0	0	0	0	0	0	0	0	0	0	0	0	0	0
	Hatchery PF	French hatcheries	0	0	0	0	0	0	0	0	0	0	0	0	0	0	0	0	0	0	0	0	0	0	0	0	0	0	0	0	0	0	0	0	0	0	0	0

## Sheet: Supp Table 5.05
Supplementary Table 5.05 Saȃne beach nets
			Individual / Assignment Probability
Method	River	Region	21SAANE1	21SAANE2	21SAANE3	21SAANE4
RUBIAS		South east Ireland	1.01652e-15	7.48016e-14	6.11919e-11	5.52807e-09
		Outer Bristol Channel	9.41278e-12	2.91944e-12	1.1249e-10	4.57114e-08
		Inner Bristol Channel	3.63141e-17	3.3457e-09	5.55692e-12	8.54399e-12
		Devon & Cornwall	1.61459e-11	2.16452e-10	1.3095e-10	2.79957e-08
		Land's End	4.66917e-18	2.30102e-21	1.56223e-20	1.12825e-14
		Hampshire Basin	1.22015e-06	3.64447e-06	1.10699e-09	4.01024e-05
		South east England	5.71214e-12	4.54187e-07	1.2369e-09	1.64878e-06
		Thames & East Anglia	8.71885e-13	1.07437e-09	3.34452e-08	5.14523e-11
		North east England	2.92446e-17	3.35496e-15	1.50079e-12	1.8452e-14
		Bretagne	5.85774e-10	1.45594e-07	3.08402e-13	1.03757e-09
		Lower Normandie	9.26528e-06	5.50638e-05	1.20623e-09	1.40486e-07
		Upper Normandie	0.99999	0.999941	1	0.999958
		Denmark	4.07784e-11	5.85717e-08	3.927e-11	4.83157e-09
		French Hatcheries	1.88366e-14	1.77488e-12	1.99667e-12	1.76758e-09
cBayes		South east Ireland	0	0	0	0
		Outer Bristol Channel	0	0	0	0
		Inner Bristol Channel	0	0	0	0
		Devon & Cornwall	0	0	0	0
		Land's End	0	0	0	0
		Hampshire Basin	0	0	0	0
		South east England	0	0	0	0
		Thames & East Anglia	0	0	0	0
		North east England	0	0	0	0
		Bretagne	0	0	0	0
		Lower Normandie	0	0	0	0
		Upper Normandie	1	1	1	1
		Denmark	0	0	0	0
		French Hatcheries	0	0	0	0
RUBIAS	Arigideen	South east Ireland	1.48947e-19	7.36821e-14	9.99329e-18	1.018e-12
	Colligan	South east Ireland	6.34683e-20	1.63417e-18	1.64364e-15	1.44064e-14
	Sow	South east Ireland	2.7809e-26	9.12244e-27	2.20096e-21	1.43174e-18
	Owenavaragh	South east Ireland	9.30318e-16	9.05896e-16	6.01859e-11	3.41135e-09
	Inch	South east Ireland	8.55801e-17	2.11952e-16	1.00087e-12	6.46289e-10
	Avoca	South east Ireland	4.06806e-19	6.16033e-20	3.51287e-15	1.4694e-09
	Nevern	Outer Bristol Channel	4.56641e-16	4.65005e-14	1.17254e-11	4.19508e-09
	West Cleddau	Outer Bristol Channel	7.30404e-12	1.79857e-12	5.61788e-11	1.69435e-10
	East Cleddau	Outer Bristol Channel	4.72696e-18	4.43862e-16	5.32711e-17	3.47915e-14
	Taff	Outer Bristol Channel	2.05835e-16	2.45103e-14	4.57444e-13	2.25258e-08
	Twyi	Outer Bristol Channel	2.98464e-15	2.43473e-16	2.87592e-13	2.17449e-10
	Tawe	Outer Bristol Channel	5.61923e-22	1.3159e-20	2.57796e-17	1.92504e-17
	Ogmore	Outer Bristol Channel	1.6684e-19	6.11586e-16	2.24769e-13	6.49018e-13
	Wye	Inner Bristol Channel	1.5314e-18	1.00894e-18	8.27127e-20	2.21792e-17
	Severn	Inner Bristol Channel	5.91063e-18	3.33251e-09	1.11429e-16	1.6108e-14
	Bristol Avon	Inner Bristol Channel	2.8872e-17	1.31841e-11	5.55681e-12	8.52785e-12
	Doniford	Outer Bristol Channel	1.60956e-17	1.18754e-15	1.23459e-14	1.07129e-10
	East Lyn	Outer Bristol Channel	2.02618e-13	5.91737e-21	7.32868e-18	1.01197e-12
	Taw	Outer Bristol Channel	1.35309e-12	1.71462e-15	1.6007e-11	2.26407e-09
	Torridge	Outer Bristol Channel	5.49357e-13	1.04566e-12	2.75964e-11	1.62308e-08
	Camel	Devon & Cornwall	1.18805e-13	2.618e-12	2.93888e-11	9.21697e-10
	Menalhyl	Devon & Cornwall	2.82742e-15	2.13734e-14	8.91797e-12	3.54351e-09
	Red River	Land's End	3.40856e-18	8.68329e-25	1.56211e-20	7.04617e-15
	Hayle	Land's End	4.84682e-30	1.0772e-30	2.02721e-26	2.53843e-25
	Trevaylor	Land's End	1.2605e-18	2.26234e-24	5.70201e-25	1.32641e-24
	Crowlas	Land's End	1.17243e-22	2.29789e-21	6.72314e-25	4.23631e-15
	Tresillian	Devon & Cornwall	1.42349e-21	1.65819e-19	1.23616e-16	3.64757e-10
	Fal	Devon & Cornwall	5.65057e-22	1.9074e-19	6.31436e-18	2.17456e-12
	Fowey	Devon & Cornwall	4.98439e-15	4.05724e-14	3.33093e-14	1.82404e-10
	West Looe	Devon & Cornwall	6.08228e-14	4.50098e-12	1.72567e-13	1.81326e-09
	East Looe	Devon & Cornwall	4.97589e-15	6.66373e-14	2.08366e-13	6.47702e-11
	Seaton	Devon & Cornwall	2.36782e-16	8.16995e-17	5.55208e-17	1.60457e-11
	Lynher	Devon & Cornwall	5.5498e-13	1.87009e-14	7.02328e-14	1.00751e-11
	Tamar	Devon & Cornwall	1.21264e-12	4.7099e-14	2.15537e-11	6.10052e-11
	Tavy	Devon & Cornwall	9.47546e-16	2.42142e-17	5.4226e-16	1.71352e-14
	Plym	Devon & Cornwall	3.45445e-17	2.00057e-16	6.48355e-17	9.85656e-13
	Yealm	Devon & Cornwall	8.44381e-15	3.31362e-15	6.99894e-14	2.63018e-11
	Erme	Devon & Cornwall	1.30129e-13	2.43754e-18	3.53577e-15	3.12017e-11
	Devon Avon	Devon & Cornwall	1.88129e-14	3.06384e-16	9.69178e-16	7.83645e-13
	Dart	Devon & Cornwall	5.07524e-12	2.19984e-14	1.47131e-15	1.14792e-11
	Teign	Devon & Cornwall	1.23478e-13	8.12525e-13	1.60693e-12	1.60892e-12
	Exe	Devon & Cornwall	5.606e-13	1.63432e-12	3.66854e-12	3.85748e-10
	Otter	Devon & Cornwall	8.1787e-12	2.06327e-10	8.85747e-13	5.4988e-09
	Axe	Devon & Cornwall	8.9255e-14	3.39464e-13	6.43675e-11	1.50591e-08
	Brit	Hampshire Basin	6.24142e-11	1.01239e-08	3.67457e-13	1.77718e-09
	Frome	Hampshire Basin	9.75433e-11	3.42646e-08	3.35926e-11	4.58308e-12
	Piddle	Hampshire Basin	2.93803e-12	4.69501e-08	1.10113e-10	2.97679e-11
	Dorset Stour	Hampshire Basin	9.27751e-08	9.02058e-09	6.67543e-10	3.9774e-10
	Hampshire Avon	Hampshire Basin	5.33921e-14	9.82431e-12	1.13021e-17	4.59713e-15
	Lymington	Hampshire Basin	1.40691e-08	1.97419e-09	2.5309e-10	3.56852e-08
	Beaulieu	Hampshire Basin	3.43346e-10	1.88227e-12	3.0292e-15	2.59023e-10
	Itchen	Hampshire Basin	1.08103e-07	3.67854e-07	1.43077e-11	5.21099e-08
	Test	Hampshire Basin	4.7656e-14	1.58473e-13	4.36339e-19	2.42855e-13
	Hamble	Hampshire Basin	7.71062e-07	3.31254e-07	3.71871e-12	3.15147e-05
	Meon	Hampshire Basin	2.18515e-07	2.84198e-06	2.38508e-11	8.31438e-06
	Wallington	Hampshire Basin	1.51202e-08	1.04276e-09	4.04703e-13	1.83115e-07
	Eastern Yar	South east England	4.38259e-13	1.42305e-09	4.44859e-15	4.34993e-15
	Arun	South east England	5.70745e-17	1.13596e-10	7.54494e-14	3.32214e-13
	Adur	South east England	9.51094e-16	2.96559e-10	2.13568e-11	3.19492e-15
	Sussex Ouse	South east England	8.31207e-13	8.94762e-08	6.36276e-11	8.40819e-11
	Eastern Rother	South east England	4.19331e-12	2.59343e-08	1.15133e-09	3.74379e-09
	Dour	South east England	1.05859e-17	3.23855e-07	1.15493e-16	1.64463e-06
	Great Stour	South east England	2.48344e-13	1.30889e-08	5.06755e-13	3.27139e-10
	Medway	Thames & East Anglia	1.46684e-14	2.77452e-15	9.90408e-14	3.47897e-17
	Thames	Thames & East Anglia	4.3299e-17	4.95046e-17	1.07005e-19	4.73648e-18
	Belstead Brook	Thames & East Anglia	1.04487e-17	2.32676e-15	2.75074e-23	1.37069e-21
	Wensum	Thames & East Anglia	1.43287e-21	4.26318e-17	3.11544e-23	2.79997e-20
	Glaven	Thames & East Anglia	2.76434e-15	9.31783e-12	1.35771e-14	8.81712e-12
	Nar	Thames & East Anglia	8.54399e-13	1.06505e-09	3.34451e-08	4.26351e-11
	Yorkshire Esk	North East England	2.86929e-17	3.17927e-15	8.85536e-14	3.27908e-16
	Tyne	North East England	1.55916e-22	2.07322e-19	2.41204e-19	1.67149e-15
	Coquet	North East England	5.51551e-19	1.67259e-16	1.37483e-12	1.49743e-15
	Tweed	North East England	1.71551e-23	8.22306e-18	3.74096e-14	1.49552e-14
	Aber Wrac'h	Bretagne	2.75011e-17	1.11957e-13	6.15035e-14	6.19285e-16
	Flèche	Bretagne	4.85401e-20	5.14163e-25	2.56065e-29	3.28453e-22
	Kérallé	Bretagne	1.45761e-17	2.56094e-20	6.3974e-27	1.02812e-16
	Guillec	Bretagne	2.62229e-19	8.01294e-20	9.06538e-23	6.03426e-18
	Horn	Bretagne	1.42876e-16	4.1444e-18	1.26244e-22	5.80565e-17
	Yar	Bretagne	5.74978e-17	6.08593e-15	2.93426e-17	1.33436e-10
	Léguer	Bretagne	3.88416e-16	4.06502e-13	1.04906e-14	7.76775e-10
	Ic	Bretagne	5.8378e-10	3.84195e-10	1.15491e-13	2.86797e-11
	Frémur	Bretagne	5.81174e-15	5.34201e-16	8.45687e-15	1.16609e-13
	Couesnon	Bretagne	4.20632e-18	1.33587e-14	3.14012e-19	2.46403e-17
	Selune	Bretagne	1.38533e-12	1.43615e-07	1.42355e-14	7.18416e-11
	Sée	Bretagne	5.50178e-13	1.59173e-09	6.21349e-14	1.42132e-11
	Sienne	Bretagne	3.43128e-17	3.99541e-17	1.51353e-19	1.10175e-15
	Saire	Bretagne	5.21017e-14	2.48053e-12	3.60593e-14	1.25069e-11
	Vire	Lower Normandie	7.69051e-08	3.96716e-06	1.75599e-11	1.32421e-09
	Seulles	Lower Normandie	2.72397e-09	5.59301e-09	1.448e-11	5.54591e-11
	Orne	Lower Normandie	1.86425e-09	7.00312e-09	1.11442e-11	1.3657e-07
	Dives	Lower Normandie	5.4032e-09	7.8247e-08	3.83406e-11	6.13052e-15
	Touques	Lower Normandie	5.1088e-09	3.54437e-07	1.03979e-09	2.92784e-11
	Seine	Lower Normandie	9.17328e-06	5.06514e-05	8.49152e-11	2.50692e-09
	Valmont	Upper Normandie	1.16279e-08	3.05251e-05	6.11653e-06	0.0130744
	Durdent	Upper Normandie	2.73076e-07	7.32607e-08	3.09294e-07	6.38478e-07
	Saâne	Upper Normandie	0.999873	0.999726	0.999895	0.98441
	Scie	Upper Normandie	1.99278e-10	0.000159116	8.14085e-05	0.00189888
	Arques	Upper Normandie	5.29756e-05	1.83327e-05	2.43982e-06	0.000160878
	Yères	Upper Normandie	1.24912e-05	1.9587e-06	1.66576e-09	0.000136062
	Bresle	Upper Normandie	6.61188e-06	3.35848e-06	1.43061e-05	0.00020977
	Somme	Upper Normandie	2.42717e-09	6.45991e-11	1.76032e-10	4.62738e-11
	Authie	Upper Normandie	1.14109e-06	1.81433e-10	2.99309e-10	1.09035e-10
	Canche	Upper Normandie	9.23307e-07	8.68317e-07	6.43443e-08	4.26417e-09
	Liane	Upper Normandie	6.18909e-06	8.07957e-07	4.2014e-08	6.71122e-05
	Slack	Upper Normandie	3.56283e-05	1.18569e-09	1.16862e-07	1.28787e-07
	Skjern	Denmark	8.78276e-13	1.23037e-08	2.56271e-12	1.37372e-10
	Sneum	Denmark	3.99001e-11	4.6268e-08	3.67073e-11	4.69419e-09
	Hatchery J	French hatcheries	1.82046e-15	8.44985e-16	1.90446e-12	5.51912e-16
	Hatchery PF	French hatcheries	1.70161e-14	1.77404e-12	9.22056e-14	1.76758e-09
cBayes	Arigideen	South east Ireland	0	0	0	0
	Colligan	South east Ireland	0	0	0	0
	Sow	South east Ireland	0	0	0	0
	Owenavaragh	South east Ireland	0	0	0	0
	Inch	South east Ireland	0	0	0	0
	Avoca	South east Ireland	0	0	0	0
	Nevern	Outer Bristol Channel	0	0	0	0
	West Cleddau	Outer Bristol Channel	0	0	0	0
	East Cleddau	Outer Bristol Channel	0	0	0	0
	Taff	Outer Bristol Channel	0	0	0	0
	Twyi	Outer Bristol Channel	0	0	0	0
	Tawe	Outer Bristol Channel	0	0	0	0
	Ogmore	Outer Bristol Channel	0	0	0	0
	Wye	Inner Bristol Channel	0	0	0	0
	Severn	Inner Bristol Channel	0	0	0	0
	Bristol Avon	Inner Bristol Channel	0	0	0	0
	Doniford	Outer Bristol Channel	0	0	0	0
	East Lyn	Outer Bristol Channel	0	0	0	0
	Taw	Outer Bristol Channel	0	0	0	0
	Torridge	Outer Bristol Channel	0	0	0	0
	Camel	Devon & Cornwall	0	0	0	0
	Menalhyl	Devon & Cornwall	0	0	0	0
	Red River	Land's End	0	0	0	0
	Hayle	Land's End	0	0	0	0
	Trevaylor	Land's End	0	0	0	0
	Crowlas	Land's End	0	0	0	0
	Tresillian	Devon & Cornwall	0	0	0	0
	Fal	Devon & Cornwall	0	0	0	0
	Fowey	Devon & Cornwall	0	0	0	0
	West Looe	Devon & Cornwall	0	0	0	0
	East Looe	Devon & Cornwall	0	0	0	0
	Seaton	Devon & Cornwall	0	0	0	0
	Lynher	Devon & Cornwall	0	0	0	0
	Tamar	Devon & Cornwall	0	0	0	0
	Tavy	Devon & Cornwall	0	0	0	0
	Plym	Devon & Cornwall	0	0	0	0
	Yealm	Devon & Cornwall	0	0	0	0
	Erme	Devon & Cornwall	0	0	0	0
	Devon Avon	Devon & Cornwall	0	0	0	0
	Dart	Devon & Cornwall	0	0	0	0
	Teign	Devon & Cornwall	0	0	0	0
	Exe	Devon & Cornwall	0	0	0	0
	Otter	Devon & Cornwall	0	0	0	0
	Axe	Devon & Cornwall	0	0	0	0
	Brit	Hampshire Basin	0	0	0	0
	Frome	Hampshire Basin	0	0	0	0
	Piddle	Hampshire Basin	0	0	0	0
	Dorset Stour	Hampshire Basin	0	0	0	0
	Hampshire Avon	Hampshire Basin	0	0	0	0
	Lymington	Hampshire Basin	0	0	0	0
	Beaulieu	Hampshire Basin	0	0	0	0
	Itchen	Hampshire Basin	0	0	0	0
	Test	Hampshire Basin	0	0	0	0
	Hamble	Hampshire Basin	0	0	0	0
	Meon	Hampshire Basin	0	0	0	0
	Wallington	Hampshire Basin	0	0	0	0
	Eastern Yar	South east England	0	0	0	0
	Arun	South east England	0	0	0	0
	Adur	South east England	0	0	0	0
	Sussex Ouse	South east England	0	0	0	0
	Eastern Rother	South east England	0	0	0	0
	Dour	South east England	0	0	0	0
	Great Stour	South east England	0	0	0	0
	Medway	Thames & East Anglia	0	0	0	0
	Thames	Thames & East Anglia	0	0	0	0
	Belstead Brook	Thames & East Anglia	0	0	0	0
	Wensum	Thames & East Anglia	0	0	0	0
	Glaven	Thames & East Anglia	0	0	0	0
	Nar	Thames & East Anglia	0	0	0	0
	Yorkshire Esk	North East England	0	0	0	0
	Tyne	North East England	0	0	0	0
	Coquet	North East England	0	0	0	0
	Tweed	North East England	0	0	0	0
	Aber Wrac'h	Bretagne	0	0	0	0
	Flèche	Bretagne	0	0	0	0
	Kérallé	Bretagne	0	0	0	0
	Guillec	Bretagne	0	0	0	0
	Horn	Bretagne	0	0	0	0
	Yar	Bretagne	0	0	0	0
	Léguer	Bretagne	0	0	0	0
	Ic	Bretagne	0	0	0	0
	Frémur	Bretagne	0	0	0	0
	Couesnon	Bretagne	0	0	0	0
	Selune	Bretagne	0	0	0	0
	Sée	Bretagne	0	0	0	0
	Sienne	Bretagne	0	0	0	0
	Saire	Bretagne	0	0	0	0
	Vire	Lower Normandie	0	0	0	0
	Seulles	Lower Normandie	0	0	0	0
	Orne	Lower Normandie	0	0	0	0
	Dives	Lower Normandie	0	0	0	0
	Touques	Lower Normandie	0	0	0	0
	Seine	Lower Normandie	0	0	0	0
	Valmont	Upper Normandie	0	0	0	0.02
	Durdent	Upper Normandie	0	0	0	0
	Saâne	Upper Normandie	1	1	1	0.98
	Scie	Upper Normandie	0	0	0	0
	Arques	Upper Normandie	0	0	0	0
	Yères	Upper Normandie	0	0	0	0
	Bresle	Upper Normandie	0	0	0	0
	Somme	Upper Normandie	0	0	0	0
	Authie	Upper Normandie	0	0	0	0
	Canche	Upper Normandie	0	0	0	0
	Liane	Upper Normandie	0	0	0	0
	Slack	Upper Normandie	0	0	0	0
	Skjern	Denmark	0	0	0	0
	Sneum	Denmark	0	0	0	0
	Hatchery J	French hatcheries	0	0	0	0
	Hatchery PF	French hatcheries	0	0	0	0

## Sheet: Supp Table 5.06
Supplementary Table 5.06 Criel-sur-Mer beach nets
			Individual / Assignment Probability
Method	River	Region	891050	891051	891052	891058	891065	891066	891072	891096	891112	891115	900624	900652	900659	900662	900687	922301	922302	922303	922309	922313	922316
RUBIAS		South east Ireland	6.30004e-08	8.11323e-12	1.02275e-12	2.21272e-07	1.6652e-07	1.26332e-11	1.06611e-09	7.03715e-08	9.19349e-13	7.66058e-07	8.16649e-12	8.34397e-09	2.77032e-14	2.35925e-06	9.06977e-12	2.17954e-14	3.45395e-06	5.90601e-10	1.24642e-09	1.95355e-13	2.81581e-10
		Outer Bristol Channel	3.88113e-08	5.88447e-11	8.08382e-11	5.7798e-06	1.9675e-06	5.64151e-12	2.70544e-05	3.2296e-06	3.33696e-11	0.00012043	1.94443e-09	2.95339e-08	6.43331e-11	7.96084e-06	1.13285e-11	4.31897e-10	2.92503e-08	1.46725e-09	3.43071e-08	9.03579e-10	2.96736e-07
		Inner Bristol Channel	1.47158e-13	3.08777e-11	3.90468e-14	9.28093e-11	7.56935e-09	1.64601e-12	3.30957e-10	6.46706e-12	6.90341e-11	1.86899e-10	4.65709e-11	5.70169e-11	2.75981e-11	3.2119e-09	2.26798e-13	1.41335e-11	9.8202e-10	1.16011e-08	3.83808e-12	1.5024e-13	5.21561e-08
		Devon & Cornwall	1.41617e-06	2.36531e-09	2.43528e-10	2.18703e-07	2.85335e-05	4.50264e-11	1.18135e-05	4.45539e-07	6.28299e-09	0.0080742	8.00421e-09	2.15644e-07	1.10519e-09	1.56594e-05	7.54869e-13	7.63742e-07	1.82902e-07	1.19688e-07	4.01212e-07	2.36807e-07	1.18424e-07
		Land's End	1.48057e-15	2.35777e-18	7.70303e-17	1.66989e-13	1.01144e-14	5.15027e-20	4.81166e-16	7.46943e-17	3.12933e-18	3.31085e-10	6.8191e-19	3.08103e-21	6.24883e-18	1.15423e-15	2.72098e-21	1.73557e-16	1.18516e-16	1.00067e-14	4.13438e-16	2.35728e-15	4.57377e-18
		Hampshire Basin	1.08367e-05	4.48746e-08	3.28619e-09	0.000170917	5.81673e-08	8.09103e-10	3.33742e-10	1.96989e-09	6.20807e-05	1.07042e-05	3.1988e-07	6.75942e-08	3.02389e-09	2.52791e-06	1.24752e-09	5.31202e-05	4.0115e-07	8.02508e-08	1.93614e-07	6.32849e-06	4.4443e-08
		South east England	1.2104e-07	2.03657e-07	7.01019e-09	6.94192e-06	9.5047e-06	3.62763e-10	2.10987e-06	2.60092e-08	1.45792e-07	5.98865e-06	1.62959e-09	9.74448e-09	2.02158e-06	4.3229e-09	2.82329e-10	2.92656e-06	0.000215428	1.05542e-08	1.12117e-05	7.33911e-09	1.54071e-05
		Thames & East Anglia	9.85669e-09	8.3491e-11	5.76285e-08	5.10074e-08	2.25778e-09	3.55326e-13	2.48101e-10	3.00853e-11	1.04634e-10	4.69275e-08	3.98973e-10	1.91759e-13	6.66348e-09	1.41227e-09	3.44806e-13	9.63582e-06	9.92663e-11	3.38509e-09	2.22248e-10	4.07371e-13	2.5709e-10
		North east England	2.35525e-11	4.96544e-08	2.44427e-12	7.28612e-13	1.30972e-10	1.28515e-12	3.86297e-10	4.93996e-12	1.57965e-14	2.36086e-12	1.26899e-14	7.70699e-08	5.78707e-16	1.20362e-07	1.16516e-10	1.26176e-15	8.45809e-09	1.67143e-12	4.82159e-13	7.3863e-16	3.46432e-14
		Bretagne	2.8894e-07	2.57806e-11	1.10688e-08	1.30347e-09	4.5637e-06	1.27297e-14	2.13186e-09	4.38816e-08	7.60886e-08	3.54078e-06	5.85598e-08	2.05381e-10	2.87238e-10	4.77543e-08	7.2536e-15	5.52344e-07	3.10387e-10	9.63176e-10	3.27218e-07	1.24418e-06	1.11283e-07
		Lower Normandie	2.76617e-05	2.0016e-06	1.9212e-08	1.21613e-06	3.50026e-05	7.29687e-08	2.07694e-07	3.53949e-07	0.000318877	2.47037e-06	0.00978134	0.00811759	3.08091e-05	0.000182777	7.3082e-09	0.000628155	1.10709e-05	0.000859842	2.76466e-06	1.585e-06	1.58534e-07
		Upper Normandie	0.999959	0.999998	1	0.999814	0.999912	1	0.999959	0.999995	0.999619	0.991782	0.990218	0.991881	0.999967	0.998724	1	0.999304	0.999769	0.999108	0.999985	0.999991	0.999984
		Denmark	1.13292e-07	5.71242e-11	7.88949e-11	3.70462e-07	3.15295e-06	2.61778e-12	1.83759e-09	5.47412e-07	1.46135e-08	2.84441e-10	1.15424e-08	1.08992e-06	1.25692e-12	0.00106425	9.79963e-10	4.901e-07	5.44241e-07	3.19378e-05	7.68884e-08	6.92147e-11	1.1528e-11
		French Hatcheries	2.50819e-12	2.55806e-12	2.29797e-14	2.74455e-09	4.57355e-06	8.32298e-12	6.80164e-11	5.32833e-10	1.32081e-08	3.31203e-11	1.75036e-09	1.07538e-08	3.55067e-14	3.37049e-07	5.30279e-15	5.19191e-15	9.40024e-09	4.91359e-11	3.23278e-08	1.21966e-13	1.42708e-16
cBayes		South east Ireland	0	0	0	0	0	0	0	0	0	0	0	0	0	0	0	0	0	0	0	0	0
		Outer Bristol Channel	0	0	0	0	0	0	0	0	0	0	0	0	0	0	0	0	0	0	0	0	0
		Inner Bristol Channel	0	0	0	0	0	0	0	0	0	0	0	0	0	0	0	0	0	0	0	0	0
		Devon & Cornwall	0	0	0	0	0	0	0	0	0	0	0	0	0	0	0	0	0	0	0	0	0
		Land's End	0	0	0	0	0	0	0	0	0	0	0	0	0	0	0	0	0	0	0	0	0
		Hampshire Basin	0	0	0	0	0	0	0	0	0	0	0	0	0	0	0	0	0	0	0	0	0
		South east England	0	0	0	0	0	0	0	0	0	0	0	0	0	0	0	0	0	0	0	0	0
		Thames & East Anglia	0	0	0	0	0	0	0	0	0	0	0	0	0	0	0	0	0	0	0	0	0
		North east England	0	0	0	0	0	0	0	0	0	0	0	0	0	0	0	0	0	0	0	0	0
		Bretagne	0	0	0	0	0	0	0	0	0	0	0	0	0	0	0	0	0	0	0	0	0
		Lower Normandie	0	0	0	0	0	0	0	0	0	0	0	0	0	0	0	0	0	0	0	0	0
		Upper Normandie	0.99	1	1	1	1	1	1	0.99	1	0.99	1	1	1	0.99	1	1	1	0.99	1	1	1
		Denmark	0	0	0	0	0	0	0	0	0	0	0	0	0	0	0	0	0	0	0	0	0
		French Hatcheries	0	0	0	0	0	0	0	0	0	0	0	0	0	0	0	0	0	0	0	0	0
RUBIAS	Arigideen	South east Ireland	6.21649e-08	8.7563e-13	5.86646e-13	7.51922e-09	1.07982e-08	1.08416e-11	3.26381e-12	1.08759e-09	7.96155e-13	2.27047e-08	3.02429e-16	7.6882e-09	7.56851e-15	6.64897e-10	4.49405e-15	1.02337e-15	3.26864e-06	4.43968e-12	1.0631e-09	6.54264e-16	3.12005e-11
	Colligan	South east Ireland	5.62858e-14	8.73032e-14	1.405e-19	7.17774e-12	2.39711e-08	1.69352e-17	3.26928e-10	5.3489e-17	2.5584e-16	3.87437e-09	2.83415e-18	9.26803e-11	7.80742e-18	1.15421e-09	1.18807e-13	2.56165e-21	1.2294e-07	1.9382e-17	6.06232e-12	6.25575e-14	2.29853e-19
	Sow	South east Ireland	5.73976e-16	4.11078e-18	3.40555e-21	1.76771e-20	3.01564e-16	7.12681e-22	2.73546e-20	4.51356e-24	2.25501e-22	1.91023e-17	1.96387e-21	3.04369e-19	7.83719e-22	2.79377e-15	2.1979e-19	2.11405e-24	1.1487e-15	3.80808e-15	2.3259e-18	1.40493e-25	3.52111e-18
	Owenavaragh	South east Ireland	8.31966e-10	1.34174e-12	1.89098e-13	2.76604e-08	2.32922e-10	1.63258e-12	7.88314e-11	6.91867e-08	7.78892e-14	7.14954e-07	1.48937e-12	5.62093e-10	4.95444e-16	1.83376e-06	1.83263e-13	5.5895e-16	3.53719e-11	2.77973e-12	1.74764e-10	1.2182e-16	3.62474e-13
	Inch	South east Ireland	3.3911e-12	5.80853e-12	3.16422e-14	1.85995e-07	1.22774e-07	4.8348e-15	6.54998e-10	9.33317e-12	1.32188e-14	2.28902e-08	1.1218e-13	6.82173e-13	1.95752e-14	5.20972e-07	8.69332e-12	1.91391e-14	6.23166e-08	2.06908e-10	1.53211e-12	1.32011e-13	2.50015e-10
	Avoca	South east Ireland	9.42318e-14	2.22167e-17	2.15363e-13	8.94858e-11	8.74408e-09	1.54172e-13	2.08403e-12	8.78209e-11	3.18304e-14	1.63472e-09	6.56463e-12	3.18519e-13	5.62628e-17	2.69085e-09	6.98804e-14	1.07392e-15	9.26984e-12	3.7647e-10	9.57781e-13	1.0537e-17	2.52659e-15
	Nevern	Outer Bristol Channel	6.8912e-10	2.39882e-11	1.36199e-12	1.08814e-08	2.12354e-07	2.98449e-13	2.70075e-05	3.17267e-06	2.89793e-11	2.74596e-06	1.62622e-10	9.58036e-11	1.01699e-11	1.18607e-06	2.31442e-13	3.80152e-10	2.61376e-08	6.61774e-10	5.2264e-09	8.63539e-13	4.46363e-11
	West Cleddau	Outer Bristol Channel	3.68593e-09	2.48849e-11	7.94061e-11	1.246e-09	1.0986e-07	2.12639e-14	4.65102e-08	7.7291e-09	3.25122e-12	4.43758e-07	1.76759e-09	1.42528e-09	3.03618e-11	4.96525e-06	1.09329e-12	2.19508e-13	2.48925e-09	3.68456e-10	1.6088e-10	9.08486e-13	2.964e-07
	East Cleddau	Outer Bristol Channel	1.53132e-12	5.73782e-15	9.22967e-17	2.79198e-14	1.18795e-10	5.06566e-21	2.19038e-14	1.42155e-13	9.95593e-18	8.44405e-11	1.06322e-14	7.96452e-13	1.62809e-13	2.61939e-09	1.62249e-15	1.73791e-17	9.53548e-16	3.4625e-14	5.07454e-16	5.10338e-16	2.24807e-14
	Taff	Outer Bristol Channel	4.91454e-10	1.30012e-16	4.1907e-14	1.07965e-09	9.46407e-08	3.99529e-15	4.77527e-11	5.23142e-10	1.78515e-15	1.41773e-06	5.13926e-14	3.40327e-13	1.12746e-13	4.50319e-09	8.20608e-16	2.69608e-13	2.12295e-11	2.70896e-12	3.30965e-10	3.09499e-14	8.26686e-13
	Twyi	Outer Bristol Channel	3.39881e-11	4.56333e-17	2.11098e-15	3.07172e-13	1.25028e-12	1.14753e-18	1.87808e-14	4.71113e-10	4.26976e-15	1.37974e-08	5.74012e-15	2.51204e-16	2.06418e-18	1.1956e-10	6.68161e-18	3.62321e-15	1.33485e-13	8.6144e-16	2.64731e-14	2.087e-15	8.87539e-17
	Tawe	Outer Bristol Channel	1.50988e-16	2.85142e-18	2.92259e-18	1.11253e-18	1.75688e-14	3.35791e-16	4.37417e-13	3.74486e-15	9.52476e-15	1.01701e-12	6.86665e-14	3.61872e-13	3.05443e-21	1.47024e-10	8.72147e-21	1.59123e-17	1.86366e-16	7.07504e-15	2.59581e-14	4.33804e-18	2.82027e-15
	Ogmore	Outer Bristol Channel	7.34778e-12	5.52384e-15	1.07553e-18	4.70213e-13	3.29275e-12	6.64092e-18	2.03647e-14	8.10563e-13	2.62263e-15	4.94862e-10	2.44337e-13	4.29815e-14	2.18357e-16	2.08213e-08	2.38845e-16	2.51261e-16	3.80432e-11	4.25004e-16	6.7778e-12	1.86694e-13	1.64468e-12
	Wye	Inner Bristol Channel	1.93378e-18	1.33472e-16	3.76646e-17	8.32419e-15	8.01759e-13	3.43356e-19	3.33129e-21	5.51777e-18	6.31821e-20	2.15172e-12	1.14274e-14	4.75911e-15	1.77958e-14	3.84731e-10	1.43588e-15	8.98056e-20	1.42254e-17	1.89945e-11	2.13058e-17	1.13405e-15	4.38215e-16
	Severn	Inner Bristol Channel	1.60656e-15	3.74751e-17	3.14441e-16	4.06214e-14	3.76824e-11	1.03958e-18	1.47929e-13	2.20195e-14	1.67055e-13	7.40715e-12	2.91756e-11	3.01562e-14	3.65861e-14	2.52803e-09	5.63286e-16	4.49377e-13	5.12046e-12	1.01712e-08	2.4041e-12	1.33912e-13	3.80818e-08
	Bristol Avon	Inner Bristol Channel	1.45549e-13	3.08775e-11	3.86947e-14	9.27603e-11	7.53087e-09	1.646e-12	3.30809e-10	6.44503e-12	6.88671e-11	1.77341e-10	1.73838e-11	5.6982e-11	2.75437e-11	2.99137e-10	2.24798e-13	1.36841e-11	9.76899e-10	1.41086e-09	1.43396e-12	1.51935e-14	1.40744e-08
	Doniford	Outer Bristol Channel	3.83448e-11	6.4381e-15	4.74194e-18	3.54888e-13	1.08708e-09	1.13543e-15	6.52798e-12	4.82583e-10	1.08201e-16	1.41217e-08	1.18143e-14	3.47321e-10	8.50121e-15	5.45975e-11	2.36525e-16	3.01738e-13	5.63612e-14	1.1261e-12	7.4067e-12	3.661e-14	2.79006e-10
	East Lyn	Outer Bristol Channel	8.43272e-15	4.30082e-16	6.39964e-21	1.32095e-08	5.45146e-12	6.01795e-21	9.21468e-16	3.22913e-09	5.41407e-19	5.45571e-11	8.98946e-19	3.30334e-15	1.22141e-14	3.91677e-12	3.06964e-18	7.77761e-20	2.56635e-11	4.93335e-14	6.55747e-15	6.47691e-10	6.01264e-17
	Taw	Outer Bristol Channel	7.31774e-11	8.67594e-14	6.08446e-16	5.75318e-06	1.78011e-07	3.62444e-13	7.90703e-12	8.48428e-09	7.48587e-13	0.000109459	9.55339e-14	8.56854e-09	3.32062e-12	1.1717e-07	8.73931e-12	3.40353e-12	3.96246e-10	2.0631e-11	5.50503e-09	3.41449e-11	5.65538e-12
	Torridge	Outer Bristol Channel	3.37904e-08	9.86646e-12	2.53457e-14	2.01381e-10	1.37141e-06	4.95388e-12	2.83996e-10	3.60013e-08	3.72191e-13	6.33501e-06	1.37244e-11	1.90954e-08	2.01843e-11	1.66408e-06	1.26158e-12	4.75464e-11	1.42007e-10	4.12463e-10	2.30696e-08	2.19714e-10	4.67109e-12
	Camel	Devon & Cornwall	2.82045e-08	1.27586e-09	3.89484e-15	8.47706e-10	7.18927e-07	7.53736e-14	3.51325e-07	9.30429e-09	6.44437e-10	0.00240684	7.9669e-11	1.75263e-10	3.06164e-11	2.16737e-06	2.76576e-14	9.42662e-10	2.45166e-09	2.56144e-10	2.06974e-09	1.38203e-08	7.26266e-09
	Menalhyl	Devon & Cornwall	1.38784e-08	7.1683e-13	4.63669e-13	1.98115e-10	6.11604e-08	4.57466e-14	4.9116e-09	4.74331e-09	3.98324e-14	1.7557e-05	9.17626e-14	1.09311e-11	2.67983e-13	3.98107e-08	2.8659e-17	1.37414e-12	2.60324e-10	1.19734e-11	6.71418e-09	1.44923e-12	7.25786e-11
	Red River	Land's End	1.4769e-15	2.35776e-18	1.64389e-19	5.27352e-17	1.01124e-14	1.89005e-20	4.80213e-16	7.46935e-17	3.04362e-18	3.28068e-10	6.63831e-19	2.49905e-21	6.24135e-18	1.15242e-15	2.72022e-21	1.68288e-16	1.02779e-16	6.77038e-15	1.2137e-17	2.31318e-15	4.57377e-18
	Hayle	Land's End	1.70366e-19	1.36468e-25	8.25188e-28	4.72135e-24	1.98708e-18	2.84641e-30	9.23727e-19	7.83408e-22	7.57686e-22	2.61961e-12	2.26805e-27	8.62251e-30	1.92015e-32	1.26077e-22	5.08977e-27	6.99087e-22	1.39873e-22	1.02005e-20	4.34284e-28	1.0528e-24	7.33624e-30
	Trevaylor	Land's End	1.37242e-19	3.8708e-29	7.43705e-26	5.05992e-21	1.37772e-21	1.99222e-25	8.27163e-21	1.56827e-26	1.72057e-24	2.69157e-13	2.07919e-22	5.67639e-22	3.27312e-29	6.36683e-19	1.65671e-26	1.3849e-20	2.68855e-25	5.32618e-17	4.68131e-20	1.39295e-19	6.4297e-28
	Crowlas	Land's End	3.36647e-18	4.5363e-24	7.6866e-17	1.66936e-13	5.5006e-22	3.2602e-20	2.03118e-20	2.85266e-26	8.49448e-20	1.27924e-13	1.78714e-20	1.43395e-23	7.47755e-21	1.1717e-18	7.33128e-25	5.25421e-18	1.57376e-17	3.18306e-15	4.01254e-16	4.39602e-17	9.42526e-25
	Tresillian	Devon & Cornwall	1.50053e-11	5.8592e-20	6.08071e-19	5.78586e-15	9.66329e-12	5.29971e-20	6.65494e-11	1.76952e-09	4.2037e-15	9.08687e-12	2.84734e-18	1.68617e-16	2.19309e-20	9.19479e-12	7.59031e-20	3.87861e-11	1.09029e-17	4.03007e-11	1.25281e-15	7.32574e-16	3.46125e-14
	Fal	Devon & Cornwall	4.72326e-15	2.49624e-19	1.62785e-20	2.72952e-13	5.73896e-10	6.78584e-19	2.1889e-14	3.24945e-11	2.56712e-16	8.32017e-14	3.29772e-18	1.6777e-13	8.74867e-20	2.47069e-13	8.53185e-22	4.01343e-13	3.62444e-16	8.18444e-15	1.32224e-16	2.9435e-17	9.68465e-13
	Fowey	Devon & Cornwall	8.96338e-11	7.13975e-14	2.23078e-16	4.9889e-11	2.02364e-09	1.68138e-15	2.39937e-08	9.08887e-11	1.68092e-10	2.29443e-06	8.33938e-14	1.63581e-11	7.1611e-15	1.92226e-10	1.51026e-16	1.36465e-10	5.25946e-11	1.09822e-10	3.1835e-10	1.03832e-11	3.09448e-09
	West Looe	Devon & Cornwall	1.0258e-07	4.56585e-13	4.63235e-14	5.63795e-09	3.04673e-08	9.99521e-15	3.89372e-08	3.13261e-07	2.11477e-09	3.07612e-05	8.83121e-11	3.9859e-09	9.44126e-14	6.30112e-07	1.31732e-15	2.88262e-11	1.16605e-11	1.46714e-09	2.74242e-11	3.33652e-09	1.92645e-08
	East Looe	Devon & Cornwall	8.41179e-10	5.2213e-13	9.88127e-15	4.41011e-10	1.65502e-08	1.85675e-15	1.04049e-06	1.24498e-09	5.92455e-11	5.73651e-06	2.11873e-12	1.54285e-11	1.14739e-13	1.98303e-08	3.85427e-16	7.3392e-10	1.94808e-12	9.43806e-09	9.38927e-12	2.77657e-11	9.9752e-12
	Seaton	Devon & Cornwall	3.95437e-10	5.60688e-16	1.53937e-13	7.71945e-13	8.70372e-10	1.55466e-18	2.37629e-13	8.71775e-12	9.49052e-16	1.30233e-06	2.53067e-12	1.94228e-14	5.37367e-13	7.80628e-09	1.82282e-17	3.76829e-10	7.77664e-13	2.67329e-11	3.56266e-14	3.48698e-14	7.48714e-11
	Lynher	Devon & Cornwall	1.83285e-10	2.64633e-14	1.08192e-14	7.14002e-12	1.17089e-08	1.24892e-14	1.6423e-10	1.62441e-08	5.17651e-12	4.00313e-05	5.85881e-12	5.53663e-09	5.79995e-15	5.33362e-09	1.04051e-18	7.59415e-13	3.50669e-13	4.35266e-11	3.04263e-11	4.72638e-12	5.04244e-10
	Tamar	Devon & Cornwall	1.01047e-08	4.71394e-13	1.3715e-14	7.74242e-09	6.5626e-08	4.51548e-16	1.52703e-09	8.6625e-09	8.5395e-12	5.00656e-05	6.1041e-13	1.24536e-10	2.71367e-15	9.83564e-10	9.76477e-16	8.02896e-10	2.46478e-11	2.43782e-10	4.98562e-12	2.16152e-10	4.25349e-12
	Tavy	Devon & Cornwall	1.62086e-12	6.44855e-16	1.94444e-16	1.09015e-12	2.18468e-12	7.63379e-18	3.79391e-13	1.11029e-12	7.43897e-14	3.95953e-09	1.1243e-14	2.64853e-13	5.18377e-14	2.8002e-10	6.82212e-19	4.42337e-14	1.44902e-16	2.91956e-12	2.47878e-16	4.10806e-13	2.44713e-13
	Plym	Devon & Cornwall	1.84763e-11	4.34351e-15	7.95118e-16	3.07628e-11	5.28574e-10	2.16261e-17	7.08449e-11	1.57914e-10	3.00622e-14	1.21092e-07	3.12891e-17	6.48959e-15	2.81961e-16	1.71754e-11	2.56896e-23	8.78846e-15	5.78435e-14	3.67592e-13	2.32464e-16	6.58095e-13	9.31751e-14
	Yealm	Devon & Cornwall	1.60407e-11	4.74813e-15	1.82876e-15	7.72343e-11	1.40631e-09	3.50265e-17	3.56423e-09	4.89002e-10	5.78392e-12	1.03673e-06	5.93175e-13	1.09136e-12	2.02047e-14	5.39024e-09	1.13364e-16	8.88491e-13	1.13811e-12	2.31972e-10	4.26674e-13	7.80936e-13	1.18208e-11
	Erme	Devon & Cornwall	8.84573e-12	5.20317e-14	1.46481e-14	1.22534e-09	3.91038e-09	1.41588e-16	2.13534e-09	1.1937e-13	8.65748e-12	5.63258e-06	1.88587e-14	4.00194e-15	2.94415e-16	1.63727e-10	1.33008e-17	5.18247e-15	3.34344e-13	3.02552e-10	1.43771e-14	6.03282e-12	3.04495e-15
	Devon Avon	Devon & Cornwall	5.62214e-11	1.55301e-12	7.28006e-17	8.69574e-09	8.04934e-08	1.73246e-15	1.55527e-09	3.43365e-11	3.03615e-12	2.21568e-05	2.04516e-13	1.88176e-11	1.66655e-13	6.46986e-07	4.77554e-14	7.63357e-09	4.59901e-12	3.0829e-09	4.511e-12	2.50007e-11	1.08412e-12
	Dart	Devon & Cornwall	8.89709e-12	7.4113e-15	4.61688e-15	5.0888e-11	1.60654e-09	1.62627e-16	4.83078e-10	3.0619e-10	2.06669e-12	0.00101097	1.8238e-12	5.50939e-11	1.20577e-15	6.44872e-08	1.12197e-16	4.63995e-09	6.93476e-13	1.30221e-09	3.96727e-12	2.10705e-11	6.32587e-11
	Teign	Devon & Cornwall	6.41351e-10	1.87158e-12	8.90467e-15	3.45152e-10	2.60736e-09	1.72874e-15	5.95267e-09	3.45607e-09	4.45477e-11	1.36112e-05	5.09311e-12	3.22636e-10	1.41296e-13	5.08392e-09	5.97779e-16	7.34936e-07	1.78332e-12	1.27198e-10	2.72714e-12	1.01755e-11	8.13217e-10
	Exe	Devon & Cornwall	8.26911e-08	1.71642e-10	2.35094e-10	4.94511e-09	7.34704e-06	4.36347e-11	1.0138e-05	3.31224e-08	3.1692e-09	8.23618e-06	7.80007e-09	1.59606e-09	1.05175e-11	3.88662e-08	3.29716e-13	1.09792e-08	5.75206e-08	1.81289e-09	6.88462e-08	2.25653e-11	2.71424e-09
	Otter	Devon & Cornwall	1.13407e-06	1.05063e-10	7.62184e-12	1.86874e-07	2.00163e-06	6.54786e-13	3.22869e-09	4.30066e-08	6.62564e-13	0.000366671	2.39056e-12	1.97434e-07	1.04027e-09	1.11727e-06	8.19483e-15	1.35136e-09	1.03956e-07	1.01035e-07	1.66277e-08	1.90119e-07	7.45261e-08
	Axe	Devon & Cornwall	4.23601e-08	8.06988e-10	7.89593e-14	1.53269e-09	1.81864e-05	5.85566e-13	1.97089e-07	9.60432e-09	4.86193e-11	0.00409118	1.47309e-11	6.35076e-09	2.23749e-11	1.09094e-05	3.37829e-13	1.13802e-09	1.86127e-08	1.5241e-10	3.06552e-07	2.91846e-08	1.00058e-08
	Brit	Hampshire Basin	5.11873e-06	3.42518e-08	7.77288e-16	1.25972e-09	1.14586e-10	1.7805e-15	7.10254e-12	2.14192e-11	1.2304e-11	2.8502e-08	2.74008e-15	2.09678e-10	4.35268e-18	2.52645e-06	5.81957e-15	5.59538e-10	1.21206e-10	3.10444e-14	1.5426e-13	2.18625e-06	1.19145e-10
	Frome	Hampshire Basin	1.45279e-09	6.2203e-10	2.53025e-15	4.59543e-08	4.06844e-10	1.02587e-12	3.45142e-14	1.02331e-10	3.17764e-11	5.49304e-06	3.4891e-14	1.29534e-09	2.34834e-10	3.33435e-12	3.57798e-14	4.02776e-05	4.24687e-10	2.07351e-16	1.81471e-11	4.10518e-07	7.01497e-14
	Piddle	Hampshire Basin	3.37526e-09	5.65681e-09	1.42052e-14	7.61513e-09	2.60046e-10	2.46365e-12	4.51588e-13	7.87146e-11	8.81133e-11	1.07933e-06	3.60105e-14	1.23173e-09	1.13689e-10	7.91548e-11	5.54539e-15	1.93454e-07	3.93979e-09	4.21252e-17	4.78293e-10	1.57637e-07	4.39745e-11
	Dorset Stour	Hampshire Basin	1.56285e-07	1.71375e-10	7.76438e-12	6.33678e-05	5.55721e-08	7.85753e-13	1.73217e-11	1.15456e-09	4.61382e-09	2.3512e-07	3.63973e-09	6.46698e-08	8.73817e-11	1.20729e-09	1.10762e-09	2.43004e-07	1.80602e-07	2.51002e-10	1.59519e-07	1.95376e-07	4.38098e-08
	Hampshire Avon	Hampshire Basin	1.65947e-14	1.0914e-12	2.42742e-17	4.46396e-13	1.30316e-13	4.98566e-18	1.84305e-16	1.27594e-15	8.19353e-13	1.96682e-09	1.43387e-12	1.25478e-12	9.56682e-14	1.56641e-12	1.61015e-17	1.01895e-06	2.12583e-11	3.62796e-12	1.84317e-11	4.84292e-13	1.71728e-12
	Lymington	Hampshire Basin	1.01744e-11	5.18052e-11	1.19271e-15	6.61261e-11	1.85661e-13	1.19018e-17	5.42494e-14	2.0325e-12	6.80661e-09	2.68086e-11	6.8372e-13	1.77098e-14	1.06918e-12	1.04074e-10	1.63051e-14	1.76069e-14	4.44758e-08	1.2026e-16	5.69136e-14	1.32436e-08	3.50529e-14
	Beaulieu	Hampshire Basin	1.03355e-14	2.96205e-12	2.0561e-17	8.08902e-10	4.8862e-16	7.2547e-21	3.11211e-15	9.33326e-14	9.39647e-11	5.57052e-13	1.28167e-15	3.57237e-16	2.37817e-14	2.46597e-15	1.73964e-16	3.23529e-17	1.09778e-08	4.16538e-18	1.71929e-15	6.34053e-12	1.63264e-16
	Itchen	Hampshire Basin	8.93834e-09	1.6891e-09	1.84333e-10	1.20542e-08	4.05927e-10	3.63489e-12	2.57985e-10	8.88069e-11	8.45402e-09	3.83903e-06	1.8709e-10	1.63503e-10	3.66487e-11	2.25445e-11	9.22067e-11	1.13857e-05	6.43562e-09	3.25598e-12	2.57735e-10	6.81925e-07	1.09816e-11
	Test	Hampshire Basin	5.44507e-10	6.01495e-15	8.13392e-16	1.20215e-08	2.92096e-14	5.37401e-15	6.39186e-12	9.91578e-14	1.24792e-11	1.22691e-09	3.18617e-16	2.84732e-15	3.73482e-18	1.40218e-13	1.27714e-17	7.16832e-13	6.51966e-11	2.84905e-11	5.81568e-14	1.64307e-08	2.29602e-18
	Hamble	Hampshire Basin	4.20128e-06	8.55054e-10	3.53383e-10	0.000102554	2.85361e-10	1.05332e-10	4.69176e-12	3.36585e-11	6.0593e-05	7.01301e-09	1.32918e-09	1.56422e-11	2.47558e-09	2.6644e-12	2.56742e-11	5.26717e-10	1.45911e-07	7.75602e-14	1.76342e-08	8.91853e-08	2.17544e-10
	Meon	Hampshire Basin	1.27259e-06	5.09118e-10	2.73888e-09	4.59364e-06	4.42651e-11	6.95658e-10	4.47547e-12	5.85935e-13	1.43419e-06	3.93533e-09	3.14722e-07	6.84518e-12	6.59085e-11	4.11645e-11	2.19474e-11	4.64412e-10	6.41402e-09	7.99644e-08	1.56866e-08	2.57619e-06	2.3971e-10
	Wallington	Hampshire Basin	7.34942e-08	1.06343e-09	1.8072e-12	3.22425e-07	1.07791e-09	1.95944e-13	3.52299e-11	4.87584e-10	3.33752e-08	1.50269e-08	2.8463e-13	3.12532e-13	8.66153e-12	4.22941e-13	5.7166e-15	1.7814e-12	1.76251e-09	1.18546e-16	1.83916e-12	1.73126e-09	3.78868e-17
	Eastern Yar	South east England	2.98776e-11	1.16219e-10	4.87397e-15	2.01725e-10	3.63038e-13	4.51027e-15	4.17323e-10	6.43993e-10	2.80885e-13	1.18594e-11	3.79186e-12	1.76002e-11	3.29694e-14	5.94107e-14	1.33069e-16	7.41575e-17	4.41207e-07	1.32592e-10	2.74991e-11	4.57233e-14	3.82494e-11
	Arun	South east England	2.14777e-11	4.34581e-11	7.66788e-11	1.08966e-09	6.08932e-12	4.91304e-17	1.15059e-10	1.08202e-13	1.18051e-11	1.16908e-08	4.0847e-10	1.87455e-17	7.9799e-12	1.20013e-13	4.96241e-17	1.51019e-15	1.06643e-09	1.1988e-10	1.78299e-12	3.15896e-16	8.14181e-17
	Adur	South east England	6.57921e-14	8.25602e-12	1.56417e-16	3.64256e-13	7.33468e-07	2.66435e-16	9.11283e-11	2.04013e-13	1.01656e-13	4.46025e-11	5.34281e-12	2.45565e-12	1.40882e-13	2.32277e-14	2.57381e-17	1.60099e-13	9.17035e-07	1.40217e-12	1.59412e-08	9.76452e-16	1.40111e-11
	Sussex Ouse	South east England	5.89288e-11	1.93733e-10	3.17875e-12	3.48307e-07	8.27404e-06	1.53787e-12	1.73263e-09	4.0223e-09	1.50576e-09	8.82942e-08	2.5884e-10	8.71303e-10	2.12612e-09	3.68351e-11	4.81146e-13	2.02564e-10	1.1597e-05	1.35899e-09	2.25429e-07	1.17513e-09	7.45486e-07
	Eastern Rother	South east England	1.93178e-08	2.03278e-07	1.0041e-11	6.59016e-06	2.96953e-07	3.4024e-10	2.10319e-06	2.13414e-08	1.19454e-07	5.87119e-06	9.4916e-10	2.55808e-09	2.0193e-06	1.01154e-10	2.81429e-10	2.37817e-08	0.000183509	6.1241e-09	1.09405e-05	6.16172e-09	1.46612e-05
	Dour	South east England	1.01603e-07	1.6642e-13	6.92028e-09	2.11556e-09	6.62213e-08	6.85464e-12	4.32271e-09	1.09761e-12	2.45275e-08	1.73527e-08	3.98504e-12	6.29349e-09	1.59213e-11	4.16556e-09	4.16733e-13	3.71895e-09	1.89619e-05	2.25633e-09	2.98756e-08	1.10266e-12	1.1462e-14
	Great Stour	South east England	9.34209e-12	1.6935e-11	5.42422e-15	3.96999e-11	1.34008e-07	1.41248e-11	9.87481e-14	1.3487e-13	2.92311e-10	7.13037e-11	3.62566e-15	1.55586e-12	1.29679e-10	1.9151e-11	1.31898e-15	2.89886e-06	4.26295e-12	5.60894e-10	1.31098e-12	1.11283e-12	4.48628e-10
	Medway	Thames & East Anglia	2.48517e-18	2.38784e-16	1.73175e-19	6.06768e-18	6.17029e-10	2.80365e-13	8.27564e-13	4.91926e-18	2.80456e-15	1.66983e-15	1.41982e-16	1.78345e-13	7.75263e-16	1.41098e-09	1.75148e-17	5.82311e-12	5.26746e-17	7.27036e-17	3.14458e-17	9.59619e-19	1.09345e-17
	Thames	Thames & East Anglia	4.03582e-17	2.77118e-14	1.41603e-13	9.6742e-13	2.45551e-15	3.10397e-19	1.28841e-11	9.07247e-18	1.46426e-16	1.81985e-08	5.12537e-12	1.37927e-15	7.5218e-15	5.51419e-14	2.42168e-19	3.6758e-08	1.81979e-14	3.38398e-09	8.53598e-14	1.66816e-13	2.28564e-15
	Belstead Brook	Thames & East Anglia	5.82196e-17	1.32134e-16	7.0588e-11	5.08463e-16	1.04345e-17	8.21823e-16	1.42936e-14	7.10757e-19	4.31664e-14	7.64148e-16	1.12351e-16	5.64778e-21	4.01996e-21	1.17031e-18	5.37068e-22	2.02874e-23	3.01928e-14	1.33948e-13	6.3369e-17	9.84126e-14	3.20983e-13
	Wensum	Thames & East Anglia	2.1019e-14	8.00911e-16	1.28398e-17	1.77393e-10	9.06582e-16	2.44618e-21	3.25852e-15	4.92084e-26	5.15162e-17	2.09915e-16	6.51641e-21	3.6581e-25	5.89231e-16	5.18731e-20	1.16838e-24	2.14932e-14	1.68025e-20	1.59832e-24	9.58091e-20	2.87436e-21	1.77007e-21
	Glaven	Thames & East Anglia	1.2917e-10	1.01497e-11	1.58225e-10	6.37449e-09	2.83755e-13	2.76852e-16	4.23057e-12	1.26156e-11	2.54253e-12	7.63617e-09	2.19874e-10	1.3951e-15	1.50127e-10	4.54911e-15	4.42733e-16	3.26673e-09	7.88644e-11	9.69284e-13	2.20886e-10	1.0151e-14	2.19293e-10
	Nar	Thames & East Anglia	9.7275e-09	7.33125e-11	5.73995e-08	4.44545e-08	1.64047e-09	7.38618e-14	2.30141e-10	1.74697e-11	1.02045e-10	2.10928e-08	1.73973e-10	1.06392e-14	6.51335e-09	1.22975e-12	3.44346e-13	9.59579e-06	2.03534e-11	9.61366e-15	1.2767e-12	1.3199e-13	3.74738e-11
	Yorkshire Esk	North East England	3.92297e-15	1.18008e-11	2.44402e-12	7.54741e-18	3.90283e-11	5.94799e-16	3.76658e-10	1.54058e-13	7.18082e-18	6.22361e-13	1.12824e-14	2.23944e-08	4.56519e-20	7.4537e-08	5.3228e-13	1.19992e-19	9.72463e-11	6.65108e-13	4.22827e-13	3.59079e-16	2.53477e-14
	Tyne	North East England	3.00881e-17	1.95635e-14	8.54068e-18	4.38508e-17	2.47226e-14	3.68873e-16	1.32708e-13	1.07432e-14	3.28631e-17	2.665e-15	2.8156e-18	1.48766e-11	6.12608e-22	4.17227e-12	1.60102e-15	2.6472e-23	6.28146e-12	1.26195e-14	4.71779e-18	2.49043e-19	4.95521e-20
	Coquet	North East England	3.43737e-12	4.9573e-08	2.33554e-16	8.54347e-15	8.31051e-11	1.28416e-12	8.16515e-12	4.72952e-12	3.53956e-17	2.87842e-14	1.40014e-15	4.51632e-08	9.47494e-19	4.58206e-08	1.15982e-10	1.26164e-15	3.24832e-09	3.57347e-13	5.93193e-14	3.73295e-16	9.29481e-15
	Tweed	North East England	2.01112e-11	6.95999e-11	1.02638e-17	7.20017e-13	8.81381e-12	3.13093e-17	1.34173e-12	4.5638e-14	1.5721e-14	1.70705e-12	4.60279e-18	9.49741e-09	5.77713e-16	2.67606e-13	2.9253e-17	1.65531e-21	5.10625e-09	6.36353e-13	7.85761e-18	6.00695e-18	7.09377e-19
	Aber Wrac'h	Bretagne	2.47275e-12	3.62214e-15	1.25697e-17	2.08844e-15	7.26233e-14	1.14959e-19	2.57929e-19	5.23999e-17	4.79332e-18	5.72067e-16	7.11721e-16	6.91751e-20	1.39977e-17	5.87201e-10	1.4492e-19	5.30282e-16	2.64071e-19	1.01662e-16	9.03401e-16	2.84394e-15	2.55644e-18
	Flèche	Bretagne	6.18769e-21	5.24316e-26	5.20861e-19	1.42838e-22	2.20848e-18	8.53756e-32	3.10093e-21	1.13217e-22	2.5505e-23	3.28356e-18	1.49585e-22	2.47136e-30	3.32882e-17	2.06225e-19	1.16218e-29	1.10442e-22	1.54937e-25	2.91977e-19	6.64406e-24	1.09947e-19	2.21371e-17
	Kérallé	Bretagne	8.75578e-17	1.024e-22	1.19329e-15	1.43264e-21	1.4086e-17	4.50455e-30	1.12082e-19	2.12729e-20	2.51416e-14	5.9291e-16	7.60327e-18	4.60497e-28	3.8382e-16	3.25462e-17	1.18846e-29	1.68369e-18	1.28444e-16	1.77729e-19	6.16584e-20	4.22603e-17	1.83694e-14
	Guillec	Bretagne	7.38955e-22	1.37231e-26	9.52346e-20	3.48735e-19	7.3766e-16	4.65812e-25	1.27617e-25	7.00243e-23	5.49188e-16	5.6674e-19	7.9587e-18	1.24913e-30	3.07255e-17	6.33923e-17	6.12196e-26	9.19898e-18	4.88068e-21	8.44409e-23	1.23131e-17	4.7092e-19	2.99646e-20
	Horn	Bretagne	3.60537e-21	3.24664e-22	3.52509e-16	5.06512e-20	2.45309e-20	5.98929e-30	2.87044e-22	1.37493e-23	4.01285e-15	8.31654e-15	6.62072e-15	6.25e-32	2.53766e-17	2.71661e-18	2.03515e-28	9.18977e-16	8.34086e-20	1.43911e-24	9.49698e-16	3.46637e-16	3.46868e-22
	Yar	Bretagne	1.18741e-11	4.81586e-17	4.28546e-15	2.6584e-13	6.28428e-13	6.58434e-18	9.50088e-17	6.85866e-13	1.67292e-12	2.16784e-11	6.81194e-13	1.57969e-18	1.36652e-14	1.2932e-09	5.55161e-15	2.1345e-09	2.59088e-14	4.50435e-15	2.57311e-12	8.11552e-13	4.52983e-13
	Léguer	Bretagne	9.46779e-10	1.60844e-16	5.8464e-14	1.48096e-14	4.38547e-11	1.00515e-14	6.55206e-16	1.28357e-09	1.60812e-12	5.44502e-09	1.41505e-13	6.06615e-18	2.71028e-13	2.86492e-11	3.10415e-17	1.82277e-08	1.10675e-12	1.87265e-14	1.21286e-08	4.3897e-11	3.70528e-08
	Ic	Bretagne	7.40611e-08	2.50752e-11	9.15608e-09	3.86009e-13	4.45655e-06	6.56636e-16	3.37698e-10	1.35844e-08	4.22815e-12	1.00408e-09	5.13739e-08	2.04515e-10	2.85073e-10	7.04991e-11	2.18898e-16	7.70786e-09	1.30116e-12	9.04351e-10	7.77855e-10	1.77779e-08	4.64645e-14
	Frémur	Bretagne	2.85355e-12	4.30673e-15	1.83002e-14	6.6138e-14	5.28968e-13	5.47517e-21	1.54932e-10	1.58651e-10	8.4244e-12	1.14316e-07	1.09028e-13	5.14747e-20	4.9983e-14	9.74814e-12	7.76346e-19	2.73864e-14	1.68974e-12	4.09195e-15	2.18358e-13	1.17941e-09	1.15671e-13
	Couesnon	Bretagne	2.23505e-15	6.77497e-16	4.19841e-14	9.73245e-16	4.94111e-12	7.43458e-19	4.3482e-14	1.66919e-12	4.66524e-19	1.8442e-13	1.10287e-16	5.98098e-18	1.42042e-14	3.85737e-12	2.96227e-21	9.51771e-11	3.90482e-17	8.66779e-14	3.54979e-16	7.84672e-14	8.39491e-16
	Selune	Bretagne	2.13816e-07	4.8499e-14	1.9125e-09	4.88963e-11	1.03247e-07	1.54839e-15	3.53573e-11	2.88504e-08	2.52923e-10	3.40724e-06	3.49343e-10	8.4829e-13	1.00425e-12	4.56494e-08	2.32264e-16	5.24134e-07	3.05587e-10	5.8707e-11	1.75738e-10	1.21174e-06	2.32853e-08
	Sée	Bretagne	1.74361e-12	3.71249e-17	8.64474e-14	1.5731e-12	3.53491e-09	3.97009e-17	1.69011e-15	8.83741e-13	1.16672e-12	1.13131e-08	1.69085e-11	1.15569e-14	4.40255e-13	1.80837e-11	3.4439e-17	1.90884e-11	4.92788e-13	3.13073e-15	6.17846e-10	1.34328e-08	5.09442e-08
	Sienne	Bretagne	3.37515e-14	1.42915e-21	1.68862e-15	1.54878e-13	4.82956e-18	1.03496e-22	1.77822e-20	1.98985e-14	4.19216e-17	5.64846e-10	2.45098e-17	3.615e-19	1.62782e-17	9.04594e-13	2.15538e-23	6.54939e-14	3.07863e-20	8.18622e-20	1.78263e-16	1.92051e-12	4.22744e-18
	Saire	Bretagne	9.7159e-11	6.48032e-13	1.64678e-14	1.25211e-09	3.22838e-10	4.26063e-16	1.60383e-09	1.31434e-12	7.58185e-08	8.72258e-10	6.81866e-09	5.40632e-15	3.70404e-13	9.27749e-11	1.18443e-15	2.51983e-11	1.8322e-13	1.74336e-18	3.13515e-07	1.19456e-11	2.33515e-14
	Vire	Lower Normandie	5.2921e-06	1.16123e-09	3.45569e-09	1.62238e-08	9.21213e-07	1.55129e-13	5.613e-10	3.48952e-08	8.68032e-07	9.13345e-07	1.97202e-05	9.54897e-06	2.16427e-08	4.93894e-08	7.38869e-14	2.02572e-08	3.33718e-07	3.3144e-10	6.47134e-09	2.49778e-07	3.73106e-09
	Seulles	Lower Normandie	2.60474e-10	6.07315e-07	1.77343e-11	7.00087e-07	1.78124e-05	5.94987e-10	1.77341e-08	4.55984e-11	7.05743e-07	6.04308e-08	5.89696e-09	1.90514e-08	2.11357e-10	7.41214e-06	6.12097e-13	2.58548e-07	1.72172e-07	1.52998e-07	4.24746e-08	2.2781e-10	1.17629e-09
	Orne	Lower Normandie	8.62169e-08	5.3063e-08	4.48711e-09	3.55979e-07	1.9564e-08	1.77778e-10	1.37971e-08	3.37838e-08	1.2938e-06	1.23675e-06	4.43157e-09	1.31005e-07	1.03186e-09	8.87325e-05	1.86312e-11	2.41694e-09	9.57217e-06	8.24628e-09	1.54778e-08	2.28895e-09	2.21004e-09
	Dives	Lower Normandie	3.63085e-11	2.14195e-09	3.85805e-11	7.33441e-13	1.67736e-08	1.25234e-12	2.95746e-14	4.43133e-10	9.28131e-08	2.87429e-13	1.77907e-08	3.09979e-08	1.17702e-10	4.53883e-10	5.41644e-14	3.06998e-09	3.44532e-09	7.23838e-09	1.9461e-10	6.33065e-13	4.7342e-11
	Touques	Lower Normandie	8.00726e-09	2.31769e-07	1.10244e-11	3.19029e-10	1.58034e-05	8.43295e-10	1.756e-07	3.56162e-09	9.57204e-06	6.63007e-10	1.37975e-07	0.00806508	1.02222e-08	7.93213e-05	8.68075e-11	6.70766e-07	1.95223e-07	2.34731e-06	1.46939e-08	9.69994e-10	1.05879e-07
	Seine	Lower Normandie	2.2275e-05	1.10615e-06	1.12019e-08	1.43516e-07	4.29288e-07	7.13513e-08	6.84334e-13	2.81219e-07	0.000306345	2.59183e-07	0.00976145	4.27729e-05	3.07758e-05	7.26079e-06	7.20202e-09	0.0006272	7.9413e-07	0.000857326	2.68535e-06	1.33174e-06	4.54905e-08
	Valmont	Upper Normandie	2.35113e-05	1.01988e-08	1.17509e-08	3.28383e-09	0.000881288	1.07452e-06	6.4771e-08	0.000114111	2.44952e-07	2.84011e-07	2.06788e-06	0.0001212	1.47795e-09	1.57872e-06	3.19349e-07	3.49973e-07	9.35921e-07	8.17204e-06	2.65894e-08	3.89394e-07	8.5721e-05
	Durdent	Upper Normandie	3.28121e-08	1.3563e-09	2.60104e-08	1.4453e-10	1.70915e-05	2.2527e-07	5.7383e-09	1.19254e-07	1.52444e-07	4.9053e-09	6.38008e-09	8.42006e-10	8.574e-10	2.18547e-08	2.50864e-09	6.61474e-08	4.56171e-09	2.22323e-08	1.34939e-08	5.138e-07	1.47635e-07
	Saâne	Upper Normandie	0.928562	0.195428	0.929334	0.00381779	0.0701709	0.234812	0.0371956	0.0275817	0.0166425	0.0527211	0.00735631	0.175461	0.919274	6.2616e-05	0.312095	0.0549892	0.564746	0.0252526	0.0594849	0.00125039	2.11593e-05
	Scie	Upper Normandie	8.18571e-05	2.12157e-05	3.6103e-05	6.612e-09	0.000322671	4.24848e-10	5.39768e-05	1.28026e-08	4.32399e-06	0.00654813	0.000241216	3.3618e-07	4.29362e-05	1.78402e-08	2.9645e-06	4.7501e-07	0.000407232	7.74888e-06	1.36894e-07	1.58308e-08	1.91368e-09
	Arques	Upper Normandie	0.0208393	0.747128	0.0595155	0.906874	0.0180454	0.0145795	0.00138562	0.919489	0.667086	0.018431	0.91316	0.584438	0.0218057	0.9452	0.00178525	0.148376	0.0936066	0.86811	0.357392	0.0945145	0.96622
	Yères	Upper Normandie	0.0372595	0.0013319	0.00235055	0.000107229	0.893118	9.56614e-07	0.95482	0.000566727	0.22313	0.90657	0.00163395	6.56797e-08	0.0223754	7.06707e-06	0.00168834	0.000376369	0.0307428	0.000539083	0.0745051	0.896533	1.18421e-05
	Bresle	Upper Normandie	0.00732155	0.0238762	0.00158639	0.0809738	0.000969831	0.0529622	4.78217e-05	0.0434913	0.0664406	0.00636145	0.0678025	0.0815658	0.0361296	0.0347083	0.00779998	0.0439311	0.0463527	0.0825587	0.0751428	0.00745054	0.0336043
	Somme	Upper Normandie	3.04637e-10	5.69389e-07	7.88607e-12	4.05083e-09	1.16691e-06	3.24826e-05	0.000895419	8.41084e-08	2.90624e-06	2.40464e-08	8.57009e-10	4.01207e-05	1.04471e-11	9.27022e-08	4.287e-07	0.000203317	4.14749e-06	1.40014e-06	2.5973e-09	2.50073e-09	2.71341e-07
	Authie	Upper Normandie	7.3774e-11	4.89221e-08	1.14689e-07	0.000200152	2.32826e-07	1.35039e-05	6.41388e-06	3.96948e-12	5.51861e-09	9.37785e-10	1.1813e-11	8.44726e-07	7.65409e-08	2.87799e-07	3.39104e-08	2.04888e-06	4.74483e-06	5.97377e-06	2.32247e-06	2.56838e-05	1.04399e-11
	Canche	Upper Normandie	0.00581505	0.0316935	0.00717681	0.00292469	0.00105493	0.693873	0.000714898	0.0082834	0.025967	2.84544e-05	2.23412e-05	0.150065	0.000337298	0.0180269	0.676541	0.724585	0.262312	0.0226231	0.433422	3.0404e-05	3.89757e-05
	Liane	Upper Normandie	5.62636e-05	0.000275088	1.90644e-07	0.00134762	0.00121892	0.000167205	0.000291252	4.66147e-06	0.000341773	0.0010749	3.98043e-09	1.90075e-06	2.62784e-06	6.80385e-06	1.85457e-06	2.93378e-05	0.000214283	1.58127e-08	1.59426e-05	0.000184725	1.52567e-06
	Slack	Upper Normandie	3.00759e-08	0.000243382	2.951e-07	0.003569	0.0141121	0.0035586	0.00454808	0.000464016	3.40391e-06	4.64802e-05	4.40308e-09	0.000186997	2.57856e-09	0.000709931	8.46667e-05	0.0268109	0.00137767	9.91177e-07	1.90144e-05	8.90474e-09	3.38263e-09
	Skjern	Denmark	4.95319e-08	5.11176e-11	4.31601e-11	2.37228e-09	3.14176e-06	2.19264e-12	1.13671e-10	3.19554e-07	2.56818e-09	7.78834e-11	2.74431e-09	7.54506e-07	1.2554e-12	4.49604e-06	3.70175e-11	3.14374e-07	1.34521e-07	3.02146e-05	6.81939e-08	5.14752e-11	1.10264e-11
	Sneum	Denmark	6.37601e-08	6.00663e-12	3.57348e-11	3.6809e-07	1.11942e-08	4.25145e-13	1.72392e-09	2.27858e-07	1.20454e-08	2.06558e-10	8.79807e-09	3.3541e-07	1.52127e-15	0.00105976	9.42945e-10	1.75726e-07	4.09719e-07	1.72316e-06	8.69447e-09	1.77396e-11	5.01556e-13
	Hatchery J	French hatcheries	1.36935e-16	1.29476e-15	1.07533e-15	1.40665e-19	1.08646e-13	1.8857e-16	1.03192e-15	1.32277e-14	1.18225e-10	4.52471e-20	9.27996e-16	1.73978e-18	4.77137e-21	4.1341e-13	4.50126e-19	4.69285e-20	6.56385e-13	1.73797e-24	1.01547e-13	4.68284e-21	2.12083e-20
	Hatchery PF	French hatcheries	2.50805e-12	2.55677e-12	2.19044e-14	2.74455e-09	4.57355e-06	8.32279e-12	6.80154e-11	5.3282e-10	1.30899e-08	3.31203e-11	1.75036e-09	1.07538e-08	3.55067e-14	3.37048e-07	5.30234e-15	5.19186e-15	9.39959e-09	4.91359e-11	3.23277e-08	1.21966e-13	1.42687e-16
cBayes	Arigideen	South east Ireland	0	0	0	0	0	0	0	0	0	0	0	0	0	0	0	0	0	0	0	0	0
	Colligan	South east Ireland	0	0	0	0	0	0	0	0	0	0	0	0	0	0	0	0	0	0	0	0	0
	Sow	South east Ireland	0	0	0	0	0	0	0	0	0	0	0	0	0	0	0	0	0	0	0	0	0
	Owenavaragh	South east Ireland	0	0	0	0	0	0	0	0	0	0	0	0	0	0	0	0	0	0	0	0	0
	Inch	South east Ireland	0	0	0	0	0	0	0	0	0	0	0	0	0	0	0	0	0	0	0	0	0
	Avoca	South east Ireland	0	0	0	0	0	0	0	0	0	0	0	0	0	0	0	0	0	0	0	0	0
	Nevern	Outer Bristol Channel	0	0	0	0	0	0	0	0	0	0	0	0	0	0	0	0	0	0	0	0	0
	West Cleddau	Outer Bristol Channel	0	0	0	0	0	0	0	0	0	0	0	0	0	0	0	0	0	0	0	0	0
	East Cleddau	Outer Bristol Channel	0	0	0	0	0	0	0	0	0	0	0	0	0	0	0	0	0	0	0	0	0
	Taff	Outer Bristol Channel	0	0	0	0	0	0	0	0	0	0	0	0	0	0	0	0	0	0	0	0	0
	Twyi	Outer Bristol Channel	0	0	0	0	0	0	0	0	0	0	0	0	0	0	0	0	0	0	0	0	0
	Tawe	Outer Bristol Channel	0	0	0	0	0	0	0	0	0	0	0	0	0	0	0	0	0	0	0	0	0
	Ogmore	Outer Bristol Channel	0	0	0	0	0	0	0	0	0	0	0	0	0	0	0	0	0	0	0	0	0
	Wye	Inner Bristol Channel	0	0	0	0	0	0	0	0	0	0	0	0	0	0	0	0	0	0	0	0	0
	Severn	Inner Bristol Channel	0	0	0	0	0	0	0	0	0	0	0	0	0	0	0	0	0	0	0	0	0
	Bristol Avon	Inner Bristol Channel	0	0	0	0	0	0	0	0	0	0	0	0	0	0	0	0	0	0	0	0	0
	Doniford	Outer Bristol Channel	0	0	0	0	0	0	0	0	0	0	0	0	0	0	0	0	0	0	0	0	0
	East Lyn	Outer Bristol Channel	0	0	0	0	0	0	0	0	0	0	0	0	0	0	0	0	0	0	0	0	0
	Taw	Outer Bristol Channel	0	0	0	0	0	0	0	0	0	0	0	0	0	0	0	0	0	0	0	0	0
	Torridge	Outer Bristol Channel	0	0	0	0	0	0	0	0	0	0	0	0	0	0	0	0	0	0	0	0	0
	Camel	Devon & Cornwall	0	0	0	0	0	0	0	0	0	0	0	0	0	0	0	0	0	0	0	0	0
	Menalhyl	Devon & Cornwall	0	0	0	0	0	0	0	0	0	0	0	0	0	0	0	0	0	0	0	0	0
	Red River	Land's End	0	0	0	0	0	0	0	0	0	0	0	0	0	0	0	0	0	0	0	0	0
	Hayle	Land's End	0	0	0	0	0	0	0	0	0	0	0	0	0	0	0	0	0	0	0	0	0
	Trevaylor	Land's End	0	0	0	0	0	0	0	0	0	0	0	0	0	0	0	0	0	0	0	0	0
	Crowlas	Land's End	0	0	0	0	0	0	0	0	0	0	0	0	0	0	0	0	0	0	0	0	0
	Tresillian	Devon & Cornwall	0	0	0	0	0	0	0	0	0	0	0	0	0	0	0	0	0	0	0	0	0
	Fal	Devon & Cornwall	0	0	0	0	0	0	0	0	0	0	0	0	0	0	0	0	0	0	0	0	0
	Fowey	Devon & Cornwall	0	0	0	0	0	0	0	0	0	0	0	0	0	0	0	0	0	0	0	0	0
	West Looe	Devon & Cornwall	0	0	0	0	0	0	0	0	0	0	0	0	0	0	0	0	0	0	0	0	0
	East Looe	Devon & Cornwall	0	0	0	0	0	0	0	0	0	0	0	0	0	0	0	0	0	0	0	0	0
	Seaton	Devon & Cornwall	0	0	0	0	0	0	0	0	0	0	0	0	0	0	0	0	0	0	0	0	0
	Lynher	Devon & Cornwall	0	0	0	0	0	0	0	0	0	0	0	0	0	0	0	0	0	0	0	0	0
	Tamar	Devon & Cornwall	0	0	0	0	0	0	0	0	0	0	0	0	0	0	0	0	0	0	0	0	0
	Tavy	Devon & Cornwall	0	0	0	0	0	0	0	0	0	0	0	0	0	0	0	0	0	0	0	0	0
	Plym	Devon & Cornwall	0	0	0	0	0	0	0	0	0	0	0	0	0	0	0	0	0	0	0	0	0
	Yealm	Devon & Cornwall	0	0	0	0	0	0	0	0	0	0	0	0	0	0	0	0	0	0	0	0	0
	Erme	Devon & Cornwall	0	0	0	0	0	0	0	0	0	0	0	0	0	0	0	0	0	0	0	0	0
	Devon Avon	Devon & Cornwall	0	0	0	0	0	0	0	0	0	0	0	0	0	0	0	0	0	0	0	0	0
	Dart	Devon & Cornwall	0	0	0	0	0	0	0	0	0	0	0	0	0	0	0	0	0	0	0	0	0
	Teign	Devon & Cornwall	0	0	0	0	0	0	0	0	0	0	0	0	0	0	0	0	0	0	0	0	0
	Exe	Devon & Cornwall	0	0	0	0	0	0	0	0	0	0	0	0	0	0	0	0	0	0	0	0	0
	Otter	Devon & Cornwall	0	0	0	0	0	0	0	0	0	0	0	0	0	0	0	0	0	0	0	0	0
	Axe	Devon & Cornwall	0	0	0	0	0	0	0	0	0	0	0	0	0	0	0	0	0	0	0	0	0
	Brit	Hampshire Basin	0	0	0	0	0	0	0	0	0	0	0	0	0	0	0	0	0	0	0	0	0
	Frome	Hampshire Basin	0	0	0	0	0	0	0	0	0	0	0	0	0	0	0	0	0	0	0	0	0
	Piddle	Hampshire Basin	0	0	0	0	0	0	0	0	0	0	0	0	0	0	0	0	0	0	0	0	0
	Dorset Stour	Hampshire Basin	0	0	0	0	0	0	0	0	0	0	0	0	0	0	0	0	0	0	0	0	0
	Hampshire Avon	Hampshire Basin	0	0	0	0	0	0	0	0	0	0	0	0	0	0	0	0	0	0	0	0	0
	Lymington	Hampshire Basin	0	0	0	0	0	0	0	0	0	0	0	0	0	0	0	0	0	0	0	0	0
	Beaulieu	Hampshire Basin	0	0	0	0	0	0	0	0	0	0	0	0	0	0	0	0	0	0	0	0	0
	Itchen	Hampshire Basin	0	0	0	0	0	0	0	0	0	0	0	0	0	0	0	0	0	0	0	0	0
	Test	Hampshire Basin	0	0	0	0	0	0	0	0	0	0	0	0	0	0	0	0	0	0	0	0	0
	Hamble	Hampshire Basin	0	0	0	0	0	0	0	0	0	0	0	0	0	0	0	0	0	0	0	0	0
	Meon	Hampshire Basin	0	0	0	0	0	0	0	0	0	0	0	0	0	0	0	0	0	0	0	0	0
	Wallington	Hampshire Basin	0	0	0	0	0	0	0	0	0	0	0	0	0	0	0	0	0	0	0	0	0
	Eastern Yar	South east England	0	0	0	0	0	0	0	0	0	0	0	0	0	0	0	0	0	0	0	0	0
	Arun	South east England	0	0	0	0	0	0	0	0	0	0	0	0	0	0	0	0	0	0	0	0	0
	Adur	South east England	0	0	0	0	0	0	0	0	0	0	0	0	0	0	0	0	0	0	0	0	0
	Sussex Ouse	South east England	0	0	0	0	0	0	0	0	0	0	0	0	0	0	0	0	0	0	0	0	0
	Eastern Rother	South east England	0	0	0	0	0	0	0	0	0	0	0	0	0	0	0	0	0	0	0	0	0
	Dour	South east England	0	0	0	0	0	0	0	0	0	0	0	0	0	0	0	0	0	0	0	0	0
	Great Stour	South east England	0	0	0	0	0	0	0	0	0	0	0	0	0	0	0	0	0	0	0	0	0
	Medway	Thames & East Anglia	0	0	0	0	0	0	0	0	0	0	0	0	0	0	0	0	0	0	0	0	0
	Thames	Thames & East Anglia	0	0	0	0	0	0	0	0	0	0	0	0	0	0	0	0	0	0	0	0	0
	Belstead Brook	Thames & East Anglia	0	0	0	0	0	0	0	0	0	0	0	0	0	0	0	0	0	0	0	0	0
	Wensum	Thames & East Anglia	0	0	0	0	0	0	0	0	0	0	0	0	0	0	0	0	0	0	0	0	0
	Glaven	Thames & East Anglia	0	0	0	0	0	0	0	0	0	0	0	0	0	0	0	0	0	0	0	0	0
	Nar	Thames & East Anglia	0	0	0	0	0	0	0	0	0	0	0	0	0	0	0	0	0	0	0	0	0
	Yorkshire Esk	North East England	0	0	0	0	0	0	0	0	0	0	0	0	0	0	0	0	0	0	0	0	0
	Tyne	North East England	0	0	0	0	0	0	0	0	0	0	0	0	0	0	0	0	0	0	0	0	0
	Coquet	North East England	0	0	0	0	0	0	0	0	0	0	0	0	0	0	0	0	0	0	0	0	0
	Tweed	North East England	0	0	0	0	0	0	0	0	0	0	0	0	0	0	0	0	0	0	0	0	0
	Aber Wrac'h	Bretagne	0	0	0	0	0	0	0	0	0	0	0	0	0	0	0	0	0	0	0	0	0
	Flèche	Bretagne	0	0	0	0	0	0	0	0	0	0	0	0	0	0	0	0	0	0	0	0	0
	Kérallé	Bretagne	0	0	0	0	0	0	0	0	0	0	0	0	0	0	0	0	0	0	0	0	0
	Guillec	Bretagne	0	0	0	0	0	0	0	0	0	0	0	0	0	0	0	0	0	0	0	0	0
	Horn	Bretagne	0	0	0	0	0	0	0	0	0	0	0	0	0	0	0	0	0	0	0	0	0
	Yar	Bretagne	0	0	0	0	0	0	0	0	0	0	0	0	0	0	0	0	0	0	0	0	0
	Léguer	Bretagne	0	0	0	0	0	0	0	0	0	0	0	0	0	0	0	0	0	0	0	0	0
	Ic	Bretagne	0	0	0	0	0	0	0	0	0	0	0	0	0	0	0	0	0	0	0	0	0
	Frémur	Bretagne	0	0	0	0	0	0	0	0	0	0	0	0	0	0	0	0	0	0	0	0	0
	Couesnon	Bretagne	0	0	0	0	0	0	0	0	0	0	0	0	0	0	0	0	0	0	0	0	0
	Selune	Bretagne	0	0	0	0	0	0	0	0	0	0	0	0	0	0	0	0	0	0	0	0	0
	Sée	Bretagne	0	0	0	0	0	0	0	0	0	0	0	0	0	0	0	0	0	0	0	0	0
	Sienne	Bretagne	0	0	0	0	0	0	0	0	0	0	0	0	0	0	0	0	0	0	0	0	0
	Saire	Bretagne	0	0	0	0	0	0	0	0	0	0	0	0	0	0	0	0	0	0	0	0	0
	Vire	Lower Normandie	0	0	0	0	0	0	0	0	0	0	0	0	0	0	0	0	0	0	0	0	0
	Seulles	Lower Normandie	0	0	0	0	0	0	0	0	0	0	0	0	0	0	0	0	0	0	0	0	0
	Orne	Lower Normandie	0	0	0	0	0	0	0	0	0	0	0	0	0	0	0	0	0	0	0	0	0
	Dives	Lower Normandie	0	0	0	0	0	0	0	0	0	0	0	0	0	0	0	0	0	0	0	0	0
	Touques	Lower Normandie	0	0	0	0	0	0	0	0	0	0	0	0	0	0	0	0	0	0	0	0	0
	Seine	Lower Normandie	0	0	0	0	0	0	0	0	0	0	0	0	0	0	0	0	0	0	0	0	0
	Valmont	Upper Normandie	0	0	0	0	0	0	0	0	0	0	0	0	0	0	0	0	0	0	0	0	0
	Durdent	Upper Normandie	0	0	0	0	0	0	0	0	0	0	0	0	0	0	0	0	0	0	0	0	0
	Saâne	Upper Normandie	0.11	0.03	0.08	0	0.01	0.05	0	0.01	0	0	0	0.03	0.11	0	0.08	0.02	0.05	0.01	0.01	0	0
	Scie	Upper Normandie	0	0	0	0	0	0	0	0	0	0	0	0	0	0	0	0	0	0	0	0	0
	Arques	Upper Normandie	0.02	0.16	0.12	0.17	0	0.02	0	0.19	0.13	0	0.17	0.04	0.04	0.18	0.01	0.05	0.03	0.14	0.04	0.01	0.24
	Yères	Upper Normandie	0.33	0.01	0.02	0.01	0.98	0	1	0	0.1	0.98	0	0	0.09	0	0.04	0.01	0.07	0	0.18	0.9	0
	Bresle	Upper Normandie	0.53	0.79	0.77	0.83	0.01	0.83	0	0.79	0.77	0.01	0.83	0.87	0.77	0.79	0.77	0.8	0.79	0.83	0.72	0.09	0.76
	Somme	Upper Normandie	0	0	0	0	0	0	0	0	0	0	0	0	0	0	0	0	0	0	0	0	0
	Authie	Upper Normandie	0	0	0	0	0	0	0	0	0	0	0	0	0	0	0	0	0	0	0	0	0
	Canche	Upper Normandie	0	0.01	0.01	0	0	0.1	0	0	0.01	0	0	0.07	0	0.02	0.1	0.11	0.06	0.01	0.06	0	0
	Liane	Upper Normandie	0	0	0	0	0	0	0	0	0	0	0	0	0	0	0	0	0	0	0	0	0
	Slack	Upper Normandie	0	0	0	0	0	0	0	0	0	0	0	0	0	0	0	0.01	0	0	0	0	0
	Skjern	Denmark	0	0	0	0	0	0	0	0	0	0	0	0	0	0	0	0	0	0	0	0	0
	Sneum	Denmark	0	0	0	0	0	0	0	0	0	0	0	0	0	0	0	0	0	0	0	0	0
	Hatchery J	French hatcheries	0	0	0	0	0	0	0	0	0	0	0	0	0	0	0	0	0	0	0	0	0
	Hatchery PF	French hatcheries	0	0	0	0	0	0	0	0	0	0	0	0	0	0	0	0	0	0	0	0	0

## Sheet: Supp Table 5.07
Supplementary Table 5.07 Mers-les-Bains & Le Tréport beach nets
			Individual / Assignment Probability
Method	River	Region	891054	891055	891057	891059	891062	891064	891067	891069	891077	891080	891082	891083	891090	891091	891092	891093	891100	891101	891102	891104	891113	900604	900605	900606	900608	900609	900612	900613	900616	900630	900632	900633	900636	900642	900643	900647	900651	900653	900654	900667	900668	900671	900672	900675	900676	900677	900678
RUBIAS		South east Ireland	3.1471e-10	1.18898e-09	8.34099e-06	5.24776e-12	5.78252e-12	3.33789e-12	9.93877e-06	2.29283e-10	1.02258e-10	1.22364e-09	8.2485e-12	9.8855e-17	3.30795e-17	2.91263e-13	4.95165e-13	3.80097e-11	1.24813e-11	1.58825e-16	9.75119e-11	4.86366e-08	0.000703979	2.64906e-08	2.68679e-15	3.56692e-06	1.26465e-12	3.63343e-10	1.37616e-12	8.71234e-16	2.22942e-11	6.6879e-13	1.25701e-10	3.67743e-10	6.629e-12	2.62227e-11	6.18817e-10	5.49698e-12	4.37208e-14	4.10319e-10	0.067604	7.32787e-10	1.11567e-13	0.00832012	2.6698e-11	1.95167e-13	6.8054e-09	2.90395e-10	1.48627e-14
		Outer Bristol Channel	2.35571e-10	1.62761e-07	2.5281e-06	1.73882e-12	9.9715e-10	1.03726e-07	1.33637e-06	1.15639e-09	2.56522e-10	3.51438e-07	7.23302e-11	1.41913e-14	4.46026e-13	2.27233e-14	1.59041e-11	5.48509e-08	1.05915e-09	1.89721e-11	3.41083e-09	6.34495e-08	0.000300999	4.28817e-07	3.5273e-11	3.64636e-05	1.92669e-09	2.18935e-06	5.6517e-10	2.33824e-14	8.86152e-12	7.25467e-13	1.64e-09	1.06544e-09	4.02386e-08	2.52375e-08	1.31782e-09	1.52629e-08	1.81069e-14	2.0317e-05	0.000653513	2.40021e-07	1.62329e-10	0.00134456	2.12546e-07	5.86933e-10	1.48107e-09	2.024e-07	2.13162e-10
		Inner Bristol Channel	6.01308e-14	1.54997e-13	5.45918e-13	5.48142e-14	4.55497e-12	3.47128e-08	1.52898e-07	1.58259e-10	2.72217e-14	1.21908e-07	4.30711e-13	1.17447e-13	4.39232e-12	2.03876e-15	2.92377e-12	2.14967e-14	1.85386e-14	4.75334e-15	6.08256e-11	2.35792e-11	0.0123938	1.18088e-06	6.36479e-12	1.71948e-09	5.19294e-07	3.07502e-08	7.86687e-09	1.69348e-15	2.9596e-13	5.27012e-14	1.47927e-06	4.59851e-12	1.56471e-13	2.39372e-12	1.09502e-11	5.04119e-09	4.91101e-14	2.44745e-08	1.34958e-07	2.68559e-14	2.78401e-16	2.74908e-07	3.27351e-09	1.21413e-15	4.66449e-14	2.16138e-06	6.52508e-12
		Devon & Cornwall	6.55501e-11	5.65007e-06	3.66669e-07	1.39408e-10	2.51627e-10	7.98238e-08	6.02762e-07	7.73245e-08	4.84311e-10	7.61273e-06	1.13779e-10	1.3373e-11	5.71659e-13	1.03094e-13	2.85623e-06	1.40135e-08	2.61699e-07	3.9635e-12	2.53183e-09	2.83426e-06	2.10537e-05	0.000221591	3.93523e-10	0.000196035	6.0263e-07	0.000313994	2.94705e-10	1.05799e-13	1.32589e-11	1.92064e-09	3.96357e-08	8.35906e-07	2.76757e-05	2.06765e-10	1.94825e-09	2.15232e-07	2.78678e-13	0.000222979	3.9128e-05	1.60318e-05	2.14822e-09	0.00021656	4.19235e-09	5.40795e-08	2.5482e-09	1.55156e-06	2.12843e-08
		Land's End	9.59031e-18	1.21846e-13	1.29575e-13	2.87411e-17	3.33048e-21	2.17643e-16	2.39295e-15	4.37892e-17	1.40457e-17	5.83258e-15	1.67281e-15	2.59449e-21	3.54208e-23	3.03801e-19	8.20296e-18	8.72195e-18	6.25508e-17	9.77331e-17	1.56957e-16	1.90894e-15	1.1433e-13	2.63441e-15	4.74325e-20	2.42632e-14	1.63834e-20	4.54624e-15	1.6752e-20	1.33874e-22	7.31498e-19	1.42651e-19	1.9057e-24	6.89349e-17	1.87887e-12	4.88741e-18	4.63642e-14	1.38674e-16	7.99472e-21	2.00981e-11	1.72508e-13	1.66836e-09	1.57556e-20	2.96979e-10	9.40288e-20	3.56952e-19	2.91218e-18	1.6349e-15	5.27553e-16
		Hampshire Basin	5.87285e-09	8.96976e-09	1.03336e-09	6.5543e-12	2.68962e-10	2.25735e-08	0.000217378	3.12026e-05	1.73494e-09	1.68484e-08	7.75606e-11	8.92361e-07	7.7947e-10	3.37343e-12	7.65961e-08	1.0924e-11	4.5127e-09	3.03143e-09	2.76721e-06	0.000622323	0.00132021	0.00129151	2.9009e-07	2.69578e-06	5.24956e-05	5.40111e-07	3.85368e-09	1.75222e-10	7.31776e-08	1.65879e-07	5.20868e-10	3.02993e-07	1.4826e-07	3.26504e-05	1.55787e-06	4.28448e-08	7.68605e-10	2.43729e-06	7.47486e-06	1.08546e-08	5.81708e-09	4.62454e-08	2.23019e-08	1.50081e-07	1.80625e-11	8.94003e-07	1.44583e-07
		South east England	1.95618e-07	1.34509e-07	1.71016e-08	6.83389e-09	3.04784e-10	7.71802e-08	2.56871e-07	0.000221747	1.6497e-08	8.25068e-08	2.23886e-09	8.5055e-13	6.322e-13	2.35896e-11	1.10408e-08	9.31121e-08	4.73591e-10	7.34963e-09	6.40308e-05	2.72263e-06	0.000927073	0.00033802	7.72753e-07	9.99751e-05	8.36707e-05	3.48835e-07	6.27199e-08	8.3329e-09	8.6692e-07	6.5234e-06	1.02159e-07	4.32504e-09	2.17949e-07	0.00457414	3.62912e-07	6.9583e-08	1.2803e-09	0.000613542	3.06831e-05	6.58623e-06	5.706e-12	5.8975e-07	2.19233e-07	8.75853e-06	6.08938e-10	4.49678e-06	1.97956e-05
		Thames & East Anglia	1.78235e-09	3.47057e-12	1.67219e-13	5.91164e-12	1.49822e-10	4.69432e-08	6.66627e-08	2.28158e-11	2.28235e-14	7.98419e-11	6.94918e-14	5.22539e-12	8.24671e-15	4.83071e-14	7.35637e-10	4.29601e-13	2.03995e-12	4.67894e-14	1.98427e-06	8.367e-10	0.000190907	9.10377e-07	4.20794e-13	3.13758e-06	8.80752e-12	3.82629e-05	8.50619e-13	1.32162e-12	6.08055e-12	1.79048e-08	2.82146e-13	2.25799e-07	8.37878e-12	1.27542e-06	6.20575e-10	1.19916e-12	3.70519e-10	8.69213e-08	5.06306e-07	4.51906e-14	5.10294e-11	2.29306e-06	1.91078e-06	2.49103e-10	1.62078e-10	1.76688e-11	7.40858e-13
		North east England	6.2169e-15	1.02158e-13	3.92193e-05	1.41434e-15	2.77677e-13	1.07668e-11	1.81764e-06	2.76605e-11	2.71743e-11	1.97623e-10	1.69592e-11	2.47475e-18	9.97514e-18	8.29613e-15	3.92869e-18	3.3681e-14	9.57136e-15	1.15378e-18	9.357e-15	9.81662e-09	0.0437093	5.3609e-07	4.47239e-14	3.79142e-13	4.89883e-14	8.92808e-15	8.14239e-16	6.94136e-18	2.09221e-16	3.27958e-18	6.06989e-12	9.25761e-13	1.45786e-15	3.96131e-14	1.44295e-12	1.8701e-11	1.235e-16	6.01503e-19	0.00021981	2.56033e-12	4.30091e-19	4.14704e-05	5.48274e-13	2.95481e-20	1.28182e-09	1.15684e-09	3.09145e-16
		Bretagne	2.94995e-07	1.88667e-10	0.000666178	8.12605e-12	2.65095e-12	2.91367e-08	4.55212e-06	2.71555e-09	8.6899e-09	1.56726e-10	4.72557e-08	5.86102e-12	3.23819e-13	1.58836e-10	5.21558e-09	1.70444e-10	9.26629e-10	1.34415e-09	2.23917e-08	2.32589e-07	2.14174e-06	8.69941e-08	2.4775e-10	0.00043827	1.00627e-06	2.01346e-07	2.03706e-07	1.1673e-11	1.60795e-10	1.88359e-08	3.5527e-11	5.08368e-12	2.34795e-08	2.02004e-11	1.65824e-06	3.47334e-10	1.36885e-13	1.96078e-05	7.44386e-08	1.49865e-11	1.78049e-12	1.0838e-06	1.0996e-07	5.65715e-10	4.22519e-13	6.35748e-10	8.95296e-09
		Lower Normandie	3.2794e-05	1.37374e-07	0.000484054	1.09031e-07	1.79956e-09	5.2462e-06	0.0654042	0.000525348	5.81661e-06	6.92842e-05	3.12054e-05	5.38726e-09	5.19852e-09	3.60648e-07	2.05924e-07	2.38223e-07	1.32381e-08	8.423e-07	0.000205798	0.00455534	0.169417	0.0526979	2.71686e-05	0.000866748	0.000634014	0.00022228	1.30844e-06	4.07215e-08	6.96072e-07	3.33644e-07	3.40324e-08	5.4708e-05	0.00142134	0.00140382	1.37185e-06	8.48023e-07	5.04605e-08	0.000628619	0.221545	5.03596e-05	4.08011e-08	0.15196	7.07524e-07	8.83438e-05	1.37331e-07	6.86517e-05	0.000126467
		Upper Normandie	0.999966	0.999994	0.992225	0.99999	1	0.999994	0.520481	0.99922	0.991572	0.999923	0.999968	0.999999	1	1	0.999995	1	0.999997	0.999999	0.996698	0.994726	0.0925409	0.921798	0.999972	0.808093	0.999228	0.999422	0.999998	1	0.999998	0.999993	0.999998	0.999937	0.998527	0.992766	0.999995	0.999996	1	0.99842	0.0160438	0.9999	1	0.750283	0.999997	0.9999	1	0.999922	0.999853
		Denmark	4.0125e-07	1.07213e-07	0.0056194	1.03731e-05	9.11805e-08	1.18692e-08	0.413132	1.37111e-06	0.00842249	3.74753e-09	8.10544e-07	4.78974e-10	6.2306e-14	1.08365e-09	1.36719e-06	3.03312e-11	2.82469e-06	5.57264e-08	0.00302698	9.03591e-05	0.678382	0.0236502	1.44301e-09	0.19026	8.4313e-09	3.83334e-09	7.40487e-08	2.02297e-09	1.67902e-08	2.13696e-07	4.42448e-11	6.74196e-06	2.3821e-05	0.00120855	5.70434e-08	1.24585e-06	2.08403e-14	7.194e-05	0.693502	2.65834e-05	1.95508e-11	0.0607602	8.46763e-08	2.76308e-06	3.94485e-09	2.17135e-08	8.29408e-08
		French Hatcheries	4.71903e-12	2.50426e-10	0.000954685	1.5915e-12	6.50143e-17	9.6725e-14	0.000747503	3.11789e-12	1.50203e-07	4.22958e-11	2.88494e-14	4.11318e-15	3.7393e-19	1.44241e-15	8.74181e-12	2.0646e-11	4.74483e-13	8.32674e-14	1.00648e-08	5.87287e-10	9.05972e-05	5.59387e-10	4.88992e-08	4.40448e-08	1.59608e-09	1.60408e-13	1.186e-13	2.07719e-12	8.11751e-11	1.21208e-11	2.82271e-13	2.66722e-11	3.9332e-11	1.32227e-05	2.80409e-12	1.91875e-06	1.70167e-16	5.96177e-09	0.000353881	1.26651e-07	1.35991e-18	0.0270699	5.6619e-10	3.02362e-11	2.06995e-13	2.93168e-07	6.26134e-09
cBayes		South east Ireland	0	0	0	0	0	0	0	0	0	0	0	0	0	0	0	0	0	0	0	0	0	0	0	0	0	0	0	0	0	0	0	0	0	0	0	0	0	0	0.42	0	0	0.09	0	0	0	0	0
		Outer Bristol Channel	0	0	0	0	0	0	0	0	0	0	0	0	0	0	0	0	0	0	0	0	0	0	0	0	0	0	0	0	0	0	0	0	0	0	0	0	0	0	0	0	0	0.18	0	0	0	0	0
		Inner Bristol Channel	0	0	0	0	0	0	0	0	0	0	0	0	0	0	0	0	0	0	0	0	0	0	0	0	0	0	0	0	0	0	0	0	0	0	0	0	0	0	0	0	0	0	0	0	0	0	0
		Devon & Cornwall	0	0	0	0	0	0	0	0	0	0	0	0	0	0	0	0	0	0	0	0	0	0	0	0	0	0	0	0	0	0	0	0	0	0	0	0	0	0	0	0	0	0	0	0	0	0	0
		Land's End	0	0	0	0	0	0	0	0	0	0	0	0	0	0	0	0	0	0	0	0	0	0	0	0	0	0	0	0	0	0	0	0	0	0	0	0	0	0	0	0	0	0	0	0	0	0	0
		Hampshire Basin	0	0	0	0	0	0	0	0	0	0	0	0	0	0	0	0	0	0	0	0	0	0	0	0	0	0	0	0	0	0	0	0	0	0	0	0	0	0	0	0	0	0	0	0	0	0	0
		South east England	0	0	0	0	0	0	0	0	0	0	0	0	0	0	0	0	0	0	0	0	0	0	0	0	0	0	0	0	0	0	0	0	0	0.01	0	0	0	0	0	0	0	0	0	0	0	0	0
		Thames & East Anglia	0	0	0	0	0	0	0	0	0	0	0	0	0	0	0	0	0	0	0	0	0	0	0	0	0	0	0	0	0	0	0	0	0	0	0	0	0	0	0	0	0	0	0	0	0	0	0
		North east England	0	0	0.02	0	0	0	0	0	0	0	0	0	0	0	0	0	0	0	0	0	0.55	0	0	0	0	0	0	0	0	0	0	0	0	0	0	0	0	0	0.01	0	0	0	0	0	0	0	0
		Bretagne	0	0	0	0	0	0	0	0	0	0	0	0	0	0	0	0	0	0	0	0	0	0	0	0	0	0	0	0	0	0	0	0	0	0	0	0	0	0	0	0	0	0	0	0	0	0	0
		Lower Normandie	0	0	0	0	0	0	0.01	0	0	0	0	0	0	0	0	0	0	0	0	0.01	0.03	0.05	0	0	0	0	0	0	0	0	0	0	0	0	0	0	0	0	0.21	0	0	0.11	0	0	0	0	0
		Upper Normandie	1	1	0.97	1	1	1	0.8	0.99	0.99	1	1	1	0.99	1	1	1	1	1	0.99	0.99	0.18	0.92	1	0.93	1	0.99	1	1	1	0.99	1	1	1	0.98	1	1	1	1	0.04	1	0.99	0.45	1	1	1	1	1
		Denmark	0	0	0	0	0	0	0.17	0	0	0	0	0	0	0	0	0	0	0	0	0	0.21	0.04	0	0.08	0	0	0	0	0	0	0	0	0	0	0	0	0	0	0.27	0	0	0.03	0	0	0	0	0
		French Hatcheries	0	0	0	0	0	0	0.01	0	0	0	0	0	0	0	0	0	0	0	0	0	0	0	0	0	0	0	0	0	0	0	0	0	0	0	0	0	0	0	0.03	0	0	0.12	0	0	0	0	0
RUBIAS	Arigideen	South east Ireland	1.65577e-10	7.7118e-10	8.1544e-06	3.66728e-12	1.81087e-13	1.05897e-15	2.23144e-12	1.77909e-10	3.93499e-13	1.56921e-10	7.45015e-12	8.29116e-17	2.11025e-17	2.87027e-13	1.41674e-15	1.02799e-12	1.44657e-13	6.80025e-19	1.40691e-14	2.80229e-10	0.000703682	8.4152e-10	6.44619e-16	1.61017e-10	1.94254e-15	1.84603e-11	5.71472e-17	1.48122e-17	3.0316e-14	1.69123e-13	1.25236e-10	2.74551e-15	4.30993e-12	1.14175e-14	6.05088e-10	5.67154e-14	3.5033e-14	3.04352e-13	1.53471e-07	1.53346e-12	8.72417e-18	1.32495e-09	1.99828e-11	1.7773e-14	9.73614e-11	5.4259e-15	1.1549e-17
	Colligan	South east Ireland	1.20309e-12	5.34888e-12	4.8384e-08	1.22096e-18	3.01374e-17	1.12993e-12	2.31885e-09	1.85824e-11	1.35946e-13	9.81977e-11	4.465e-13	5.38459e-23	1.81683e-18	6.41212e-18	1.69436e-17	1.62764e-15	1.2757e-16	1.03982e-17	3.39963e-15	1.24328e-10	1.01868e-08	1.71499e-08	6.02667e-21	3.45289e-09	1.38191e-14	3.595e-12	4.74434e-21	5.07916e-20	4.92457e-15	2.46881e-15	2.50224e-15	1.33001e-12	3.12472e-13	1.22293e-14	2.79912e-15	2.51875e-14	2.34618e-15	1.45928e-11	0.0616974	1.4292e-10	1.28766e-17	2.29319e-10	7.81796e-16	2.71159e-17	2.71919e-12	6.56956e-11	3.28753e-20
	Sow	South east Ireland	3.48292e-21	7.25571e-23	4.38817e-15	2.08765e-20	8.61671e-24	4.20538e-24	7.11858e-13	8.58442e-20	5.78418e-20	1.30505e-16	8.36023e-21	2.28866e-26	1.51839e-27	1.19057e-23	3.4592e-23	8.71937e-21	7.64668e-22	3.18037e-27	1.70668e-22	4.46276e-09	4.20652e-09	2.72625e-14	4.28657e-28	1.38954e-12	5.17483e-24	1.27594e-18	2.15813e-24	1.17746e-22	1.8026e-20	6.94147e-23	1.75869e-25	6.53241e-18	1.17278e-17	1.06518e-18	2.27679e-18	3.87226e-20	1.87161e-27	2.50899e-19	1.92507e-08	1.03934e-21	8.38168e-24	7.0971e-11	1.40191e-22	7.4696e-25	7.4147e-17	2.03195e-19	2.22131e-21
	Owenavaragh	South east Ireland	4.1525e-11	3.88004e-10	1.26142e-07	4.16189e-13	1.15934e-12	7.5649e-14	7.72376e-09	4.08837e-12	9.82224e-11	7.71801e-10	9.72625e-15	1.43499e-17	1.16615e-20	1.4101e-15	1.99334e-14	3.2331e-12	1.55898e-12	1.05024e-18	1.10833e-11	1.18018e-09	1.42846e-07	7.80787e-09	1.92628e-15	2.92677e-09	1.59236e-13	1.8788e-10	7.82413e-15	6.5453e-17	2.18245e-11	4.60896e-14	4.34922e-13	3.59614e-10	1.64809e-12	1.22459e-11	3.73829e-12	2.58686e-12	4.44179e-17	3.70177e-10	0.00512219	5.84881e-10	2.00048e-14	0.00831811	1.35401e-12	1.43338e-13	6.13204e-09	7.90603e-11	6.82436e-15
	Inch	South east Ireland	1.06296e-10	2.44067e-11	5.52472e-09	2.24892e-13	4.44151e-12	2.13012e-12	9.87864e-06	1.69123e-11	3.52658e-14	1.9576e-10	3.42097e-13	1.24923e-18	1.01358e-17	4.40497e-16	4.73781e-13	1.27205e-12	1.07538e-11	1.45397e-16	8.61311e-11	4.20706e-08	7.69736e-09	6.30881e-10	7.11356e-19	3.56034e-06	1.08858e-12	1.52872e-10	2.1703e-13	7.9082e-16	3.21778e-13	4.51103e-13	2.77969e-14	6.79646e-12	3.55583e-13	1.39519e-11	9.97136e-12	2.81637e-12	6.29645e-15	2.40022e-11	0.000784046	3.44791e-12	9.154e-14	1.58525e-06	5.35442e-12	3.19934e-14	5.5109e-10	1.45524e-10	6.57305e-16
	Avoca	South east Ireland	1.08978e-13	4.44078e-14	6.53768e-09	9.39397e-13	5.45693e-16	1.13291e-15	5.00908e-08	1.17912e-11	3.4706e-12	9.57232e-13	2.9558e-17	3.44229e-19	1.26581e-20	2.37915e-15	1.68542e-17	3.2475e-11	2.38023e-14	1.29885e-18	2.80006e-13	5.18559e-10	1.32464e-07	6.04128e-11	1.15166e-16	3.99617e-11	1.06799e-15	5.36338e-13	1.15125e-12	9.75839e-20	1.12674e-13	5.45627e-18	4.41527e-18	5.96395e-16	2.91934e-15	1.26129e-15	1.60633e-14	1.18464e-14	8.17344e-19	1.24192e-12	2.30111e-07	4.20447e-15	2.70621e-19	4.25186e-07	6.03218e-15	2.03474e-15	2.2186e-11	1.09459e-13	7.36943e-15
	Nevern	Outer Bristol Channel	1.2005e-10	4.14574e-08	1.09931e-09	2.30914e-13	4.30471e-12	7.76831e-08	6.05829e-08	2.95068e-10	1.19132e-10	1.09843e-07	4.79129e-12	2.78376e-15	1.29794e-15	2.61294e-16	7.88436e-12	4.4111e-12	1.92924e-10	2.05296e-14	1.01482e-10	3.46008e-09	0.000253818	1.41139e-08	4.35821e-13	1.55593e-08	9.5603e-12	1.82959e-12	5.2499e-10	1.42289e-16	2.04911e-12	2.37916e-13	5.39996e-12	5.44336e-10	4.59209e-09	2.28287e-08	3.92466e-13	4.95883e-09	1.0086e-15	4.4862e-06	0.00051585	5.30696e-09	2.97917e-12	0.000102449	3.75007e-10	5.56472e-11	1.26184e-11	1.8721e-07	8.19518e-11
	West Cleddau	Outer Bristol Channel	1.13308e-10	1.64814e-08	2.52363e-06	6.67888e-14	1.65112e-11	3.35545e-09	1.21267e-06	6.5441e-11	8.35822e-13	3.1112e-09	8.01361e-12	3.92435e-17	1.985e-14	1.89774e-14	3.8938e-13	5.48199e-08	6.67775e-11	1.89481e-11	3.17498e-09	1.03212e-09	1.74946e-06	4.4829e-10	1.58187e-13	3.59913e-05	1.46338e-09	1.21028e-08	3.90393e-11	2.32927e-15	6.49151e-12	3.31108e-13	1.14182e-12	8.96131e-12	3.31193e-08	6.2804e-10	1.29173e-09	5.73636e-10	7.53441e-15	1.57777e-05	2.30674e-05	4.76803e-09	4.09546e-12	0.00117731	5.83906e-09	3.9429e-10	1.22842e-10	1.30988e-09	1.2763e-13
	East Cleddau	Outer Bristol Channel	6.14364e-17	9.4956e-13	1.48112e-10	1.86126e-18	4.58157e-19	5.85269e-15	2.83288e-10	6.38042e-16	1.81077e-18	1.54381e-11	2.14386e-15	8.12992e-22	2.22408e-22	3.00551e-18	5.20597e-18	7.73775e-13	1.53131e-17	4.83832e-21	2.16363e-14	3.92981e-14	9.84548e-10	4.01678e-12	9.40013e-17	3.76976e-12	1.10163e-12	1.46449e-13	5.65048e-16	4.11771e-22	1.15532e-17	3.86313e-19	1.31599e-14	4.18843e-16	6.86844e-14	1.22903e-15	3.80344e-16	3.76481e-13	1.97408e-21	1.83606e-12	2.05027e-09	7.5234e-14	9.14474e-21	2.58524e-10	2.96751e-16	3.17298e-16	4.99162e-16	2.79856e-12	2.13561e-15
	Taff	Outer Bristol Channel	6.28556e-14	7.4924e-10	4.49792e-11	1.60523e-13	2.34232e-13	3.4258e-13	2.3783e-10	9.89266e-14	5.37537e-14	8.44742e-12	7.06063e-15	6.18546e-18	9.36023e-20	7.63397e-17	1.05794e-14	1.02174e-12	8.33493e-16	1.02701e-17	2.38022e-12	2.17585e-13	4.44593e-05	1.53714e-11	7.13948e-14	1.64558e-08	6.38667e-14	1.75777e-11	1.24496e-13	3.24871e-19	1.29039e-14	1.58895e-16	7.51221e-14	1.95796e-12	5.24489e-11	1.1832e-09	9.79981e-15	2.71437e-11	6.4458e-18	8.88865e-09	2.12163e-06	2.09468e-12	1.45569e-15	5.66365e-06	5.5538e-13	7.29022e-12	3.78574e-10	2.07977e-11	5.1265e-13
	Twyi	Outer Bristol Channel	1.31039e-19	1.98292e-11	1.57924e-14	6.25994e-18	1.10342e-18	1.13205e-16	7.7404e-14	9.81144e-15	1.77289e-16	2.96059e-15	9.50397e-17	1.01854e-21	4.55765e-23	2.47106e-20	9.55482e-17	5.74669e-14	1.04308e-15	2.38154e-19	5.86836e-14	3.35341e-13	7.42373e-08	1.44108e-14	1.25076e-16	7.23589e-14	1.05504e-17	1.77895e-14	2.81828e-14	7.8193e-21	2.85064e-18	1.42819e-21	1.18708e-15	4.76845e-14	3.40355e-17	7.37002e-13	1.54895e-16	2.92441e-13	1.27395e-21	8.36436e-15	6.59106e-09	6.77228e-15	2.47894e-17	4.17432e-08	1.2602e-16	8.02426e-15	3.12203e-14	1.06762e-12	5.09161e-15
	Tawe	Outer Bristol Channel	6.80264e-18	5.67314e-14	6.75041e-12	3.2431e-20	9.23744e-23	1.5849e-14	1.48769e-12	2.04283e-16	1.31447e-18	2.18081e-11	4.52629e-18	2.04763e-23	2.81327e-22	5.13331e-20	2.29884e-16	7.97028e-17	8.6602e-18	5.09314e-20	1.15211e-15	2.80402e-12	1.05046e-09	1.5151e-13	2.2522e-20	5.08484e-15	3.27988e-16	1.95532e-15	2.28764e-14	2.07165e-19	1.34171e-16	3.07508e-20	3.11834e-20	4.33485e-14	2.43186e-13	5.94196e-16	1.65126e-17	1.99123e-11	8.88252e-23	3.102e-10	3.21364e-08	3.36237e-15	1.58838e-18	5.47998e-05	1.3981e-16	3.35958e-17	6.36512e-13	1.65268e-12	3.83734e-17
	Ogmore	Outer Bristol Channel	7.57716e-14	1.79708e-11	1.60512e-12	5.02119e-17	3.12155e-18	5.11897e-14	4.90036e-12	2.41811e-14	1.01778e-18	3.30651e-13	4.75733e-16	9.55036e-18	8.3531e-20	1.46689e-17	5.61569e-16	1.56206e-14	1.05308e-16	1.65128e-20	1.71822e-14	1.81519e-11	6.22077e-08	1.44178e-11	8.36995e-17	2.08631e-12	1.07488e-15	1.94948e-15	2.0355e-16	1.50085e-17	3.19034e-18	1.79408e-17	7.05924e-14	2.43174e-12	8.38838e-14	5.64809e-14	1.84364e-16	8.24751e-13	1.80106e-17	1.78293e-12	4.75973e-08	8.27501e-14	3.58224e-20	1.6493e-06	2.28189e-14	1.51855e-16	1.91377e-14	5.30907e-14	8.82322e-16
	Wye	Inner Bristol Channel	8.11449e-17	3.12071e-20	1.66144e-16	5.88902e-19	7.1583e-18	8.7732e-15	1.81152e-09	4.03569e-15	9.93063e-25	9.71753e-16	8.47808e-20	3.22625e-23	5.93408e-16	9.19216e-21	3.02194e-20	1.27271e-14	8.11759e-20	1.06904e-21	1.78673e-17	5.69994e-15	2.98002e-14	2.06187e-13	3.28258e-16	5.381e-11	1.24419e-12	1.33739e-14	4.48253e-17	8.49868e-22	2.7882e-13	7.83572e-17	2.14385e-20	3.94295e-21	3.99253e-20	5.46702e-17	3.05325e-13	2.34565e-15	2.91276e-17	9.11586e-12	1.29725e-07	2.60746e-14	9.51589e-22	1.51261e-12	2.03363e-15	5.47385e-19	3.46462e-15	2.54957e-14	1.21554e-15
	Severn	Inner Bristol Channel	2.64957e-14	9.95306e-14	8.7673e-15	1.73588e-17	5.58806e-19	2.23315e-10	5.31673e-12	4.11954e-14	1.41116e-22	3.50448e-16	3.23104e-13	8.45461e-16	4.16015e-12	2.0268e-15	6.38596e-16	7.15074e-15	2.52754e-15	3.00287e-15	2.9511e-12	6.37972e-14	2.96129e-11	8.5411e-07	3.01239e-14	5.3648e-12	3.51337e-07	8.454e-10	7.8664e-09	8.61914e-19	2.98734e-15	2.8361e-14	2.38973e-16	4.42924e-16	4.75738e-18	2.18637e-16	2.092e-14	1.10712e-11	3.84725e-16	3.48427e-09	1.50926e-09	3.42796e-16	3.73944e-19	2.55606e-13	3.33802e-14	7.46494e-16	6.22141e-16	1.2175e-12	6.46784e-12
	Bristol Avon	Inner Bristol Channel	3.35539e-14	5.54666e-14	5.36985e-13	5.47963e-14	4.55496e-12	3.44895e-08	1.51081e-07	1.58214e-10	2.72217e-14	1.21908e-07	1.07607e-13	1.16602e-13	2.31573e-13	1.19464e-17	2.92313e-12	1.61894e-15	1.6011e-14	1.75047e-15	5.78745e-11	2.35097e-11	0.0123938	3.26771e-07	6.33434e-12	1.66031e-09	1.67956e-07	2.99047e-08	4.78378e-13	1.69262e-15	1.41518e-14	2.42618e-14	1.47927e-06	4.59807e-12	1.56467e-13	2.39345e-12	1.06239e-11	5.03012e-09	4.86962e-14	2.09811e-08	3.72331e-09	4.3848e-16	2.78026e-16	2.74907e-07	3.27348e-09	4.67084e-16	4.25582e-14	2.16138e-06	5.60168e-14
	Doniford	Outer Bristol Channel	5.5814e-16	7.58591e-12	9.41656e-13	2.36618e-13	3.42398e-15	1.73443e-11	1.28976e-08	7.7964e-14	2.67254e-14	1.53282e-07	1.96854e-15	2.07932e-16	1.37886e-15	8.48495e-18	1.77802e-13	4.81911e-13	6.65859e-13	1.0527e-19	3.47584e-12	5.92616e-11	8.36488e-10	9.71203e-10	1.8003e-15	6.81924e-09	9.95083e-13	5.49615e-11	1.92427e-14	3.47144e-18	8.77273e-18	5.43306e-16	1.33069e-11	7.48075e-11	5.39666e-13	1.32524e-16	6.27264e-13	2.75901e-11	6.04953e-19	5.79608e-12	5.35524e-10	5.87505e-11	8.18186e-17	6.5809e-08	5.98988e-13	2.25201e-15	1.99889e-12	5.28043e-11	2.76692e-13
	East Lyn	Outer Bristol Channel	4.49077e-15	3.24255e-12	4.98893e-12	7.37046e-20	1.07916e-15	5.07372e-15	5.5252e-11	8.23277e-15	7.05589e-17	6.20551e-13	1.24079e-13	3.92503e-19	3.0449e-19	6.15023e-19	1.91194e-16	1.06502e-17	2.23761e-15	2.50658e-19	4.28098e-17	1.01891e-11	2.78369e-10	4.65527e-09	2.79813e-18	3.29885e-11	8.48244e-14	8.45292e-13	1.27481e-18	1.08824e-22	1.72198e-16	5.7127e-15	4.53858e-14	1.53994e-15	8.60061e-17	5.68406e-18	5.70771e-15	2.25986e-11	1.62202e-19	1.2603e-16	8.73967e-05	3.65048e-08	1.18921e-15	5.47565e-12	2.52305e-13	2.19104e-20	3.97397e-17	1.06171e-11	7.39876e-19
	Taw	Outer Bristol Channel	2.05732e-12	1.2429e-08	3.09428e-09	1.03884e-12	9.63481e-10	2.00452e-08	4.77954e-08	7.13075e-10	1.36205e-10	3.64652e-08	5.93312e-11	8.85083e-17	8.00043e-14	3.32341e-15	2.74605e-12	4.04588e-12	3.17529e-12	3.24966e-15	1.27731e-10	3.96043e-08	3.16578e-07	1.10283e-08	3.43974e-11	7.06168e-08	3.56792e-10	4.14072e-07	8.37656e-13	2.08689e-14	3.07297e-13	3.34324e-14	6.18544e-10	2.90004e-11	1.46401e-09	5.96718e-10	2.49797e-11	1.06674e-09	4.93226e-15	4.02137e-08	1.99038e-05	5.64078e-08	1.51627e-10	2.21133e-06	2.06285e-07	1.29022e-10	2.18983e-10	6.59772e-09	1.28618e-10
	Torridge	Outer Bristol Channel	1.19336e-14	9.15941e-08	7.11702e-11	5.08019e-15	1.26143e-11	2.62413e-09	1.83549e-09	8.25912e-11	2.67636e-13	4.86892e-08	5.82551e-14	1.10557e-14	3.43494e-13	5.80203e-17	4.69488e-12	2.02029e-11	7.95599e-10	2.14948e-16	6.75359e-13	1.92621e-08	5.16028e-07	3.97566e-07	2.08072e-13	3.6277e-07	9.47121e-11	1.7631e-06	1.07637e-13	2.28821e-17	3.62382e-16	1.16577e-13	1.0014e-09	4.03855e-10	1.00976e-09	1.01465e-13	7.10035e-14	8.56492e-09	4.60643e-15	3.66535e-09	5.08455e-06	1.36973e-07	3.62471e-12	3.72397e-07	4.48806e-11	6.72861e-13	7.45365e-10	7.19183e-09	1.66714e-12
	Camel	Devon & Cornwall	9.37563e-12	3.50389e-10	2.87836e-08	3.80798e-12	6.60246e-15	2.27394e-08	9.62363e-09	3.52739e-09	4.90149e-13	5.05514e-09	1.66914e-11	9.39571e-16	1.49258e-15	6.44414e-17	4.03499e-09	6.25428e-09	6.15323e-08	3.78391e-14	6.63275e-10	8.53518e-07	1.66623e-08	5.91564e-08	3.70508e-14	8.84026e-05	8.06789e-10	1.27505e-07	4.66602e-12	9.78626e-16	1.64237e-12	2.324e-12	2.4249e-12	7.79025e-11	6.73005e-09	3.48104e-13	4.26053e-12	3.87189e-09	3.50765e-14	3.25123e-06	1.81581e-05	1.1807e-06	3.92678e-14	0.000155776	8.08294e-11	4.25626e-09	2.65321e-11	1.213e-07	1.21919e-11
	Menalhyl	Devon & Cornwall	5.24729e-13	4.42382e-09	1.76711e-07	5.94474e-15	1.14841e-16	5.11184e-11	4.05486e-12	5.60795e-12	3.92961e-13	5.63857e-09	2.20767e-14	3.3518e-16	2.7119e-19	7.86357e-16	1.1951e-12	4.68061e-11	1.65025e-11	8.61486e-17	6.68671e-12	5.20373e-09	2.17989e-08	1.94115e-10	1.8057e-13	9.84471e-08	1.74152e-10	1.76105e-09	8.40569e-15	9.95863e-18	2.37612e-14	1.16905e-12	4.71249e-13	4.28976e-13	2.76069e-12	1.2562e-11	7.54547e-11	1.24514e-08	8.31996e-16	4.11353e-07	2.3244e-06	6.61814e-09	3.3522e-13	3.89628e-05	1.19994e-11	2.99392e-09	2.30801e-10	6.45562e-09	4.39894e-10
	Red River	Land's End	3.77077e-19	1.21846e-13	1.29556e-13	3.86802e-18	3.33048e-21	5.26784e-18	2.39295e-15	4.37568e-17	1.98095e-18	5.78401e-15	1.00034e-15	2.58549e-21	3.41679e-23	2.107e-19	6.33456e-21	4.07155e-18	6.2254e-17	2.45404e-18	4.76916e-19	1.8976e-15	1.12901e-13	2.63226e-15	4.7217e-20	7.55931e-15	4.58982e-21	4.48982e-15	1.67484e-20	3.92569e-26	7.28522e-19	1.42644e-19	1.64521e-24	6.82036e-17	1.87887e-12	4.85374e-18	1.70281e-16	9.38373e-18	1.80364e-21	2.05939e-13	1.72508e-13	1.66834e-09	1.32284e-20	1.13112e-12	3.16311e-20	3.50344e-19	1.58923e-18	1.63486e-15	5.27551e-16
	Hayle	Land's End	2.97958e-25	1.13473e-23	1.54139e-25	2.70342e-21	6.34538e-33	8.75765e-25	3.20661e-21	8.19769e-23	3.76496e-29	4.1265e-17	3.99763e-18	7.42761e-31	2.98879e-31	1.28392e-32	2.56119e-30	4.34787e-25	2.51322e-25	3.03436e-26	3.13115e-26	4.36511e-18	1.98248e-20	4.73119e-25	1.62098e-25	8.81603e-16	2.24104e-26	1.15924e-23	3.59923e-24	4.45895e-34	2.38939e-27	1.39014e-30	1.71503e-28	9.39841e-29	1.22968e-18	2.86513e-23	2.90892e-24	1.44471e-23	6.94098e-24	7.03053e-22	2.82991e-19	9.112e-21	2.51587e-21	2.95703e-10	2.61407e-26	1.33579e-23	8.88443e-24	3.50544e-20	3.77102e-23
	Trevaylor	Land's End	1.18662e-19	4.72667e-23	4.43512e-20	2.73416e-24	4.78367e-29	1.57029e-18	2.8002e-25	3.05781e-20	2.41354e-24	4.00328e-18	1.43088e-21	1.64874e-28	8.49637e-25	9.30095e-20	8.52729e-22	4.64842e-18	2.65135e-23	3.27886e-25	2.25349e-19	6.90077e-18	3.47894e-23	7.77358e-20	1.60923e-26	1.65706e-15	6.12446e-24	5.60463e-17	1.59673e-27	2.5522e-29	1.83097e-27	5.13938e-28	1.3907e-25	1.11382e-24	8.44251e-21	1.87509e-24	6.2813e-23	1.22983e-22	4.32063e-28	1.46697e-15	6.77943e-20	2.13858e-14	1.04045e-23	3.4186e-17	2.82537e-21	1.79793e-21	8.77259e-21	4.32811e-22	1.56342e-22
	Crowlas	Land's End	9.09457e-18	6.15957e-27	1.88181e-17	2.48704e-17	5.96381e-27	2.10804e-16	1.31803e-22	1.73825e-21	1.20648e-17	3.2958e-18	6.68469e-16	8.99765e-24	4.03279e-25	9.15302e-23	8.19577e-18	1.97756e-21	2.96781e-19	9.52791e-17	1.56255e-16	7.0508e-20	1.42897e-15	2.07111e-18	2.15257e-22	1.41652e-14	1.17874e-20	3.76194e-19	1.25652e-26	1.33834e-22	2.97617e-21	6.84972e-24	1.21248e-25	7.31297e-19	1.40497e-25	3.36377e-20	4.61939e-14	1.2929e-16	6.18414e-21	1.98907e-11	9.82081e-21	8.50035e-19	9.81982e-25	1.44981e-13	5.95723e-20	4.79708e-21	1.31417e-18	2.83154e-21	2.0064e-21
	Tresillian	Devon & Cornwall	1.04294e-18	4.74257e-13	3.97623e-12	8.87509e-17	3.65454e-20	3.97528e-16	1.6104e-12	1.4875e-16	1.51684e-15	2.80026e-12	4.21422e-17	1.6167e-19	2.68464e-21	3.10619e-22	1.43901e-16	1.70272e-15	4.19106e-11	3.00875e-17	5.89544e-14	3.49828e-15	7.19291e-12	1.44283e-14	4.36112e-20	1.33585e-09	5.40167e-17	8.20353e-17	5.97073e-15	2.5849e-24	4.19973e-19	4.71667e-19	1.4207e-19	4.03311e-16	1.94562e-12	2.82112e-18	7.67944e-14	5.9854e-15	1.05431e-22	1.57603e-11	1.23162e-12	6.94787e-16	2.09869e-16	4.90103e-10	9.55209e-19	2.74487e-15	4.46324e-18	3.57483e-13	4.69942e-16
	Fal	Devon & Cornwall	1.77232e-18	2.44852e-15	1.15057e-12	8.37965e-17	4.01396e-19	1.77215e-18	4.92974e-11	9.48257e-15	2.27931e-16	5.51272e-15	4.70629e-19	1.69926e-21	1.88536e-19	6.26172e-24	7.05794e-18	6.0623e-14	4.14608e-12	5.81945e-21	2.44915e-16	6.16525e-15	2.7374e-14	1.09867e-15	3.45354e-20	8.13323e-11	1.37137e-16	1.17681e-14	9.92653e-17	8.92657e-24	9.94293e-21	5.81845e-20	2.3201e-18	1.48803e-19	6.41025e-13	8.46724e-20	4.04696e-14	1.10735e-16	2.98597e-21	1.07269e-12	1.87968e-13	3.69503e-15	2.54721e-19	4.62266e-10	1.458e-17	3.74983e-16	3.60728e-18	5.50339e-15	3.73263e-18
	Fowey	Devon & Cornwall	1.3278e-12	7.79011e-13	4.54301e-09	1.25543e-14	2.16028e-17	3.86355e-09	3.01123e-10	7.00286e-13	3.22567e-12	1.34792e-07	9.62067e-12	3.38011e-16	4.79417e-15	2.17473e-16	1.00472e-10	8.1121e-10	5.32311e-11	9.87959e-15	2.44305e-11	6.60054e-07	5.36248e-09	1.69878e-09	7.68665e-14	1.9599e-05	5.54889e-09	1.3632e-11	1.191e-11	8.3562e-17	2.62572e-14	2.58613e-13	4.20117e-13	2.0115e-13	7.39953e-12	4.03039e-14	1.94953e-11	1.74767e-10	3.18036e-17	1.26376e-08	1.56051e-09	1.58821e-08	9.42494e-14	1.80556e-06	3.17487e-11	5.11042e-11	2.74765e-14	4.22061e-09	2.54139e-11
	West Looe	Devon & Cornwall	4.89013e-14	6.42493e-08	9.55332e-10	4.27734e-13	2.49265e-15	7.5373e-10	1.10964e-11	4.84635e-10	1.32325e-12	2.62643e-08	1.29012e-12	2.74415e-15	1.46657e-13	2.81968e-15	6.33233e-09	4.56577e-10	3.68779e-08	1.44271e-13	1.42369e-12	6.28098e-08	4.36039e-09	1.3564e-09	2.33776e-13	6.61076e-06	2.07588e-09	1.19005e-07	2.29554e-10	9.40166e-16	4.38026e-13	1.63427e-13	5.27113e-11	4.10802e-12	1.30783e-11	2.30786e-15	5.94719e-13	8.36661e-09	1.29229e-16	3.70329e-06	2.1562e-07	6.69079e-06	2.23137e-13	3.37395e-07	3.03387e-12	3.58705e-08	1.0151e-11	1.41402e-07	1.30655e-11
	East Looe	Devon & Cornwall	2.34092e-12	4.25832e-10	5.87023e-11	8.59937e-15	3.38127e-14	1.76763e-08	1.41416e-10	1.73977e-12	1.23544e-13	1.01517e-08	7.96272e-14	6.15062e-16	4.54401e-14	9.20752e-18	3.83791e-11	1.4469e-11	1.13344e-09	2.11191e-14	1.3148e-11	1.1289e-09	7.63168e-08	7.41431e-09	1.45686e-14	4.04001e-06	1.36009e-09	2.44698e-08	3.13493e-12	5.64858e-18	1.95792e-15	3.25875e-13	5.25243e-13	9.84064e-12	1.04117e-09	1.50197e-15	3.54921e-13	1.31302e-09	1.50569e-17	7.48048e-07	5.59035e-07	3.31168e-08	4.83534e-14	3.61672e-08	1.4404e-12	4.9375e-12	5.06714e-14	1.62602e-08	2.61886e-12
	Seaton	Devon & Cornwall	5.09985e-14	3.00103e-09	5.15695e-11	6.84507e-12	5.22687e-15	4.24482e-12	1.07897e-09	1.37798e-12	3.17996e-13	1.84738e-11	1.00247e-13	1.65213e-17	4.06188e-17	4.45677e-14	5.22728e-11	1.46118e-10	7.56389e-10	1.24631e-18	9.1193e-16	1.54738e-09	3.90382e-10	8.52938e-10	1.98896e-15	2.32292e-05	7.69722e-13	2.13988e-12	7.15652e-13	7.59324e-20	2.84366e-15	9.72836e-15	7.47338e-19	8.31512e-13	1.02986e-07	1.79262e-15	5.57787e-14	1.23761e-12	5.05927e-18	3.25072e-08	2.09872e-09	7.98369e-11	4.45477e-11	2.49662e-07	1.83202e-16	4.56662e-11	4.32838e-14	1.38902e-11	2.44696e-13
	Lynher	Devon & Cornwall	4.18443e-13	2.24499e-10	8.96916e-10	3.528e-14	2.0881e-15	9.93386e-11	1.28861e-11	4.91462e-12	5.51155e-12	4.98293e-07	1.75994e-14	4.01457e-16	2.62097e-15	1.21528e-14	8.24021e-10	3.83273e-09	1.56002e-10	4.15278e-15	1.62157e-13	7.8523e-09	1.59881e-07	4.92949e-09	2.16458e-12	4.44422e-07	2.87693e-07	2.9968e-10	1.84623e-12	5.45088e-17	9.89869e-15	2.89889e-14	6.67111e-15	9.3255e-12	2.82379e-08	3.15984e-12	4.53116e-11	6.09807e-11	5.38072e-17	3.50387e-05	2.16678e-08	2.08081e-09	7.64142e-14	8.76572e-07	2.80593e-11	1.72015e-11	1.97e-12	6.42597e-10	5.31663e-11
	Tamar	Devon & Cornwall	2.36666e-13	3.20333e-09	6.24641e-09	7.15777e-15	7.72135e-15	3.08895e-11	3.48306e-10	1.2139e-11	3.39836e-11	5.11478e-09	3.96657e-13	1.29349e-16	1.23977e-16	5.3575e-17	5.74003e-12	1.66123e-11	2.58275e-08	7.51016e-13	1.07754e-12	5.45908e-08	2.19938e-09	5.81723e-09	2.53825e-15	2.18895e-06	1.23081e-10	1.19334e-10	8.26309e-13	5.90102e-19	4.0601e-14	3.70613e-13	1.42949e-14	3.93759e-11	6.8198e-08	9.91873e-15	2.23785e-13	6.59166e-11	4.99819e-16	9.42401e-07	5.35891e-09	3.34534e-07	2.69844e-12	1.04334e-06	3.1252e-15	5.48967e-11	1.77632e-12	5.11447e-09	5.46121e-11
	Tavy	Devon & Cornwall	4.37295e-14	1.75521e-13	1.3647e-11	5.64128e-14	1.08768e-16	4.46292e-13	2.1535e-10	2.96883e-12	2.42658e-16	1.70898e-09	3.48556e-15	1.45399e-18	1.15846e-15	4.91151e-19	1.15448e-12	1.63344e-10	2.32101e-12	4.3224e-20	1.87132e-16	6.67932e-08	3.93479e-10	9.1344e-12	4.49732e-18	3.65512e-08	8.98881e-12	2.61091e-14	9.93285e-15	2.072e-18	2.16526e-18	1.57944e-16	2.3077e-18	2.60009e-16	1.45487e-11	4.96551e-16	3.93058e-13	4.5162e-13	2.18762e-19	3.03431e-08	2.87117e-08	1.83119e-12	7.51657e-19	1.12262e-07	2.83804e-14	5.95817e-16	8.41507e-14	3.82591e-13	1.64497e-14
	Plym	Devon & Cornwall	1.3248e-12	3.06201e-10	4.99815e-08	1.02567e-15	3.59939e-21	5.67042e-11	3.31434e-11	1.18683e-12	3.91929e-14	5.28441e-10	4.33112e-15	2.44045e-19	5.31813e-20	5.54081e-16	1.78181e-09	8.47097e-13	2.50184e-13	5.47616e-18	1.23217e-13	7.86908e-10	1.61766e-11	3.9887e-11	3.46121e-16	4.98423e-08	4.09313e-10	3.35346e-09	2.18723e-15	3.52678e-21	2.04516e-17	2.51407e-16	1.13636e-16	1.6962e-12	6.87412e-10	1.82886e-16	9.1755e-13	1.32775e-12	5.28462e-21	1.53646e-07	2.85288e-07	2.5205e-09	3.39831e-16	1.1132e-05	5.77704e-14	1.22105e-12	1.26379e-14	4.02059e-12	5.05367e-14
	Yealm	Devon & Cornwall	1.18545e-13	2.13132e-10	1.59245e-10	9.02157e-15	2.01826e-15	1.25374e-10	7.98357e-11	2.55194e-12	7.13827e-13	6.13007e-09	2.33019e-13	2.39341e-19	3.69992e-16	1.96862e-17	1.96496e-11	6.72958e-12	5.15146e-09	4.17409e-13	2.684e-11	1.35575e-08	6.42165e-09	7.40699e-11	4.08584e-15	4.41222e-05	2.40739e-10	3.62086e-10	1.19506e-13	1.8886e-17	2.22097e-16	5.98984e-15	6.78755e-15	1.73454e-12	4.97354e-11	1.33238e-14	2.28053e-13	6.44917e-11	3.41192e-18	1.08465e-06	1.67996e-08	1.13934e-08	1.82453e-15	4.11443e-07	6.75224e-14	1.34368e-12	9.68561e-12	7.61849e-12	2.33467e-13
	Erme	Devon & Cornwall	1.2117e-14	2.24575e-11	6.31547e-12	7.24338e-15	3.21977e-17	2.42662e-13	3.61301e-10	3.25186e-11	5.34415e-12	4.98476e-08	3.89389e-15	8.51128e-20	3.33389e-16	1.11812e-18	2.03765e-09	1.05813e-13	4.08235e-11	2.08735e-12	4.67886e-13	5.20468e-08	1.88527e-09	3.04345e-11	4.65926e-17	2.75457e-08	9.23634e-12	3.90085e-09	1.31461e-12	2.27385e-18	1.0711e-14	6.2972e-16	5.65274e-16	2.1084e-11	6.77872e-12	6.77713e-18	8.73686e-12	2.8642e-12	3.63054e-18	2.5396e-07	9.21113e-09	4.28504e-12	3.35425e-17	8.33241e-09	4.14933e-14	6.06296e-15	1.12968e-12	6.12806e-09	7.78225e-16
	Devon Avon	Devon & Cornwall	1.26172e-13	4.392e-10	4.60548e-09	1.023e-16	9.15141e-15	2.43039e-09	1.49394e-09	1.2765e-10	1.41291e-13	2.29805e-10	2.25439e-14	1.0562e-18	7.76633e-16	7.54446e-19	6.20659e-10	2.94824e-13	9.31373e-10	8.57424e-14	1.41873e-11	3.45838e-09	2.03975e-07	3.97454e-09	8.21342e-17	2.32243e-07	3.50011e-10	1.33114e-08	1.13565e-13	1.74561e-18	7.44702e-16	4.73746e-13	2.76856e-15	2.28266e-11	1.8639e-12	1.56962e-14	4.20845e-11	1.9153e-11	1.43496e-18	6.12458e-08	1.25227e-06	2.06515e-08	4.56736e-13	7.007e-07	8.70362e-11	2.58343e-11	6.68069e-13	2.82207e-08	9.49238e-14
	Dart	Devon & Cornwall	5.12181e-12	5.8835e-09	3.03659e-09	1.15934e-13	8.55934e-16	2.23835e-10	6.53372e-11	2.19229e-11	3.24481e-11	6.60395e-09	4.03497e-12	2.60085e-19	1.15657e-14	4.25324e-16	2.14019e-10	9.73766e-11	2.3929e-08	7.83685e-14	4.85672e-11	2.18911e-07	2.0783e-07	3.49736e-08	3.04367e-16	2.41287e-07	4.12799e-10	1.56867e-09	1.645e-11	3.88868e-19	1.33584e-15	2.30803e-15	1.11067e-15	3.34876e-12	1.2626e-09	5.5692e-14	1.33184e-12	1.56763e-12	3.78384e-19	2.04593e-06	5.56362e-08	2.58941e-12	1.82512e-13	1.10786e-08	2.60247e-13	9.59147e-12	6.54249e-12	5.04134e-10	8.77798e-14
	Teign	Devon & Cornwall	3.75412e-11	8.47804e-10	3.53312e-10	4.93456e-13	1.36248e-14	6.61102e-09	2.37738e-10	1.27268e-09	1.82295e-10	1.10429e-07	1.02408e-12	6.96639e-16	2.56585e-14	8.15996e-15	2.45804e-08	1.6164e-09	4.09704e-09	2.16491e-16	3.3798e-10	2.44193e-07	4.81825e-10	8.07934e-07	2.65795e-14	2.47029e-07	1.85937e-08	2.08636e-08	9.89944e-13	1.41083e-15	1.32154e-14	9.2172e-13	1.13913e-11	6.31533e-11	5.21992e-09	2.59334e-16	3.22586e-12	3.02632e-10	1.83154e-16	9.71502e-06	1.08318e-07	6.92473e-08	6.46446e-12	5.85571e-07	1.78022e-11	9.52031e-10	9.65601e-13	4.77109e-09	1.37899e-11
	Exe	Devon & Cornwall	4.20524e-12	3.02972e-06	7.51398e-08	1.07917e-13	7.66943e-12	1.94068e-08	3.99626e-12	1.00966e-09	1.65237e-10	1.36123e-06	2.07604e-12	8.30769e-12	2.54558e-14	1.38944e-14	2.80659e-06	3.65548e-10	3.74717e-10	1.07554e-13	5.25833e-10	2.21049e-07	7.92036e-08	1.8992e-07	4.98979e-13	1.30255e-06	2.20948e-08	5.15998e-09	1.47005e-12	8.5055e-14	1.10211e-15	1.87578e-09	3.89725e-08	7.29996e-08	2.72204e-05	5.27712e-11	9.08314e-15	1.49029e-07	5.84199e-14	1.93441e-07	2.13671e-07	1.11014e-07	2.09001e-09	2.14207e-06	1.93673e-09	5.37371e-10	3.33472e-12	1.11758e-08	4.25018e-12
	Otter	Devon & Cornwall	1.66992e-13	2.93465e-07	2.62332e-11	1.27416e-10	2.43839e-10	3.39026e-09	7.63061e-08	5.13334e-08	4.31172e-12	1.71766e-07	7.44925e-11	5.05732e-12	3.0319e-13	1.55026e-14	3.70464e-09	6.58978e-13	1.44354e-08	8.82285e-14	1.70708e-10	3.46947e-07	5.46181e-06	6.73076e-05	1.34532e-13	4.39717e-06	4.62875e-08	5.74962e-06	1.69254e-12	3.57306e-16	1.84918e-12	2.55952e-11	4.97519e-10	7.08455e-10	2.16961e-07	4.87578e-11	1.68448e-09	1.89913e-08	5.15008e-14	1.01164e-06	7.75245e-06	3.43669e-08	3.15035e-14	1.11571e-07	1.98505e-09	9.14428e-09	2.27682e-10	8.98605e-08	1.81251e-10
	Axe	Devon & Cornwall	2.56546e-12	2.24329e-06	1.50952e-08	5.00898e-14	3.45732e-14	2.36023e-09	5.12393e-07	1.94815e-08	4.84104e-11	5.21893e-06	3.66578e-12	1.77695e-15	1.98052e-15	3.86428e-15	5.28876e-09	1.83288e-10	8.63374e-08	1.30235e-13	6.96857e-10	1.98136e-08	1.48047e-05	0.000153165	3.90146e-10	7.64261e-07	2.1644e-07	0.000307923	1.98756e-11	1.6877e-14	9.19664e-12	1.32151e-11	9.77897e-11	7.61942e-07	2.38185e-08	8.90247e-11	6.09827e-11	2.0513e-08	1.31921e-13	0.000164289	8.11779e-06	7.51878e-06	3.00551e-12	2.25711e-06	8.15096e-12	1.13253e-10	2.02674e-09	1.11548e-06	2.04834e-08
	Brit	Hampshire Basin	6.50648e-15	1.04408e-09	3.54118e-11	1.53617e-18	5.83678e-17	4.68857e-11	1.59915e-09	1.52078e-06	2.33276e-18	8.93002e-16	1.42865e-17	3.65085e-14	2.64759e-16	5.48891e-19	1.93681e-10	1.11113e-14	1.0216e-13	1.19132e-13	2.53245e-08	3.50115e-07	9.99526e-05	0.000131186	6.17757e-20	3.70595e-13	9.24305e-13	8.72906e-13	1.3354e-11	1.02761e-17	9.66324e-14	3.47307e-12	2.15963e-14	1.11046e-10	3.64559e-13	4.10473e-15	1.08724e-09	2.88147e-12	2.46703e-14	3.52382e-12	3.51196e-07	8.34352e-18	2.59968e-17	9.44395e-11	9.00794e-12	3.39313e-11	9.01185e-18	6.39222e-08	1.27203e-15
	Frome	Hampshire Basin	9.12277e-10	5.33295e-11	1.44778e-15	1.55885e-15	1.52949e-14	1.24222e-10	8.19823e-10	1.66233e-09	6.2452e-15	1.28534e-11	8.19744e-13	1.72901e-10	3.3946e-14	9.17535e-18	1.51771e-11	6.64113e-18	7.65377e-14	8.5844e-16	1.23761e-09	9.24293e-09	1.74403e-08	0.000222762	1.89801e-11	2.10245e-12	3.40396e-07	3.9981e-09	5.20309e-12	4.83318e-17	1.67245e-12	5.44266e-08	2.34208e-12	2.47912e-11	7.08675e-13	1.18127e-08	5.02837e-12	1.04631e-12	5.54447e-10	4.89879e-12	9.58553e-12	8.89606e-11	1.37459e-12	4.56886e-12	1.2721e-11	1.58409e-12	5.33498e-15	2.57106e-11	5.0749e-09
	Piddle	Hampshire Basin	4.01539e-10	2.43623e-12	2.84678e-13	1.00747e-16	8.36264e-17	6.74354e-10	1.70889e-10	4.67194e-11	1.17838e-15	5.01546e-11	5.47136e-12	1.07727e-09	2.66817e-17	1.44048e-18	6.25486e-11	1.77089e-16	2.83301e-15	5.99182e-16	1.26394e-08	4.53537e-10	2.13668e-09	1.17963e-05	2.22158e-10	1.78544e-12	1.00127e-05	2.05011e-08	6.27039e-14	1.52706e-17	5.60328e-12	1.10874e-10	2.53214e-13	2.91832e-07	1.47951e-11	1.21282e-08	1.21587e-12	1.8339e-11	2.02796e-11	2.41804e-11	1.27841e-11	2.21727e-09	6.80564e-16	3.29595e-11	3.90532e-12	1.85542e-11	2.1729e-13	2.86684e-11	1.7354e-08
	Dorset Stour	Hampshire Basin	2.25295e-11	5.97553e-09	9.96982e-10	2.55879e-13	2.6042e-10	1.15332e-08	5.01275e-06	2.1961e-06	1.73245e-09	1.70491e-09	1.07733e-12	9.22173e-11	6.67814e-12	6.01353e-14	6.7926e-09	5.37683e-12	4.11448e-09	7.24459e-10	6.36953e-08	0.000534407	0.00121553	0.00091134	6.76111e-13	2.59145e-06	1.16226e-06	3.07507e-09	2.06315e-09	3.93664e-12	1.36367e-09	1.02108e-07	2.72272e-10	3.64342e-10	2.24907e-08	2.14824e-07	5.22595e-10	8.83068e-09	2.32463e-12	2.12604e-06	6.98695e-06	1.29529e-09	5.81063e-09	4.60728e-08	1.36275e-08	1.05921e-07	1.06957e-13	2.01477e-07	2.5652e-08
	Hampshire Avon	Hampshire Basin	1.39213e-15	8.13827e-18	1.19247e-13	2.71717e-19	4.86156e-17	1.07819e-13	1.98264e-11	7.66959e-13	8.88924e-16	1.84355e-15	2.23994e-15	4.42276e-15	6.86503e-20	5.137e-18	1.18437e-14	8.18147e-17	7.12661e-16	6.09288e-16	7.22957e-12	4.27453e-08	6.25407e-08	2.25032e-11	5.21745e-19	3.83713e-13	2.03975e-11	4.89062e-17	8.99307e-16	3.34686e-18	2.08842e-15	2.50324e-13	2.25544e-16	1.00387e-15	5.34696e-11	2.17722e-13	1.36817e-14	5.44949e-15	8.64588e-18	4.22336e-09	3.56392e-11	6.64278e-15	7.28197e-17	5.3954e-14	1.61568e-15	1.2538e-11	5.58975e-19	7.8781e-13	9.03174e-14
	Lymington	Hampshire Basin	2.59465e-10	7.15842e-14	3.62121e-15	8.40429e-17	4.985e-16	2.86603e-11	1.18763e-07	2.58533e-10	2.61484e-13	5.90111e-12	2.9915e-12	5.27005e-12	4.07021e-14	2.53445e-18	1.84701e-12	2.76291e-18	2.59183e-15	1.8468e-10	1.36955e-09	8.23368e-10	9.39719e-11	4.67368e-07	2.6573e-14	7.31409e-11	1.47664e-06	3.1289e-11	2.27757e-11	8.42177e-14	1.05433e-09	2.78691e-14	6.00402e-18	2.32643e-11	2.71966e-13	8.24933e-06	1.23153e-06	1.15537e-13	4.45342e-14	1.70937e-10	3.77784e-08	2.91937e-12	8.73047e-14	1.56705e-11	1.78524e-13	1.16984e-14	1.63103e-13	5.33956e-14	2.08337e-10
	Beaulieu	Hampshire Basin	2.59891e-10	4.02268e-16	9.68136e-19	7.43927e-18	7.46883e-17	1.29742e-11	5.88541e-08	5.56119e-11	1.16762e-13	2.40131e-10	6.43066e-14	1.00916e-11	4.5079e-17	1.08492e-19	3.58675e-13	2.0372e-18	9.95407e-19	9.43745e-14	1.08173e-09	1.2932e-10	1.13632e-14	5.96978e-08	2.23255e-15	2.33384e-12	2.75018e-05	1.54985e-13	8.23987e-14	6.34919e-16	6.20559e-11	6.23696e-14	1.04693e-18	4.42099e-12	1.27787e-09	7.60278e-08	3.08647e-07	4.45231e-16	2.15915e-14	1.74489e-13	3.95149e-09	2.63338e-13	5.43903e-16	1.78235e-12	1.49349e-14	1.57335e-16	9.09146e-16	2.85998e-16	4.40788e-13
	Itchen	Hampshire Basin	3.94783e-09	1.50657e-11	1.01949e-13	1.38185e-13	8.51823e-12	9.2957e-09	0.000204861	7.8882e-08	1.37099e-12	9.11208e-09	8.95947e-14	8.02026e-07	7.27233e-10	4.44996e-13	8.38216e-10	2.01849e-14	3.96198e-10	1.08183e-11	7.18688e-07	5.96512e-08	4.62644e-06	1.15189e-06	4.22878e-11	4.34933e-11	2.24204e-07	1.14805e-10	3.37099e-11	6.35289e-15	2.67061e-10	3.75999e-09	1.30142e-11	2.72239e-09	1.21823e-13	1.32461e-09	1.03718e-08	2.31564e-11	2.71274e-11	3.01888e-07	7.79165e-08	8.93335e-11	3.88983e-12	2.13432e-13	3.38761e-10	4.06724e-12	1.148e-13	2.47939e-07	2.24529e-09
	Test	Hampshire Basin	5.25299e-16	7.60653e-16	3.00717e-18	2.37774e-16	2.38009e-16	5.67172e-12	4.02382e-13	2.64273e-09	5.71093e-15	2.39051e-13	3.89847e-18	2.10894e-13	5.50602e-17	3.27113e-20	1.45541e-11	5.81969e-22	2.75656e-14	2.78202e-13	1.03571e-08	2.74056e-10	2.04631e-08	8.14341e-11	1.0351e-18	2.47014e-11	8.42762e-15	3.14319e-15	6.26399e-16	1.48927e-16	9.85064e-14	1.26756e-12	1.53213e-16	5.21378e-14	9.03516e-19	4.14344e-12	3.27723e-11	3.14856e-14	1.25823e-19	3.3086e-11	2.22573e-09	9.79662e-14	5.85546e-20	8.32422e-15	4.05189e-11	3.3596e-15	7.74011e-20	4.61603e-10	4.06677e-12
	Hamble	Hampshire Basin	6.57545e-11	1.35253e-10	3.3114e-13	7.35724e-15	2.49167e-15	7.78975e-11	1.54359e-08	1.09938e-06	4.46562e-13	1.46808e-10	6.47323e-11	1.60605e-09	1.24476e-11	2.21952e-12	4.23593e-09	5.51053e-12	3.66299e-13	1.90584e-09	2.35777e-07	2.26766e-07	6.75705e-10	1.08096e-08	2.89768e-07	1.03877e-07	1.14463e-05	4.919e-07	1.58976e-09	1.65655e-10	5.054e-08	4.00954e-10	1.30153e-11	6.32542e-09	1.09779e-10	3.19853e-09	2.78259e-09	2.45726e-11	1.25561e-10	2.6054e-09	1.11607e-08	6.577e-09	1.07706e-12	1.57427e-12	7.28591e-09	4.30552e-08	2.57976e-14	3.41859e-09	3.68137e-09
	Meon	Hampshire Basin	2.26286e-13	1.7439e-09	1.14159e-13	6.14001e-12	4.98034e-15	4.97274e-10	3.5482e-06	2.61458e-05	3.8138e-15	5.26885e-09	1.78284e-12	8.68359e-08	3.28588e-11	6.48236e-13	6.43112e-08	4.19334e-15	1.45091e-12	2.04965e-10	1.69524e-06	8.72189e-05	4.3142e-09	1.27161e-05	3.30594e-12	2.97371e-10	3.23008e-07	2.03226e-08	9.52534e-11	5.49889e-12	4.08774e-12	1.25819e-09	2.19948e-10	1.55065e-09	2.27634e-12	3.02184e-09	2.3756e-10	3.39439e-08	2.7127e-11	2.28876e-09	3.56516e-09	1.79066e-11	1.54846e-14	1.91428e-11	9.82447e-10	1.03447e-09	1.74249e-11	3.76608e-07	5.09222e-08
	Wallington	Hampshire Basin	3.32925e-12	1.02228e-13	6.39198e-15	1.08857e-14	2.99694e-19	2.76521e-10	3.75991e-06	1.56944e-07	2.75703e-13	3.06462e-10	5.29394e-13	5.35564e-10	1.77512e-13	5.20003e-16	1.29929e-10	9.1845e-16	1.1601e-15	1.69268e-13	1.79313e-09	6.01543e-09	1.34071e-09	1.84438e-08	3.44926e-11	1.49482e-13	8.25551e-09	1.67211e-10	3.03231e-11	4.04259e-14	1.9879e-08	3.8087e-09	6.1498e-16	3.45694e-11	1.24309e-07	2.40787e-05	2.65444e-09	3.10348e-15	1.16483e-11	8.7712e-12	5.69697e-11	5.65532e-10	1.32597e-16	2.17139e-12	8.96736e-13	1.926e-13	3.41491e-15	1.21315e-10	3.94406e-08
	Eastern Yar	South east England	2.52467e-11	3.69897e-11	2.11441e-12	8.97988e-15	5.50847e-19	3.83508e-10	2.26279e-12	1.95462e-09	2.60664e-14	1.28622e-11	5.79719e-14	2.71318e-16	1.5963e-16	3.48589e-15	5.56935e-10	6.24518e-13	4.76988e-17	4.97304e-13	4.18625e-06	8.87951e-08	1.72086e-10	1.19937e-09	6.27415e-14	1.20086e-10	4.54437e-07	6.93424e-14	2.71153e-11	2.6632e-14	9.97979e-10	1.2968e-12	5.96936e-14	5.58309e-10	1.57188e-09	4.50626e-06	8.7667e-14	2.53116e-10	4.10236e-16	8.13552e-10	1.45408e-09	2.50536e-06	3.33351e-16	3.03127e-12	3.18324e-12	1.8983e-09	1.49194e-14	4.51632e-12	1.86345e-11
	Arun	South east England	2.13375e-12	1.96814e-09	1.33745e-12	1.37534e-10	8.08248e-17	1.02971e-13	1.90894e-07	6.08187e-07	3.83726e-14	1.20399e-11	4.07665e-16	1.48093e-13	1.01218e-16	8.95651e-17	1.04529e-12	4.63738e-15	2.82744e-17	6.9566e-18	3.96556e-10	2.47707e-11	1.30617e-05	4.26351e-10	2.49018e-13	4.81967e-11	1.60705e-09	1.62541e-16	2.94312e-12	1.14249e-16	3.94688e-13	9.88629e-11	2.45657e-09	1.81339e-15	8.46979e-13	2.29212e-10	6.98509e-17	1.04587e-11	8.99305e-15	8.70721e-07	2.14277e-09	1.02171e-14	4.8858e-19	3.18784e-14	1.96741e-11	2.51579e-11	3.18811e-19	3.95192e-10	1.48195e-13
	Adur	South east England	6.16313e-11	9.31962e-12	4.2942e-10	1.94676e-14	1.07174e-16	8.50094e-14	6.19272e-13	8.8643e-13	6.22092e-14	7.25108e-13	1.32204e-15	1.29377e-20	1.81721e-21	6.47146e-16	1.52896e-12	2.38403e-10	2.0183e-19	3.1816e-14	6.26381e-09	7.76315e-09	0.000344564	7.65684e-10	1.82148e-12	1.77253e-09	3.45154e-08	4.92836e-13	4.82481e-14	3.40328e-15	3.31126e-11	3.15523e-12	2.84477e-14	5.54456e-13	1.06218e-08	2.96629e-07	1.23538e-13	5.10124e-13	8.88323e-17	1.35343e-07	4.90896e-08	2.2997e-08	7.59387e-15	4.04553e-10	1.70826e-13	1.32896e-09	8.00191e-18	3.98043e-11	1.10939e-11
	Sussex Ouse	South east England	1.87292e-07	1.407e-09	1.65653e-08	2.18722e-09	1.44782e-13	9.76934e-11	1.71388e-08	2.81431e-08	5.98667e-11	1.17417e-09	9.80754e-11	7.27006e-15	5.061e-15	5.57111e-13	1.57373e-09	7.2375e-08	9.67317e-14	1.42475e-12	1.23085e-05	2.55368e-06	4.67515e-06	3.31292e-08	7.1197e-07	3.29401e-07	5.13939e-05	5.79861e-12	6.04186e-08	1.70618e-10	1.46705e-08	3.21091e-08	1.23216e-10	5.53173e-12	3.81463e-09	5.45591e-05	2.51054e-10	2.7384e-08	6.71232e-11	2.89275e-07	6.68648e-09	2.84609e-06	1.43062e-12	1.74769e-07	2.95358e-10	2.58592e-06	1.01895e-12	7.74822e-09	1.59112e-05
	Eastern Rother	South east England	8.10114e-09	1.13775e-07	7.50572e-11	1.24652e-09	3.04553e-10	7.66815e-08	4.47866e-09	0.000221082	1.3961e-08	8.08198e-08	2.13698e-09	6.30925e-13	3.5776e-13	2.26974e-11	4.23417e-09	2.0475e-08	5.97302e-12	7.34558e-09	4.75277e-05	6.3896e-08	0.000439736	0.000337982	5.96072e-08	3.14373e-07	3.17807e-05	3.43019e-07	7.87667e-10	5.97796e-09	8.51173e-07	1.91855e-09	9.92731e-08	3.67601e-09	2.52749e-10	0.00351283	3.62593e-07	4.18973e-08	1.20751e-09	0.000565966	3.06234e-05	1.20572e-06	4.25907e-12	4.14552e-07	2.18908e-07	6.1492e-06	6.07903e-10	2.33548e-06	3.77832e-06
	Dour	South east England	2.10041e-11	1.70439e-08	2.76321e-11	3.2624e-09	3.67378e-15	1.69472e-11	1.70801e-08	2.67792e-08	2.47532e-09	4.66947e-10	3.74845e-12	3.51992e-14	1.11429e-13	2.97442e-13	3.32299e-09	2.30527e-11	4.67507e-10	1.45726e-12	7.63513e-10	4.64093e-10	0.000124279	5.85256e-11	6.03754e-10	9.93202e-05	5.49366e-09	2.43336e-12	1.55347e-11	1.28367e-16	3.15204e-11	9.84933e-11	3.05738e-10	2.23112e-11	8.84515e-10	9.73935e-14	5.62132e-15	3.76246e-11	1.76272e-13	7.26002e-07	2.98501e-10	6.01223e-09	8.1516e-15	2.17966e-11	8.20497e-13	1.0093e-08	3.04834e-18	2.13918e-06	2.45641e-14
	Great Stour	South east England	1.14902e-10	2.68999e-10	6.7089e-13	1.93099e-13	8.21782e-14	3.02378e-13	2.72769e-08	9.22152e-11	6.43534e-13	2.02639e-11	2.15429e-15	2.87918e-14	1.57689e-13	3.33806e-14	1.35041e-09	3.95344e-16	1.40823e-14	6.41517e-13	1.01988e-09	8.00693e-09	7.56104e-07	2.64136e-09	5.70606e-10	9.23945e-09	2.13006e-15	5.80731e-09	1.46798e-09	2.18428e-09	1.37793e-11	6.48917e-06	6.50505e-13	6.23205e-11	2.00802e-07	0.00100195	6.75593e-11	1.08435e-14	5.47566e-12	4.5554e-05	1.02786e-11	5.04303e-11	2.2766e-16	3.65067e-14	5.84571e-12	1.00647e-08	1.1931e-15	1.39359e-08	1.06075e-07
	Medway	Thames & East Anglia	4.86697e-16	4.59122e-21	4.69766e-14	2.49728e-23	9.35543e-17	8.53514e-14	5.41677e-18	1.02145e-17	3.39896e-20	2.20526e-17	1.5281e-23	5.17761e-22	3.25556e-23	6.82338e-21	4.35756e-18	4.53645e-21	1.22317e-24	8.88846e-22	7.56115e-17	1.15834e-15	7.78965e-09	6.86662e-15	1.22053e-19	1.27126e-19	1.58004e-12	3.82584e-05	6.07395e-20	1.28621e-15	1.22955e-18	7.12698e-17	4.82359e-16	8.13372e-11	4.72007e-14	3.19404e-10	3.45194e-14	4.70873e-18	9.20181e-23	1.30147e-09	4.90922e-07	2.89904e-14	1.2889e-14	9.97188e-13	1.5244e-14	2.46421e-10	4.65468e-19	7.00551e-15	4.74865e-15
	Thames	Thames & East Anglia	4.75744e-18	1.91948e-14	1.08935e-13	7.36858e-18	8.17798e-12	2.15718e-11	6.36328e-15	1.49313e-13	9.69153e-17	7.68767e-11	1.81325e-19	4.06563e-14	1.24173e-19	5.19107e-15	8.80916e-12	4.37092e-21	1.20145e-14	5.27845e-17	2.08554e-11	8.44814e-16	1.62697e-08	7.79269e-07	2.14709e-24	4.82707e-13	1.93915e-15	2.15047e-17	1.14392e-18	1.75657e-21	9.88384e-19	5.32631e-09	1.02663e-16	1.91102e-14	3.76118e-18	9.10052e-11	3.41391e-13	1.89758e-18	1.89388e-19	1.59358e-11	5.61127e-12	4.52466e-15	3.17655e-15	6.09396e-15	1.90346e-06	6.12015e-18	8.65927e-16	8.96622e-16	1.66533e-16
	Belstead Brook	Thames & East Anglia	3.97876e-17	7.83356e-21	6.84825e-15	1.70408e-22	1.4688e-24	5.77531e-19	1.56438e-17	7.99285e-16	8.9951e-23	7.7117e-22	3.94381e-16	3.85387e-21	2.14363e-25	1.32753e-22	5.72124e-16	1.86219e-25	4.74499e-20	3.83057e-14	8.71611e-12	3.93408e-12	1.89829e-12	6.01123e-13	1.64937e-18	3.63178e-17	7.40766e-18	4.33775e-15	1.27019e-15	8.765e-20	8.73186e-17	4.43406e-13	3.64496e-22	3.69564e-17	1.317e-17	2.70905e-11	3.18386e-17	4.15206e-15	2.37676e-16	5.21509e-13	5.30629e-16	8.33599e-19	3.2954e-25	2.83099e-19	3.76201e-15	9.90924e-22	1.7561e-13	5.35072e-19	2.02531e-19
	Wensum	Thames & East Anglia	1.3826e-16	6.06352e-19	5.51836e-23	3.03091e-21	7.64142e-24	7.98377e-12	4.44362e-21	3.68672e-19	3.64907e-25	6.36479e-32	5.37821e-19	8.11501e-23	1.04627e-23	1.51549e-21	3.56116e-22	3.32032e-21	1.44679e-28	1.30511e-26	1.41507e-15	4.19109e-27	1.48195e-15	8.45595e-18	1.15611e-19	1.71067e-16	5.38465e-24	3.12972e-14	2.20692e-25	3.95983e-23	1.02563e-19	1.33933e-16	3.56257e-23	1.0606e-14	2.35663e-25	3.65722e-11	1.76659e-23	1.85511e-21	4.85626e-21	1.48928e-18	8.94073e-18	9.19701e-20	3.85723e-28	1.48535e-21	1.11173e-14	1.1422e-18	6.81181e-24	5.52368e-24	9.36014e-20
	Glaven	Thames & East Anglia	7.76433e-13	1.89938e-14	2.98818e-15	5.90235e-12	4.17774e-11	3.49053e-10	9.62404e-12	1.54122e-11	4.63777e-18	2.95769e-12	6.90477e-14	1.20419e-13	8.69863e-19	4.27666e-14	4.3458e-13	4.27615e-13	1.47498e-15	9.934e-17	3.84524e-09	2.90461e-14	0.000190679	1.22603e-07	3.18891e-16	7.89379e-10	5.62206e-12	1.02441e-10	4.60105e-15	4.8246e-14	6.07967e-12	6.85894e-13	2.6304e-13	2.16248e-10	6.74299e-14	3.47618e-09	6.09354e-10	6.61599e-14	6.07333e-13	4.31695e-10	1.29187e-08	2.57094e-15	4.11548e-16	2.0557e-10	4.77631e-10	1.15637e-15	1.24281e-12	1.07799e-12	1.68384e-13
	Nar	Thames & East Anglia	1.78157e-09	3.43238e-12	1.4705e-15	9.28046e-15	9.98664e-11	4.65645e-08	6.66531e-08	7.25347e-12	2.27219e-14	7.4928e-15	4.90178e-17	5.06431e-12	8.24571e-15	3.49458e-16	7.26393e-10	1.98661e-15	2.02646e-12	8.33162e-15	1.98039e-06	8.32734e-10	2.03672e-07	8.50398e-09	4.20474e-13	3.13679e-06	1.60347e-12	4.36032e-09	8.44746e-13	1.27208e-12	7.84753e-16	1.25774e-08	1.85209e-14	2.25502e-07	8.26413e-12	1.27147e-06	1.08447e-11	1.12884e-12	3.69912e-10	8.51717e-08	2.45969e-09	9.10368e-15	5.10129e-11	2.29286e-06	6.83868e-09	2.68139e-12	1.60658e-10	1.65829e-11	5.67559e-13
	Yorkshire Esk	North East England	1.33762e-15	1.72107e-14	3.88317e-05	1.3669e-15	8.15552e-15	2.47111e-14	7.51443e-07	1.20812e-16	2.7001e-11	1.12488e-10	1.59906e-11	1.21893e-19	2.9109e-18	8.2865e-15	3.43341e-18	2.89668e-14	9.29854e-15	1.1216e-18	9.34639e-15	7.51807e-12	0.0415265	1.49672e-07	4.42921e-14	3.12699e-13	4.86603e-14	5.21284e-15	2.15522e-16	2.11337e-18	1.22625e-17	1.09797e-19	3.28287e-12	5.99929e-13	1.22454e-15	6.00938e-15	1.12318e-12	6.00755e-12	2.16728e-18	5.1829e-19	1.64833e-07	1.26264e-17	8.63972e-22	7.01977e-11	5.29558e-13	2.93899e-20	1.2535e-09	5.80992e-12	1.94732e-17
	Tyne	North East England	2.47352e-20	7.17957e-17	2.329e-09	2.24758e-19	4.99177e-18	6.00313e-18	9.92579e-11	4.2184e-16	2.13711e-18	3.88223e-15	4.50087e-17	4.58474e-23	1.05861e-20	5.80404e-21	9.24905e-22	1.0955e-19	9.92362e-19	2.84074e-20	1.14608e-19	1.18254e-14	3.88282e-05	6.20496e-11	1.19702e-21	2.00049e-17	8.35744e-19	1.71181e-19	5.57877e-16	1.86231e-24	1.56257e-18	1.40604e-21	1.57628e-20	3.03993e-19	9.93784e-22	1.7046e-17	2.75338e-14	1.09119e-17	2.76715e-20	4.70343e-22	1.87333e-08	1.60525e-19	4.48757e-24	6.14821e-13	1.20553e-16	3.57595e-24	2.97199e-14	1.54866e-15	1.41019e-22
	Coquet	North East England	4.87692e-15	7.69439e-14	2.53562e-08	4.19001e-17	2.69516e-13	1.07418e-11	1.06609e-06	2.76593e-11	1.71188e-13	2.72392e-12	4.72706e-13	2.3381e-18	7.05366e-18	2.86273e-18	4.90695e-19	2.92363e-15	2.71579e-16	1.4324e-22	1.03448e-17	9.70758e-09	0.00212208	3.85415e-07	4.16806e-16	6.09364e-14	3.26541e-16	3.48626e-15	4.06296e-17	4.82797e-18	1.95301e-16	2.86966e-18	2.6904e-12	2.72475e-13	9.16012e-17	2.72807e-14	2.67812e-13	1.26828e-11	1.08406e-16	7.94024e-20	0.000219626	3.38189e-15	4.29223e-19	3.63804e-06	1.85935e-14	1.287e-22	2.82718e-11	1.15103e-09	5.51271e-17
	Tweed	North East England	2.33395e-18	7.93164e-15	3.60009e-07	5.32271e-18	2.41953e-22	2.52456e-16	9.49096e-12	6.00707e-16	2.13533e-15	8.24071e-11	4.95816e-13	1.47096e-20	1.3411e-25	6.76272e-18	3.6639e-21	1.79043e-15	2.39857e-19	3.63162e-21	1.54673e-19	1.01503e-10	2.193e-05	9.41313e-10	1.5019e-17	5.48628e-15	6.04303e-19	2.28806e-16	2.10403e-19	2.03589e-23	9.50384e-20	2.98721e-19	9.66122e-14	5.33573e-14	1.41717e-16	6.30592e-15	2.44235e-14	1.06904e-14	1.28994e-17	3.33961e-21	1.07051e-11	2.55694e-12	1.21446e-25	3.78323e-05	1.47169e-18	2.58883e-23	1.1874e-14	1.17245e-15	2.34544e-16
	Aber Wrac'h	Bretagne	4.55395e-20	6.35659e-20	7.93137e-17	8.14905e-25	4.1316e-22	4.20607e-21	1.62134e-19	6.61358e-19	1.92478e-25	5.0733e-20	8.41629e-24	1.76761e-26	3.00941e-25	9.64035e-22	2.48504e-21	1.14686e-16	3.90707e-19	2.31004e-18	3.67404e-13	1.71369e-18	1.40699e-17	9.75896e-16	5.03332e-20	2.96422e-13	1.12379e-16	3.54243e-08	1.23759e-17	1.39563e-21	3.68305e-19	8.31734e-21	4.06718e-19	1.47369e-16	2.19505e-16	1.06069e-21	7.33408e-15	2.75729e-21	1.79252e-19	1.25379e-16	1.1291e-18	2.33398e-17	9.18426e-21	4.11284e-13	6.5276e-17	2.16121e-12	3.18574e-21	3.25155e-17	1.99496e-17
	Flèche	Bretagne	1.07736e-27	2.23252e-26	9.2527e-22	2.84631e-24	9.13462e-24	5.93984e-27	8.39938e-22	7.91453e-23	1.30754e-25	3.21128e-24	1.04924e-22	1.68139e-28	7.65885e-26	7.15264e-25	4.41987e-24	2.62384e-25	2.57769e-21	3.1671e-24	5.68285e-22	4.35243e-25	2.23006e-24	1.30246e-21	1.55621e-23	3.3624e-17	1.37649e-24	6.11448e-15	6.54972e-15	4.32735e-28	1.19872e-19	5.66394e-24	6.1919e-30	6.29832e-28	1.75099e-25	1.02149e-21	4.35576e-22	3.33694e-23	1.17555e-27	1.70276e-18	2.28217e-24	4.28524e-22	2.47534e-26	6.18359e-27	1.50763e-18	9.03832e-18	3.97259e-25	7.9045e-25	3.06645e-19
	Kérallé	Bretagne	1.12843e-22	2.88424e-23	5.31426e-16	8.57242e-23	8.62033e-25	2.9639e-25	3.82735e-25	1.06834e-18	2.65596e-24	1.10808e-21	8.67615e-17	2.20625e-24	2.26274e-26	1.57522e-22	7.33625e-21	3.17681e-21	8.06256e-24	4.16311e-19	3.21237e-17	2.75287e-18	9.7411e-18	2.52374e-15	3.09646e-19	9.96115e-14	1.66708e-20	8.58753e-13	3.64304e-12	2.64215e-24	8.5588e-16	9.0472e-21	2.98841e-26	1.89523e-25	4.03016e-21	3.03229e-23	3.84248e-19	2.22123e-22	2.26818e-23	3.15469e-15	2.59606e-18	7.85711e-21	4.13079e-23	2.45482e-22	5.10958e-19	9.62199e-15	7.49284e-29	4.66852e-25	8.01652e-23
	Guillec	Bretagne	1.17001e-26	9.56642e-27	8.1927e-18	3.56994e-27	2.12987e-21	7.97966e-24	9.22853e-32	1.91182e-22	4.21009e-27	2.20987e-23	4.31849e-26	1.13005e-30	1.29588e-23	9.09163e-28	1.60994e-23	4.38573e-19	8.20045e-28	5.36062e-23	1.22659e-19	8.57813e-21	4.10815e-21	5.86134e-21	9.7091e-22	1.05558e-15	2.70321e-20	5.43851e-14	3.17624e-18	6.16215e-22	5.56809e-20	4.27447e-20	2.26921e-25	3.01957e-27	1.19524e-25	4.93878e-20	1.58921e-14	1.29981e-23	1.70445e-23	2.55701e-17	2.96686e-23	1.63824e-20	5.72641e-21	1.60515e-19	1.24688e-15	1.28681e-16	1.21487e-26	3.15293e-29	1.81832e-22
	Horn	Bretagne	1.77917e-23	2.08785e-25	9.79314e-22	1.58187e-24	5.41511e-25	2.85572e-22	1.533e-29	2.7205e-20	3.72618e-28	1.52393e-22	5.92952e-19	9.41579e-27	5.37488e-29	1.67271e-25	7.59e-23	3.38248e-19	3.23178e-25	3.53103e-18	3.60304e-14	8.84581e-23	2.52392e-19	3.6096e-16	5.04904e-16	2.90654e-15	1.60281e-19	1.83367e-15	3.52722e-17	1.05221e-23	3.55218e-20	1.1097e-20	2.57913e-24	1.14523e-23	1.2344e-25	3.71611e-22	2.56027e-19	7.74757e-26	2.11285e-21	2.10284e-16	1.14879e-20	2.2619e-22	1.0349e-26	1.82637e-22	3.84093e-18	4.63632e-19	1.31745e-32	1.36557e-22	2.38698e-19
	Yar	Bretagne	4.15372e-14	1.01672e-15	4.72357e-11	2.19535e-19	2.49788e-17	3.90379e-17	1.89009e-18	6.85412e-19	1.44792e-20	2.30195e-12	1.22253e-17	1.63308e-17	3.11733e-20	6.27499e-19	4.48869e-15	2.29398e-14	5.11114e-16	7.84887e-17	3.92332e-10	5.10596e-15	5.44365e-12	1.42295e-13	6.1463e-16	2.43186e-12	3.12783e-16	3.56775e-12	8.54513e-14	4.03181e-18	1.1622e-17	2.30135e-14	5.70181e-16	1.30006e-12	2.6162e-12	2.12967e-16	2.49768e-12	1.95272e-15	3.12812e-16	8.93295e-12	7.55633e-15	1.58121e-15	1.33818e-15	8.94459e-12	3.09656e-15	1.07354e-12	7.07631e-19	6.43701e-16	2.30739e-14
	Léguer	Bretagne	3.42299e-13	1.66446e-14	7.75758e-12	5.85229e-15	6.23536e-13	2.60247e-14	7.83359e-18	4.21879e-15	8.62498e-17	5.64529e-14	5.70823e-13	1.99611e-18	9.44582e-15	2.32956e-15	1.3495e-14	8.46303e-11	9.28757e-12	6.26217e-16	4.62196e-13	5.82653e-11	1.21494e-11	8.34802e-10	1.66757e-14	2.49233e-06	7.0823e-17	1.17355e-09	2.56984e-12	1.92862e-16	8.08918e-16	6.92458e-12	1.17687e-14	2.89104e-14	1.67179e-12	2.55556e-17	2.26826e-08	2.84436e-16	1.13348e-13	4.4445e-11	3.95871e-12	1.93956e-12	1.70042e-13	4.74053e-10	2.44421e-15	5.57836e-14	3.60434e-15	2.96088e-15	3.15701e-14
	Ic	Bretagne	2.94594e-07	2.83497e-16	0.000666088	6.83012e-12	1.2062e-13	4.47895e-12	4.55183e-06	1.52238e-09	8.68985e-09	6.27317e-11	2.25537e-10	5.85989e-12	3.72207e-17	1.58821e-10	2.0909e-11	3.20393e-11	2.31884e-11	2.88403e-13	8.15198e-09	2.32228e-07	2.11344e-06	8.32382e-08	4.43442e-11	0.000435693	1.09526e-13	1.77075e-10	3.75583e-08	1.13371e-13	8.10036e-11	1.53955e-08	9.32511e-13	2.89929e-13	2.61738e-12	1.77834e-11	1.11627e-06	3.45984e-10	6.78154e-17	1.64403e-09	4.17939e-08	2.31165e-13	1.94417e-18	1.07438e-06	1.09958e-07	1.33192e-13	1.0607e-14	6.08323e-12	8.83128e-09
	Frémur	Bretagne	1.05398e-11	2.43805e-13	5.3232e-11	4.42682e-16	1.45914e-12	8.60203e-16	3.38369e-15	1.83537e-11	5.76941e-18	2.32287e-14	1.6319e-11	3.80773e-21	3.15506e-22	2.21127e-18	1.18045e-16	2.3437e-15	2.30438e-13	7.48928e-15	6.3636e-12	5.2388e-11	6.95013e-13	2.95787e-10	7.86454e-17	2.07295e-09	1.15796e-17	2.29342e-12	2.58501e-12	1.48346e-20	1.76112e-13	4.5486e-14	2.91528e-17	2.12706e-12	5.00462e-17	1.47016e-13	8.88219e-13	1.03107e-13	6.53581e-19	1.36908e-12	2.42731e-08	5.74425e-12	7.50308e-21	6.78106e-09	2.09754e-13	4.09056e-18	1.47879e-16	1.13557e-16	4.64824e-15
	Couesnon	Bretagne	4.1362e-17	5.92437e-18	2.12957e-12	1.42886e-21	1.04998e-17	2.19856e-13	1.62418e-18	2.71401e-19	5.5858e-17	1.25525e-18	3.47193e-21	2.17428e-21	2.79331e-23	1.43474e-21	4.44643e-17	3.58613e-20	4.75223e-14	1.93139e-14	6.86056e-14	1.7818e-17	8.32542e-10	2.07232e-12	2.09466e-19	1.85932e-12	9.40073e-19	1.34149e-12	2.99098e-14	2.301e-20	3.22384e-20	2.11947e-11	1.09399e-19	7.02268e-14	1.2569e-16	6.50182e-14	3.3013e-13	9.87388e-18	2.84619e-21	3.89306e-12	7.85e-15	1.52774e-20	1.09856e-15	1.9578e-17	9.40071e-18	2.57933e-14	6.26894e-17	9.32773e-18	3.85461e-14
	Selune	Bretagne	3.07127e-10	1.88401e-10	4.53825e-08	1.28441e-12	4.24411e-13	1.11812e-11	4.59876e-14	3.67269e-10	5.08845e-14	1.63765e-11	4.40121e-08	1.10638e-15	4.41443e-18	1.00586e-16	2.85638e-13	7.02305e-14	8.9155e-10	1.33246e-09	1.38343e-08	3.80585e-12	2.74201e-08	9.36996e-10	2.75186e-14	3.66271e-08	1.53262e-12	3.65367e-08	1.52353e-07	1.32637e-18	1.55181e-11	3.37347e-09	1.05284e-13	1.25731e-12	2.34533e-08	2.09928e-12	5.86692e-09	1.2351e-12	1.16987e-14	2.39075e-07	1.08812e-11	1.89157e-13	7.12357e-15	2.08979e-09	2.42923e-13	4.23163e-10	4.04628e-13	3.51761e-11	2.95816e-12
	Sée	Bretagne	5.89294e-13	3.96403e-15	4.42105e-08	2.18729e-15	2.32069e-14	1.76757e-13	3.99331e-14	6.14899e-10	6.66682e-17	8.08096e-13	1.63148e-11	1.58083e-19	3.04211e-13	9.58099e-15	4.06911e-15	8.04216e-13	2.28429e-12	1.13552e-11	4.18605e-12	6.37675e-13	2.2146e-11	1.68592e-09	1.74833e-14	4.5279e-08	4.71141e-11	9.0464e-08	2.90474e-10	4.96044e-18	1.34035e-13	3.71633e-11	3.4475e-11	2.62298e-16	1.28365e-12	4.90763e-20	5.13415e-07	1.81388e-18	1.07798e-14	4.26083e-06	1.74685e-14	5.00869e-14	1.6008e-12	1.50011e-12	1.20294e-13	5.32098e-14	5.45461e-19	4.90587e-14	9.41213e-16
	Sienne	Bretagne	3.81416e-13	5.29997e-21	2.62555e-14	5.90354e-19	2.38946e-19	1.0508e-19	9.60512e-20	1.42723e-21	2.05891e-22	7.21733e-13	7.58528e-18	8.99449e-21	7.06337e-24	3.02726e-17	2.24298e-15	6.27175e-20	5.09378e-16	1.93971e-20	8.2189e-13	5.87206e-14	3.89815e-16	4.02189e-14	1.53392e-21	1.86007e-13	2.42725e-18	2.59568e-12	2.11593e-16	2.20804e-21	1.15428e-15	3.36131e-14	9.47579e-22	4.50668e-15	1.38221e-15	1.69154e-20	3.33784e-12	1.75039e-21	2.39446e-19	1.49966e-14	6.5847e-16	3.26807e-16	3.29941e-17	3.9266e-14	1.69496e-18	4.55118e-16	4.22597e-19	1.91419e-21	2.4701e-14
	Saire	Bretagne	8.15846e-11	4.59004e-16	3.24438e-10	3.04476e-15	2.70829e-19	2.91206e-08	2.90223e-10	1.92651e-10	4.28446e-16	7.37062e-11	2.98486e-09	3.2019e-18	1.01206e-14	3.20113e-15	5.19436e-09	5.2875e-11	3.93797e-14	1.30301e-14	8.33974e-13	2.45002e-10	3.80394e-12	2.10075e-13	2.03343e-10	2.86172e-10	1.00622e-06	3.75592e-08	1.34954e-08	1.15594e-11	6.39608e-11	1.57737e-12	1.90602e-15	5.26361e-15	1.79609e-11	1.05506e-13	8.54025e-13	9.61534e-15	6.76805e-16	1.51062e-05	8.35677e-09	6.83038e-12	5.30251e-17	6.87765e-11	8.00012e-13	1.39039e-10	3.46779e-15	5.94436e-10	1.18602e-10
	Vire	Lower Normandie	1.41795e-07	5.05386e-12	4.25661e-07	9.7001e-11	1.69546e-12	3.80124e-09	2.26496e-07	2.42703e-05	1.87593e-11	3.99172e-11	1.93993e-08	3.84555e-12	8.54244e-13	7.89649e-13	1.19946e-09	2.2692e-10	2.46182e-10	8.88128e-09	2.12681e-06	6.57977e-06	2.17731e-05	6.34538e-05	6.83772e-09	0.000108746	2.40865e-05	6.08204e-07	1.64598e-08	1.88093e-14	1.44402e-09	1.029e-10	5.00552e-12	8.4855e-11	3.49318e-09	6.42568e-08	3.46425e-09	4.80205e-11	1.6802e-12	0.000131722	4.13362e-05	4.97333e-08	4.76376e-15	2.84922e-06	6.18665e-08	9.05344e-09	3.03036e-13	2.68337e-10	5.9368e-10
	Seulles	Lower Normandie	2.01365e-10	8.16026e-12	5.92368e-08	6.89347e-09	1.24133e-13	1.55549e-07	8.27842e-07	1.9237e-07	1.58336e-10	6.85858e-09	1.77249e-09	4.06615e-09	1.20813e-12	4.38023e-09	3.00531e-09	2.57482e-10	3.75869e-13	4.24582e-13	2.14602e-08	1.74195e-05	1.3432e-08	4.95178e-07	2.08333e-09	1.46704e-07	9.36368e-06	1.48255e-09	1.52475e-12	2.50095e-10	2.00052e-09	3.31887e-07	2.81e-10	6.21818e-10	4.13202e-09	5.92128e-06	1.43019e-09	1.83907e-08	1.22363e-09	4.01934e-08	1.12773e-08	1.09152e-07	1.33605e-10	1.0002e-06	1.26307e-08	9.39678e-06	3.64963e-11	2.41681e-07	0.000108712
	Orne	Lower Normandie	3.26411e-05	1.34296e-07	2.18448e-05	4.62901e-08	9.41636e-10	4.04763e-06	0.0653889	2.4468e-05	4.28164e-06	6.89777e-05	3.03337e-05	2.15509e-10	3.59577e-11	3.93182e-10	3.18912e-08	1.72822e-09	1.12315e-08	2.9944e-09	0.000201957	0.00424117	0.167579	0.0497669	2.7053e-05	0.000754976	0.00052472	0.000216743	4.67611e-07	1.17898e-11	6.50263e-07	6.66609e-10	5.63054e-10	3.21637e-05	0.00134733	0.00137264	4.23988e-07	5.56322e-07	5.45904e-10	0.000474582	0.221473	3.62985e-05	1.4483e-09	0.15185	5.26919e-08	2.29086e-07	1.36074e-07	6.73204e-05	3.75097e-06
	Dives	Lower Normandie	1.1448e-11	4.57056e-13	9.65584e-09	8.20608e-10	8.91093e-13	1.56144e-10	7.73886e-14	3.86643e-07	9.21552e-12	7.49265e-12	4.97365e-10	1.35828e-12	1.50209e-15	7.73913e-11	9.17611e-10	5.67594e-13	1.27978e-11	7.34372e-07	2.4302e-10	2.46983e-08	2.1943e-07	1.08401e-05	1.51901e-10	5.17731e-09	8.26994e-08	1.70258e-06	4.23428e-10	1.73099e-11	2.33707e-11	4.79525e-11	1.53511e-13	1.21123e-11	7.99629e-11	3.58851e-08	2.36661e-10	3.02978e-15	1.56521e-14	5.25994e-13	2.46119e-10	3.18435e-11	1.93379e-14	6.69954e-13	2.07473e-10	9.63194e-11	4.39295e-15	3.32243e-12	2.13711e-08
	Touques	Lower Normandie	1.08432e-08	2.85937e-09	0.000461703	2.55818e-08	1.44919e-13	7.25667e-07	1.42298e-05	8.91169e-06	1.4616e-06	2.67918e-07	7.47859e-07	2.30688e-12	1.44229e-11	3.20942e-07	3.03078e-08	2.52531e-08	3.09277e-12	1.90639e-10	1.11566e-06	2.59993e-05	0.00177827	0.002608	1.61986e-08	7.14118e-09	2.45638e-05	3.20477e-06	8.42551e-10	4.08573e-09	8.95299e-09	4.98845e-10	6.21867e-09	2.25435e-05	1.3092e-06	2.37883e-05	3.73248e-09	2.15109e-08	6.58207e-13	6.92891e-07	3.05335e-05	6.65546e-06	3.4095e-13	4.95533e-05	1.45772e-08	9.32803e-09	1.19512e-09	6.46356e-07	5.60078e-06
	Seine	Lower Normandie	1.12344e-10	2.04722e-10	1.18652e-08	2.93483e-08	8.55069e-10	3.13399e-07	3.48979e-09	0.000467119	7.31883e-08	3.17183e-08	1.02264e-07	1.09809e-09	5.14608e-09	3.48544e-08	1.38603e-07	2.10756e-07	1.74415e-09	9.58614e-08	5.76927e-07	0.000264145	3.70569e-05	0.000248216	9.03523e-08	2.86674e-06	5.11974e-05	1.9271e-08	8.23099e-07	3.63565e-08	3.33879e-08	4.41153e-10	2.69645e-08	5.57884e-11	7.26998e-05	1.37058e-06	9.38997e-07	2.51751e-07	4.86886e-08	2.15817e-05	2.90951e-08	7.2467e-06	3.92189e-08	5.70557e-05	5.6555e-07	7.86995e-05	2.45491e-11	4.42984e-07	8.38162e-06
	Valmont	Upper Normandie	2.18678e-09	0.000839193	0.000173704	2.29371e-07	5.04089e-09	1.11016e-09	3.36507e-07	4.04737e-07	2.03795e-07	7.24432e-08	9.74879e-12	3.35401e-09	4.18552e-08	2.63486e-08	1.74254e-06	0.000222203	2.85686e-08	1.0264e-07	1.30844e-07	1.72176e-09	0.00117507	4.17897e-09	2.27277e-08	2.67609e-06	1.4236e-09	1.96779e-07	4.77558e-07	3.96389e-09	2.08848e-09	6.19663e-11	1.55598e-06	2.92316e-07	6.19648e-08	1.88468e-07	2.12688e-07	1.77746e-06	3.68853e-10	4.11883e-06	9.52203e-08	4.5676e-07	6.25189e-08	1.22893e-06	9.45101e-09	4.10708e-07	2.78611e-08	0.00016035	2.77786e-07
	Durdent	Upper Normandie	3.72503e-09	1.01775e-08	1.05112e-10	9.88655e-11	4.0758e-09	5.88668e-10	6.45027e-12	2.76961e-05	3.11109e-10	3.00909e-11	3.57005e-12	2.61182e-11	1.26714e-07	3.65925e-11	6.38483e-08	1.19304e-07	5.70348e-09	0.000105612	5.96659e-08	1.05351e-10	2.39734e-08	1.44349e-09	5.21849e-10	5.50464e-10	6.45562e-11	1.28056e-08	6.22846e-06	1.68885e-10	2.38409e-08	6.83124e-09	4.72232e-09	8.26672e-08	2.06859e-10	1.40923e-10	2.10432e-08	4.68572e-11	1.33507e-10	4.03206e-06	3.19329e-09	3.99041e-11	3.11678e-08	3.1494e-09	6.9301e-09	8.86392e-10	7.04503e-13	6.25193e-07	7.81131e-09
	Saâne	Upper Normandie	0.00134917	0.0196235	3.39235e-07	0.000403134	0.000381055	2.25379e-06	8.13757e-06	0.00625762	0.000657548	6.52486e-05	3.41264e-07	0.00246911	0.0123978	0.000323759	0.00146613	7.42064e-06	0.000794483	6.87097e-05	0.00310036	0.000550903	1.15283e-05	0.000306265	0.000148842	4.62847e-05	4.97614e-06	0.00294355	4.25613e-05	4.43407e-05	0.000291357	0.00307458	0.00581571	0.00108367	1.96653e-05	0.00135753	0.00161249	1.32136e-05	0.00172343	0.000352057	4.62305e-06	0.00746579	0.0101049	1.84332e-07	1.19061e-05	0.000289749	1.38427e-07	1.81933e-06	1.12956e-05
	Scie	Upper Normandie	1.20725e-09	0.0025323	7.39073e-09	4.93652e-09	5.09449e-11	6.08758e-10	1.59072e-07	9.7419e-06	2.27653e-11	3.69207e-06	3.19576e-10	1.41355e-05	1.68547e-07	0.00115871	8.54745e-07	1.04805e-05	7.42119e-10	3.05465e-09	3.33096e-09	4.12039e-08	9.75792e-08	3.48988e-07	8.23369e-08	9.06662e-05	7.16e-09	4.86131e-07	1.08015e-07	5.19985e-06	5.76324e-07	1.75408e-07	1.23849e-05	7.17795e-09	1.5081e-11	6.34096e-06	0.000104298	9.60407e-10	1.71412e-08	4.32401e-06	8.96977e-09	1.75218e-06	1.06528e-11	8.52911e-10	4.57379e-06	2.53451e-07	1.8653e-08	1.00408e-10	1.26308e-05
	Arques	Upper Normandie	0.331964	0.385576	0.0857751	0.760038	0.194901	0.166248	0.513201	0.436346	0.00510211	0.931159	0.555896	0.10713	0.145636	0.00512307	0.474386	0.212212	0.675501	0.0182044	0.767821	0.971749	0.0234235	0.51919	0.00165641	0.329158	0.786367	0.769151	0.858501	0.0796063	0.774104	0.0707972	0.0514	0.215156	0.295831	0.171844	0.851835	0.284843	0.0465893	0.131737	0.0144737	0.0296245	0.0375281	0.0290499	0.0303394	0.0380964	0.0108211	0.868867	0.309996
	Yères	Upper Normandie	0.0010033	0.101018	6.64719e-05	8.23536e-06	0.0067599	2.16536e-05	3.47644e-07	0.00189158	1.41967e-07	9.94705e-08	4.92541e-05	0.00703875	0.000242499	0.00597047	0.00265015	0.00873759	5.50497e-05	0.00181554	0.000119539	1.39885e-08	3.42123e-06	2.03548e-05	0.00968932	0.0347374	4.29344e-06	0.00332067	8.44824e-07	0.000538195	1.8418e-05	0.551372	5.27174e-05	8.55588e-07	0.000156433	0.00015023	0.0348561	1.16631e-10	1.78271e-05	1.36e-06	4.17846e-05	0.00206497	0.000177002	2.37915e-10	0.00395935	7.82962e-06	4.49601e-09	8.57328e-08	0.000161808
	Bresle	Upper Normandie	0.360656	0.490333	0.906208	0.239239	0.364517	0.833359	0.00724869	0.544048	0.73311	0.0686562	0.443771	0.883068	0.821887	0.987375	0.521284	0.778809	0.322654	0.979794	0.223241	0.0219555	0.0645434	0.401962	0.988471	0.444042	0.212851	0.21928	0.141342	0.917974	0.223842	0.0702467	0.936302	0.782255	0.70251	0.819384	0.110957	0.715103	0.949599	0.866282	0.00115048	0.960438	0.860594	0.721112	0.955041	0.959405	0.989166	0.129901	0.689669
	Somme	Upper Normandie	4.5008e-07	8.05706e-09	4.93667e-08	3.17229e-07	8.80967e-06	0.000138601	8.74094e-06	0.000764458	1.73007e-07	2.58626e-05	5.99686e-05	7.25759e-11	4.09328e-05	4.08965e-09	3.227e-09	7.96343e-08	3.37028e-07	2.23411e-09	7.98716e-08	0.000349258	0.00243837	2.4467e-05	3.40003e-11	1.56333e-07	6.11697e-12	2.43189e-06	5.70344e-08	3.45888e-06	1.51801e-07	4.46255e-09	1.91809e-08	8.6327e-07	2.09071e-08	4.73152e-06	0.000271755	2.02654e-07	5.66891e-08	1.61082e-09	6.53272e-06	2.54685e-07	8.46941e-11	9.99763e-05	0.000170879	1.99849e-11	8.68706e-06	0.000113173	3.89417e-10
	Authie	Upper Normandie	0.299987	1.13721e-08	4.4529e-07	1.24859e-06	0.2942	1.27337e-05	4.62754e-06	3.72852e-06	0.245588	5.10693e-11	2.36719e-06	4.25786e-07	0.000465587	8.56545e-08	0.000154628	1.05892e-10	1.03197e-06	5.21167e-07	3.20446e-06	8.85665e-07	1.20466e-08	1.39911e-06	5.59043e-06	1.60309e-06	1.81129e-07	0.00180439	2.16306e-07	0.000481553	2.19375e-06	0.29878	1.23834e-06	1.05575e-05	1.07594e-07	1.71029e-05	2.30486e-05	9.71961e-06	2.10421e-06	3.23637e-05	7.80107e-07	0.000219147	0.011214	5.64186e-08	0.00010608	3.36964e-05	1.28103e-07	7.82105e-08	1.87811e-06
	Canche	Upper Normandie	0.000790358	4.25362e-05	1.11397e-07	7.05564e-05	0.135927	0.000211708	1.53386e-06	0.00154096	0.0015078	1.25285e-05	1.79929e-05	0.000276661	0.0193175	4.80667e-05	3.66434e-05	3.89722e-07	0.000446051	9.74752e-06	0.000768382	9.74428e-05	0.000944133	0.000288402	1.6207e-07	1.40144e-05	2.74468e-07	0.0028122	2.16649e-05	0.00134717	0.00171608	0.00516359	0.00629278	0.00129083	3.02091e-06	3.37034e-07	0.000317723	2.23094e-05	0.00183526	2.66988e-06	8.42234e-06	7.94911e-05	0.0757766	1.84654e-07	0.0103566	0.00205337	3.66666e-06	0.00087522	2.52274e-08
	Liane	Upper Normandie	1.29443e-06	2.65349e-05	1.67058e-08	2.07954e-06	0.000118286	4.23968e-07	5.98555e-08	0.00151684	1.04167e-05	1.26576e-08	0.000171222	1.99407e-06	5.63897e-06	4.1468e-10	5.79365e-07	9.42648e-10	4.70178e-07	2.41805e-07	3.72935e-07	4.59017e-07	4.08563e-07	4.60911e-06	9.6639e-08	1.69946e-07	1.37135e-09	0.000106574	8.26992e-05	1.43407e-07	2.32974e-05	8.17051e-05	0.000116979	1.27803e-06	1.49164e-09	5.10848e-07	1.74188e-05	2.06721e-06	0.000218525	2.75269e-08	1.14615e-05	3.44e-06	2.33831e-08	1.36396e-06	5.83697e-06	5.53597e-06	4.86081e-08	1.30604e-06	2.80213e-09
	Slack	Upper Normandie	0.00421434	2.29177e-06	5.36733e-07	0.000226918	0.00318634	5.89812e-07	7.2123e-06	0.00681334	0.00559501	4.22049e-09	1.88429e-10	8.22748e-07	6.61421e-06	1.27799e-11	1.55179e-05	3.41534e-07	0.000543854	1.11379e-08	0.00164383	2.25772e-05	9.29037e-07	6.69129e-08	1.41392e-08	1.1869e-06	2.77926e-08	1.31593e-06	3.14226e-07	3.91593e-08	5.45803e-07	0.000477277	2.47661e-06	0.000137635	6.36507e-06	9.51158e-07	2.62896e-09	4.22148e-08	1.48055e-05	7.20679e-08	0.00034591	2.11165e-06	0.00460514	1.75971e-05	6.91681e-07	7.55273e-06	2.59607e-08	1.39383e-06	1.15859e-07
	Skjern	Denmark	3.84419e-07	9.928e-08	0.00560022	9.59966e-06	9.09023e-08	1.03914e-08	0.163779	5.7296e-07	0.00350879	3.17098e-09	5.03496e-07	4.78945e-10	5.0901e-16	9.8463e-10	9.51005e-08	1.73236e-11	1.60541e-07	1.92261e-08	0.000275906	4.83947e-05	0.663814	0.0224093	1.15625e-09	0.182272	8.98694e-10	5.83303e-11	6.5454e-08	2.78192e-11	1.61047e-08	2.13586e-07	7.51218e-12	1.37381e-07	9.95597e-06	0.00105289	4.79877e-09	1.24012e-06	9.69124e-16	8.83892e-06	0.502105	2.15734e-06	1.34359e-12	0.00771683	1.55877e-08	8.22534e-07	7.91987e-11	2.18144e-09	8.15769e-08
	Sneum	Denmark	1.68315e-08	7.93338e-09	1.91767e-05	7.73421e-07	2.78213e-10	1.47783e-09	0.249352	7.98154e-07	0.0049137	5.76548e-10	3.07047e-07	2.93036e-14	6.17969e-14	9.90235e-11	1.27209e-06	1.30076e-11	2.66414e-06	3.65003e-08	0.00275108	4.19644e-05	0.0145686	0.00124087	2.86761e-10	0.00798739	7.5326e-09	3.77501e-09	8.59468e-09	1.99515e-09	6.85454e-10	1.10492e-10	3.67327e-11	6.60458e-06	1.3865e-05	0.000155659	5.22446e-08	5.72978e-09	1.98711e-14	6.31011e-05	0.191397	2.44261e-05	1.82072e-11	0.0530433	6.90886e-08	1.94054e-06	3.86565e-09	1.9532e-08	1.3639e-09
	Hatchery J	French hatcheries	5.8383e-13	1.23385e-21	1.40884e-07	4.14281e-16	9.66698e-23	1.14625e-20	7.77286e-08	4.94948e-19	2.08825e-13	8.64805e-21	1.58406e-16	1.27174e-22	7.0298e-29	2.64845e-20	8.24705e-18	6.19388e-22	1.3407e-20	2.01076e-21	1.37403e-13	4.44056e-16	7.16591e-09	1.30089e-14	4.5529e-12	9.6069e-17	1.40123e-18	7.47036e-15	3.83601e-20	1.28444e-14	1.86206e-11	8.06567e-18	5.73076e-24	1.30616e-13	1.78882e-11	8.87419e-10	9.56533e-18	3.35398e-15	2.39166e-19	2.55529e-14	0.0002232	3.34261e-13	6.57763e-21	5.39112e-05	1.4676e-19	2.00165e-18	2.60125e-15	1.12644e-19	1.97674e-17
	Hatchery PF	French hatcheries	4.1352e-12	2.50426e-10	0.000954544	1.59109e-12	6.50142e-17	9.6725e-14	0.000747425	3.11789e-12	1.50203e-07	4.22958e-11	2.8691e-14	4.11318e-15	3.7393e-19	1.44238e-15	8.7418e-12	2.0646e-11	4.74483e-13	8.32674e-14	1.00647e-08	5.87287e-10	9.059e-05	5.59374e-10	4.88946e-08	4.40448e-08	1.59608e-09	1.52938e-13	1.186e-13	2.06435e-12	6.25545e-11	1.21208e-11	2.82271e-13	2.65416e-11	2.14438e-11	1.32218e-05	2.80408e-12	1.91875e-06	1.69928e-16	5.96174e-09	0.000130681	1.26651e-07	1.35333e-18	0.027016	5.6619e-10	3.02362e-11	2.04394e-13	2.93168e-07	6.26134e-09
cBayes	Arigideen	South east Ireland	0	0	0	0	0	0	0	0	0	0	0	0	0	0	0	0	0	0	0	0	0	0	0	0	0	0	0	0	0	0	0	0	0	0	0	0	0	0	0	0	0	0	0	0	0	0	0
	Colligan	South east Ireland	0	0	0	0	0	0	0	0	0	0	0	0	0	0	0	0	0	0	0	0	0	0	0	0	0	0	0	0	0	0	0	0	0	0	0	0	0	0	0.34	0	0	0	0	0	0	0	0
	Sow	South east Ireland	0	0	0	0	0	0	0	0	0	0	0	0	0	0	0	0	0	0	0	0	0	0	0	0	0	0	0	0	0	0	0	0	0	0	0	0	0	0	0	0	0	0	0	0	0	0	0
	Owenavaragh	South east Ireland	0	0	0	0	0	0	0	0	0	0	0	0	0	0	0	0	0	0	0	0	0	0	0	0	0	0	0	0	0	0	0	0	0	0	0	0	0	0	0.08	0	0	0.09	0	0	0	0	0
	Inch	South east Ireland	0	0	0	0	0	0	0	0	0	0	0	0	0	0	0	0	0	0	0	0	0	0	0	0	0	0	0	0	0	0	0	0	0	0	0	0	0	0	0	0	0	0	0	0	0	0	0
	Avoca	South east Ireland	0	0	0	0	0	0	0	0	0	0	0	0	0	0	0	0	0	0	0	0	0	0	0	0	0	0	0	0	0	0	0	0	0	0	0	0	0	0	0	0	0	0	0	0	0	0	0
	Nevern	Outer Bristol Channel	0	0	0	0	0	0	0	0	0	0	0	0	0	0	0	0	0	0	0	0	0	0	0	0	0	0	0	0	0	0	0	0	0	0	0	0	0	0	0	0	0	0	0	0	0	0	0
	West Cleddau	Outer Bristol Channel	0	0	0	0	0	0	0	0	0	0	0	0	0	0	0	0	0	0	0	0	0	0	0	0	0	0	0	0	0	0	0	0	0	0	0	0	0	0	0	0	0	0	0	0	0	0	0
	East Cleddau	Outer Bristol Channel	0	0	0	0	0	0	0	0	0	0	0	0	0	0	0	0	0	0	0	0	0	0	0	0	0	0	0	0	0	0	0	0	0	0	0	0	0	0	0	0	0	0	0	0	0	0	0
	Taff	Outer Bristol Channel	0	0	0	0	0	0	0	0	0	0	0	0	0	0	0	0	0	0	0	0	0	0	0	0	0	0	0	0	0	0	0	0	0	0	0	0	0	0	0	0	0	0	0	0	0	0	0
	Twyi	Outer Bristol Channel	0	0	0	0	0	0	0	0	0	0	0	0	0	0	0	0	0	0	0	0	0	0	0	0	0	0	0	0	0	0	0	0	0	0	0	0	0	0	0	0	0	0	0	0	0	0	0
	Tawe	Outer Bristol Channel	0	0	0	0	0	0	0	0	0	0	0	0	0	0	0	0	0	0	0	0	0	0	0	0	0	0	0	0	0	0	0	0	0	0	0	0	0	0	0	0	0	0.17	0	0	0	0	0
	Ogmore	Outer Bristol Channel	0	0	0	0	0	0	0	0	0	0	0	0	0	0	0	0	0	0	0	0	0	0	0	0	0	0	0	0	0	0	0	0	0	0	0	0	0	0	0	0	0	0.01	0	0	0	0	0
	Wye	Inner Bristol Channel	0	0	0	0	0	0	0	0	0	0	0	0	0	0	0	0	0	0	0	0	0	0	0	0	0	0	0	0	0	0	0	0	0	0	0	0	0	0	0	0	0	0	0	0	0	0	0
	Severn	Inner Bristol Channel	0	0	0	0	0	0	0	0	0	0	0	0	0	0	0	0	0	0	0	0	0	0	0	0	0	0	0	0	0	0	0	0	0	0	0	0	0	0	0	0	0	0	0	0	0	0	0
	Bristol Avon	Inner Bristol Channel	0	0	0	0	0	0	0	0	0	0	0	0	0	0	0	0	0	0	0	0	0	0	0	0	0	0	0	0	0	0	0	0	0	0	0	0	0	0	0	0	0	0	0	0	0	0	0
	Doniford	Outer Bristol Channel	0	0	0	0	0	0	0	0	0	0	0	0	0	0	0	0	0	0	0	0	0	0	0	0	0	0	0	0	0	0	0	0	0	0	0	0	0	0	0	0	0	0	0	0	0	0	0
	East Lyn	Outer Bristol Channel	0	0	0	0	0	0	0	0	0	0	0	0	0	0	0	0	0	0	0	0	0	0	0	0	0	0	0	0	0	0	0	0	0	0	0	0	0	0	0	0	0	0	0	0	0	0	0
	Taw	Outer Bristol Channel	0	0	0	0	0	0	0	0	0	0	0	0	0	0	0	0	0	0	0	0	0	0	0	0	0	0	0	0	0	0	0	0	0	0	0	0	0	0	0	0	0	0	0	0	0	0	0
	Torridge	Outer Bristol Channel	0	0	0	0	0	0	0	0	0	0	0	0	0	0	0	0	0	0	0	0	0	0	0	0	0	0	0	0	0	0	0	0	0	0	0	0	0	0	0	0	0	0	0	0	0	0	0
	Camel	Devon & Cornwall	0	0	0	0	0	0	0	0	0	0	0	0	0	0	0	0	0	0	0	0	0	0	0	0	0	0	0	0	0	0	0	0	0	0	0	0	0	0	0	0	0	0	0	0	0	0	0
	Menalhyl	Devon & Cornwall	0	0	0	0	0	0	0	0	0	0	0	0	0	0	0	0	0	0	0	0	0	0	0	0	0	0	0	0	0	0	0	0	0	0	0	0	0	0	0	0	0	0	0	0	0	0	0
	Red River	Land's End	0	0	0	0	0	0	0	0	0	0	0	0	0	0	0	0	0	0	0	0	0	0	0	0	0	0	0	0	0	0	0	0	0	0	0	0	0	0	0	0	0	0	0	0	0	0	0
	Hayle	Land's End	0	0	0	0	0	0	0	0	0	0	0	0	0	0	0	0	0	0	0	0	0	0	0	0	0	0	0	0	0	0	0	0	0	0	0	0	0	0	0	0	0	0	0	0	0	0	0
	Trevaylor	Land's End	0	0	0	0	0	0	0	0	0	0	0	0	0	0	0	0	0	0	0	0	0	0	0	0	0	0	0	0	0	0	0	0	0	0	0	0	0	0	0	0	0	0	0	0	0	0	0
	Crowlas	Land's End	0	0	0	0	0	0	0	0	0	0	0	0	0	0	0	0	0	0	0	0	0	0	0	0	0	0	0	0	0	0	0	0	0	0	0	0	0	0	0	0	0	0	0	0	0	0	0
	Tresillian	Devon & Cornwall	0	0	0	0	0	0	0	0	0	0	0	0	0	0	0	0	0	0	0	0	0	0	0	0	0	0	0	0	0	0	0	0	0	0	0	0	0	0	0	0	0	0	0	0	0	0	0
	Fal	Devon & Cornwall	0	0	0	0	0	0	0	0	0	0	0	0	0	0	0	0	0	0	0	0	0	0	0	0	0	0	0	0	0	0	0	0	0	0	0	0	0	0	0	0	0	0	0	0	0	0	0
	Fowey	Devon & Cornwall	0	0	0	0	0	0	0	0	0	0	0	0	0	0	0	0	0	0	0	0	0	0	0	0	0	0	0	0	0	0	0	0	0	0	0	0	0	0	0	0	0	0	0	0	0	0	0
	West Looe	Devon & Cornwall	0	0	0	0	0	0	0	0	0	0	0	0	0	0	0	0	0	0	0	0	0	0	0	0	0	0	0	0	0	0	0	0	0	0	0	0	0	0	0	0	0	0	0	0	0	0	0
	East Looe	Devon & Cornwall	0	0	0	0	0	0	0	0	0	0	0	0	0	0	0	0	0	0	0	0	0	0	0	0	0	0	0	0	0	0	0	0	0	0	0	0	0	0	0	0	0	0	0	0	0	0	0
	Seaton	Devon & Cornwall	0	0	0	0	0	0	0	0	0	0	0	0	0	0	0	0	0	0	0	0	0	0	0	0	0	0	0	0	0	0	0	0	0	0	0	0	0	0	0	0	0	0	0	0	0	0	0
	Lynher	Devon & Cornwall	0	0	0	0	0	0	0	0	0	0	0	0	0	0	0	0	0	0	0	0	0	0	0	0	0	0	0	0	0	0	0	0	0	0	0	0	0	0	0	0	0	0	0	0	0	0	0
	Tamar	Devon & Cornwall	0	0	0	0	0	0	0	0	0	0	0	0	0	0	0	0	0	0	0	0	0	0	0	0	0	0	0	0	0	0	0	0	0	0	0	0	0	0	0	0	0	0	0	0	0	0	0
	Tavy	Devon & Cornwall	0	0	0	0	0	0	0	0	0	0	0	0	0	0	0	0	0	0	0	0	0	0	0	0	0	0	0	0	0	0	0	0	0	0	0	0	0	0	0	0	0	0	0	0	0	0	0
	Plym	Devon & Cornwall	0	0	0	0	0	0	0	0	0	0	0	0	0	0	0	0	0	0	0	0	0	0	0	0	0	0	0	0	0	0	0	0	0	0	0	0	0	0	0	0	0	0	0	0	0	0	0
	Yealm	Devon & Cornwall	0	0	0	0	0	0	0	0	0	0	0	0	0	0	0	0	0	0	0	0	0	0	0	0	0	0	0	0	0	0	0	0	0	0	0	0	0	0	0	0	0	0	0	0	0	0	0
	Erme	Devon & Cornwall	0	0	0	0	0	0	0	0	0	0	0	0	0	0	0	0	0	0	0	0	0	0	0	0	0	0	0	0	0	0	0	0	0	0	0	0	0	0	0	0	0	0	0	0	0	0	0
	Devon Avon	Devon & Cornwall	0	0	0	0	0	0	0	0	0	0	0	0	0	0	0	0	0	0	0	0	0	0	0	0	0	0	0	0	0	0	0	0	0	0	0	0	0	0	0	0	0	0	0	0	0	0	0
	Dart	Devon & Cornwall	0	0	0	0	0	0	0	0	0	0	0	0	0	0	0	0	0	0	0	0	0	0	0	0	0	0	0	0	0	0	0	0	0	0	0	0	0	0	0	0	0	0	0	0	0	0	0
	Teign	Devon & Cornwall	0	0	0	0	0	0	0	0	0	0	0	0	0	0	0	0	0	0	0	0	0	0	0	0	0	0	0	0	0	0	0	0	0	0	0	0	0	0	0	0	0	0	0	0	0	0	0
	Exe	Devon & Cornwall	0	0	0	0	0	0	0	0	0	0	0	0	0	0	0	0	0	0	0	0	0	0	0	0	0	0	0	0	0	0	0	0	0	0	0	0	0	0	0	0	0	0	0	0	0	0	0
	Otter	Devon & Cornwall	0	0	0	0	0	0	0	0	0	0	0	0	0	0	0	0	0	0	0	0	0	0	0	0	0	0	0	0	0	0	0	0	0	0	0	0	0	0	0	0	0	0	0	0	0	0	0
	Axe	Devon & Cornwall	0	0	0	0	0	0	0	0	0	0	0	0	0	0	0	0	0	0	0	0	0	0	0	0	0	0	0	0	0	0	0	0	0	0	0	0	0	0	0	0	0	0	0	0	0	0	0
	Brit	Hampshire Basin	0	0	0	0	0	0	0	0	0	0	0	0	0	0	0	0	0	0	0	0	0	0	0	0	0	0	0	0	0	0	0	0	0	0	0	0	0	0	0	0	0	0	0	0	0	0	0
	Frome	Hampshire Basin	0	0	0	0	0	0	0	0	0	0	0	0	0	0	0	0	0	0	0	0	0	0	0	0	0	0	0	0	0	0	0	0	0	0	0	0	0	0	0	0	0	0	0	0	0	0	0
	Piddle	Hampshire Basin	0	0	0	0	0	0	0	0	0	0	0	0	0	0	0	0	0	0	0	0	0	0	0	0	0	0	0	0	0	0	0	0	0	0	0	0	0	0	0	0	0	0	0	0	0	0	0
	Dorset Stour	Hampshire Basin	0	0	0	0	0	0	0	0	0	0	0	0	0	0	0	0	0	0	0	0	0	0	0	0	0	0	0	0	0	0	0	0	0	0	0	0	0	0	0	0	0	0	0	0	0	0	0
	Hampshire Avon	Hampshire Basin	0	0	0	0	0	0	0	0	0	0	0	0	0	0	0	0	0	0	0	0	0	0	0	0	0	0	0	0	0	0	0	0	0	0	0	0	0	0	0	0	0	0	0	0	0	0	0
	Lymington	Hampshire Basin	0	0	0	0	0	0	0	0	0	0	0	0	0	0	0	0	0	0	0	0	0	0	0	0	0	0	0	0	0	0	0	0	0	0	0	0	0	0	0	0	0	0	0	0	0	0	0
	Beaulieu	Hampshire Basin	0	0	0	0	0	0	0	0	0	0	0	0	0	0	0	0	0	0	0	0	0	0	0	0	0	0	0	0	0	0	0	0	0	0	0	0	0	0	0	0	0	0	0	0	0	0	0
	Itchen	Hampshire Basin	0	0	0	0	0	0	0	0	0	0	0	0	0	0	0	0	0	0	0	0	0	0	0	0	0	0	0	0	0	0	0	0	0	0	0	0	0	0	0	0	0	0	0	0	0	0	0
	Test	Hampshire Basin	0	0	0	0	0	0	0	0	0	0	0	0	0	0	0	0	0	0	0	0	0	0	0	0	0	0	0	0	0	0	0	0	0	0	0	0	0	0	0	0	0	0	0	0	0	0	0
	Hamble	Hampshire Basin	0	0	0	0	0	0	0	0	0	0	0	0	0	0	0	0	0	0	0	0	0	0	0	0	0	0	0	0	0	0	0	0	0	0	0	0	0	0	0	0	0	0	0	0	0	0	0
	Meon	Hampshire Basin	0	0	0	0	0	0	0	0	0	0	0	0	0	0	0	0	0	0	0	0	0	0	0	0	0	0	0	0	0	0	0	0	0	0	0	0	0	0	0	0	0	0	0	0	0	0	0
	Wallington	Hampshire Basin	0	0	0	0	0	0	0	0	0	0	0	0	0	0	0	0	0	0	0	0	0	0	0	0	0	0	0	0	0	0	0	0	0	0	0	0	0	0	0	0	0	0	0	0	0	0	0
	Eastern Yar	South east England	0	0	0	0	0	0	0	0	0	0	0	0	0	0	0	0	0	0	0	0	0	0	0	0	0	0	0	0	0	0	0	0	0	0	0	0	0	0	0	0	0	0	0	0	0	0	0
	Arun	South east England	0	0	0	0	0	0	0	0	0	0	0	0	0	0	0	0	0	0	0	0	0	0	0	0	0	0	0	0	0	0	0	0	0	0	0	0	0	0	0	0	0	0	0	0	0	0	0
	Adur	South east England	0	0	0	0	0	0	0	0	0	0	0	0	0	0	0	0	0	0	0	0	0	0	0	0	0	0	0	0	0	0	0	0	0	0	0	0	0	0	0	0	0	0	0	0	0	0	0
	Sussex Ouse	South east England	0	0	0	0	0	0	0	0	0	0	0	0	0	0	0	0	0	0	0	0	0	0	0	0	0	0	0	0	0	0	0	0	0	0	0	0	0	0	0	0	0	0	0	0	0	0	0
	Eastern Rother	South east England	0	0	0	0	0	0	0	0	0	0	0	0	0	0	0	0	0	0	0	0	0	0	0	0	0	0	0	0	0	0	0	0	0	0	0	0	0	0	0	0	0	0	0	0	0	0	0
	Dour	South east England	0	0	0	0	0	0	0	0	0	0	0	0	0	0	0	0	0	0	0	0	0	0	0	0	0	0	0	0	0	0	0	0	0	0	0	0	0	0	0	0	0	0	0	0	0	0	0
	Great Stour	South east England	0	0	0	0	0	0	0	0	0	0	0	0	0	0	0	0	0	0	0	0	0	0	0	0	0	0	0	0	0	0	0	0	0	0.01	0	0	0	0	0	0	0	0	0	0	0	0	0
	Medway	Thames & East Anglia	0	0	0	0	0	0	0	0	0	0	0	0	0	0	0	0	0	0	0	0	0	0	0	0	0	0	0	0	0	0	0	0	0	0	0	0	0	0	0	0	0	0	0	0	0	0	0
	Thames	Thames & East Anglia	0	0	0	0	0	0	0	0	0	0	0	0	0	0	0	0	0	0	0	0	0	0	0	0	0	0	0	0	0	0	0	0	0	0	0	0	0	0	0	0	0	0	0	0	0	0	0
	Belstead Brook	Thames & East Anglia	0	0	0	0	0	0	0	0	0	0	0	0	0	0	0	0	0	0	0	0	0	0	0	0	0	0	0	0	0	0	0	0	0	0	0	0	0	0	0	0	0	0	0	0	0	0	0
	Wensum	Thames & East Anglia	0	0	0	0	0	0	0	0	0	0	0	0	0	0	0	0	0	0	0	0	0	0	0	0	0	0	0	0	0	0	0	0	0	0	0	0	0	0	0	0	0	0	0	0	0	0	0
	Glaven	Thames & East Anglia	0	0	0	0	0	0	0	0	0	0	0	0	0	0	0	0	0	0	0	0	0	0	0	0	0	0	0	0	0	0	0	0	0	0	0	0	0	0	0	0	0	0	0	0	0	0	0
	Nar	Thames & East Anglia	0	0	0	0	0	0	0	0	0	0	0	0	0	0	0	0	0	0	0	0	0	0	0	0	0	0	0	0	0	0	0	0	0	0	0	0	0	0	0	0	0	0	0	0	0	0	0
	Yorkshire Esk	North East England	0	0	0.02	0	0	0	0	0	0	0	0	0	0	0	0	0	0	0	0	0	0.32	0	0	0	0	0	0	0	0	0	0	0	0	0	0	0	0	0	0	0	0	0	0	0	0	0	0
	Tyne	North East England	0	0	0	0	0	0	0	0	0	0	0	0	0	0	0	0	0	0	0	0	0.23	0	0	0	0	0	0	0	0	0	0	0	0	0	0	0	0	0	0.01	0	0	0	0	0	0	0	0
	Coquet	North East England	0	0	0	0	0	0	0	0	0	0	0	0	0	0	0	0	0	0	0	0	0	0	0	0	0	0	0	0	0	0	0	0	0	0	0	0	0	0	0	0	0	0	0	0	0	0	0
	Tweed	North East England	0	0	0	0	0	0	0	0	0	0	0	0	0	0	0	0	0	0	0	0	0	0	0	0	0	0	0	0	0	0	0	0	0	0	0	0	0	0	0	0	0	0	0	0	0	0	0
	Aber Wrac'h	Bretagne	0	0	0	0	0	0	0	0	0	0	0	0	0	0	0	0	0	0	0	0	0	0	0	0	0	0	0	0	0	0	0	0	0	0	0	0	0	0	0	0	0	0	0	0	0	0	0
	Flèche	Bretagne	0	0	0	0	0	0	0	0	0	0	0	0	0	0	0	0	0	0	0	0	0	0	0	0	0	0	0	0	0	0	0	0	0	0	0	0	0	0	0	0	0	0	0	0	0	0	0
	Kérallé	Bretagne	0	0	0	0	0	0	0	0	0	0	0	0	0	0	0	0	0	0	0	0	0	0	0	0	0	0	0	0	0	0	0	0	0	0	0	0	0	0	0	0	0	0	0	0	0	0	0
	Guillec	Bretagne	0	0	0	0	0	0	0	0	0	0	0	0	0	0	0	0	0	0	0	0	0	0	0	0	0	0	0	0	0	0	0	0	0	0	0	0	0	0	0	0	0	0	0	0	0	0	0
	Horn	Bretagne	0	0	0	0	0	0	0	0	0	0	0	0	0	0	0	0	0	0	0	0	0	0	0	0	0	0	0	0	0	0	0	0	0	0	0	0	0	0	0	0	0	0	0	0	0	0	0
	Yar	Bretagne	0	0	0	0	0	0	0	0	0	0	0	0	0	0	0	0	0	0	0	0	0	0	0	0	0	0	0	0	0	0	0	0	0	0	0	0	0	0	0	0	0	0	0	0	0	0	0
	Léguer	Bretagne	0	0	0	0	0	0	0	0	0	0	0	0	0	0	0	0	0	0	0	0	0	0	0	0	0	0	0	0	0	0	0	0	0	0	0	0	0	0	0	0	0	0	0	0	0	0	0
	Ic	Bretagne	0	0	0	0	0	0	0	0	0	0	0	0	0	0	0	0	0	0	0	0	0	0	0	0	0	0	0	0	0	0	0	0	0	0	0	0	0	0	0	0	0	0	0	0	0	0	0
	Frémur	Bretagne	0	0	0	0	0	0	0	0	0	0	0	0	0	0	0	0	0	0	0	0	0	0	0	0	0	0	0	0	0	0	0	0	0	0	0	0	0	0	0	0	0	0	0	0	0	0	0
	Couesnon	Bretagne	0	0	0	0	0	0	0	0	0	0	0	0	0	0	0	0	0	0	0	0	0	0	0	0	0	0	0	0	0	0	0	0	0	0	0	0	0	0	0	0	0	0	0	0	0	0	0
	Selune	Bretagne	0	0	0	0	0	0	0	0	0	0	0	0	0	0	0	0	0	0	0	0	0	0	0	0	0	0	0	0	0	0	0	0	0	0	0	0	0	0	0	0	0	0	0	0	0	0	0
	Sée	Bretagne	0	0	0	0	0	0	0	0	0	0	0	0	0	0	0	0	0	0	0	0	0	0	0	0	0	0	0	0	0	0	0	0	0	0	0	0	0	0	0	0	0	0	0	0	0	0	0
	Sienne	Bretagne	0	0	0	0	0	0	0	0	0	0	0	0	0	0	0	0	0	0	0	0	0	0	0	0	0	0	0	0	0	0	0	0	0	0	0	0	0	0	0	0	0	0	0	0	0	0	0
	Saire	Bretagne	0	0	0	0	0	0	0	0	0	0	0	0	0	0	0	0	0	0	0	0	0	0	0	0	0	0	0	0	0	0	0	0	0	0	0	0	0	0	0	0	0	0	0	0	0	0	0
	Vire	Lower Normandie	0	0	0	0	0	0	0	0	0	0	0	0	0	0	0	0	0	0	0	0	0	0	0	0	0	0	0	0	0	0	0	0	0	0	0	0	0	0	0	0	0	0	0	0	0	0	0
	Seulles	Lower Normandie	0	0	0	0	0	0	0	0	0	0	0	0	0	0	0	0	0	0	0	0	0	0	0	0	0	0	0	0	0	0	0	0	0	0	0	0	0	0	0	0	0	0	0	0	0	0	0
	Orne	Lower Normandie	0	0	0	0	0	0	0.01	0	0	0	0	0	0	0	0	0	0	0	0	0.01	0.03	0.04	0	0	0	0	0	0	0	0	0	0	0	0	0	0	0	0	0.21	0	0	0.11	0	0	0	0	0
	Dives	Lower Normandie	0	0	0	0	0	0	0	0	0	0	0	0	0	0	0	0	0	0	0	0	0	0	0	0	0	0	0	0	0	0	0	0	0	0	0	0	0	0	0	0	0	0	0	0	0	0	0
	Touques	Lower Normandie	0	0	0	0	0	0	0	0	0	0	0	0	0	0	0	0	0	0	0	0	0	0.01	0	0	0	0	0	0	0	0	0	0	0	0	0	0	0	0	0	0	0	0	0	0	0	0	0
	Seine	Lower Normandie	0	0	0	0	0	0	0	0	0	0	0	0	0	0	0	0	0	0	0	0	0	0	0	0	0	0	0	0	0	0	0	0	0	0	0	0	0	0	0	0	0	0	0	0	0	0	0
	Valmont	Upper Normandie	0	0	0	0	0	0	0	0	0	0	0	0	0	0	0	0	0	0	0	0	0	0	0	0	0	0	0	0	0	0	0	0	0	0	0	0	0	0	0	0	0	0	0	0	0	0	0
	Durdent	Upper Normandie	0	0	0	0	0	0	0	0	0	0	0	0	0	0	0	0	0	0	0	0	0	0	0	0	0	0	0	0	0	0	0	0	0	0	0	0	0	0	0	0	0	0	0	0	0	0	0
	Saâne	Upper Normandie	0	0	0	0	0	0	0	0	0	0	0	0	0	0	0	0	0	0	0	0	0	0	0	0	0	0	0	0	0	0	0	0	0	0	0	0	0	0	0	0	0	0	0	0	0	0	0
	Scie	Upper Normandie	0	0	0	0	0	0	0	0	0	0	0	0	0	0	0	0	0	0	0	0	0	0	0	0	0	0	0	0	0	0	0	0	0	0	0	0	0	0	0	0	0	0	0	0	0	0	0
	Arques	Upper Normandie	0.02	0.07	0.19	0.61	0	0.08	0.66	0.05	0	0.71	0.34	0.13	0.09	0.01	0.08	0.07	0.26	0.01	0.24	0.96	0.04	0.24	0.01	0.51	0.21	0.13	0.13	0.02	0.08	0	0.06	0.1	0.1	0.04	0.41	0.41	0.04	0.04	0.03	0.08	0.01	0.13	0.01	0.01	0.13	0.64	0.03
	Yères	Upper Normandie	0	0.01	0	0	0	0	0	0	0	0	0	0	0	0	0	0	0	0	0	0	0	0	0	0.01	0	0	0	0	0	0.01	0	0	0	0	0.02	0	0	0	0	0	0	0	0	0	0	0	0
	Bresle	Upper Normandie	0.09	0.92	0.78	0.39	0.01	0.92	0.14	0.94	0.12	0.29	0.66	0.87	0.89	0.99	0.91	0.93	0.73	0.99	0.75	0.03	0.14	0.67	0.99	0.39	0.79	0.75	0.87	0.98	0.92	0	0.93	0.9	0.9	0.94	0.57	0.59	0.96	0.94	0.01	0.9	0.09	0.32	0.99	0.99	0.87	0.36	0.97
	Somme	Upper Normandie	0	0	0	0	0	0	0	0	0	0	0	0	0	0	0	0	0	0	0	0	0	0	0	0	0	0	0	0	0	0	0	0	0	0	0	0	0	0	0	0	0	0	0	0	0	0	0
	Authie	Upper Normandie	0.89	0	0	0	0.99	0	0	0	0.87	0	0	0	0.01	0	0.01	0	0.01	0	0	0	0	0.01	0	0.02	0	0.11	0	0	0	0.98	0	0	0	0	0	0	0	0.03	0	0.02	0.88	0	0	0	0	0	0
	Canche	Upper Normandie	0	0	0	0	0	0	0	0	0	0	0	0	0	0	0	0	0	0	0	0	0	0	0	0	0	0	0	0	0	0	0.01	0	0	0	0.01	0	0	0	0	0	0.01	0	0	0	0	0	0
	Liane	Upper Normandie	0	0	0	0	0	0	0	0	0	0	0	0	0	0	0	0	0	0	0	0	0	0	0	0	0	0	0	0	0	0	0	0	0	0	0	0	0	0	0	0	0	0	0	0	0	0	0
	Slack	Upper Normandie	0	0	0	0	0	0	0	0	0	0	0	0	0	0	0	0	0	0	0	0	0	0	0	0	0	0	0	0	0	0	0	0	0	0	0	0	0	0	0	0	0	0	0	0	0	0	0
	Skjern	Denmark	0	0	0	0	0	0	0.04	0	0	0	0	0	0	0	0	0	0	0	0	0	0.2	0.04	0	0.06	0	0	0	0	0	0	0	0	0	0	0	0	0	0	0.17	0	0	0.01	0	0	0	0	0
	Sneum	Denmark	0	0	0	0	0	0	0.13	0	0	0	0	0	0	0	0	0	0	0	0	0	0.01	0	0	0.02	0	0	0	0	0	0	0	0	0	0	0	0	0	0	0.1	0	0	0.02	0	0	0	0	0
	Hatchery J	French hatcheries	0	0	0	0	0	0	0	0	0	0	0	0	0	0	0	0	0	0	0	0	0	0	0	0	0	0	0	0	0	0	0	0	0	0	0	0	0	0	0.03	0	0	0.04	0	0	0	0	0
	Hatchery PF	French hatcheries	0	0	0	0	0	0	0.01	0	0	0	0	0	0	0	0	0	0	0	0	0	0	0	0	0	0	0	0	0	0	0	0	0	0	0	0	0	0	0	0	0	0	0.08	0	0	0	0	0
[truncated: 21 more columns]

## Sheet: Supp Table 5.08
Supplementary Table 5.08 Dutch commercial by-catch
			Individual / Assignment Probability
Method	River	Region	RWS20_353	RWS20_354	RWS20_357	RWS20_358	RWS20_359	RWS20_360	RWS20_369	RWS20_370	RWS20_371	RWS20_373	RWS20_374	RWS20_375	RWS20_376	RWS20_385	RWS20_388	RWS20_389	RWS20_390	RWS20_391	RWS20_392	RWS20_401	RWS20_402	RWS20_403	RWS20_404	RWS20_405	RWS20_406	RWS20_407	RWS20_408	RWS20_417	RWS20_418	RWS20_420	RWS20_421	RWS20_422	RWS20_423	RWS20_441	RWS20_442	RWS20_444	RWS20_445	RWS20_446	RWS20_447	RWS20_448
RUBIAS		South east Ireland	0.998326	0.266232	0.267486	0.975042	0.000582302	0.0115787	0.0131	0.0894242	0.999826	0.963707	0.0388005	0.00132425	0.992612	0.0108098	0.990894	0.998009	0.564512	0.149239	0.965588	0.0855068	0.742286	0.00256956	0.0136048	0.99347	0.00556729	0.995776	0.0227952	0.971732	0.00525285	0.500154	0.939395	0.618677	0.14182	0.143883	0.970439	0.506985	0.98957	0.643365	0.698944	0.992394
		Outer Bristol Channel	0.00128969	1.93211e-05	4.4854e-05	0.000927422	8.5615e-08	1.64452e-05	0.00133957	0.0177246	0.000168799	0.000249792	5.86795e-07	1.38157e-06	0.00151699	4.73039e-06	0.000174583	0.0011825	0.000119541	0.0092894	0.0324438	0.000177115	0.000842866	4.11662e-06	2.52597e-08	8.15483e-07	2.76452e-07	1.96259e-06	0.00162589	0.0202021	4.59323e-05	0.00445743	0.00863845	1.49344e-05	1.67193e-07	0.00557309	0.000276746	3.67584e-06	0.00982819	0.00494865	0.000440928	0.00700959
		Inner Bristol Channel	1.063e-11	6.24618e-07	2.81087e-08	8.86538e-09	2.64134e-10	4.00218e-06	1.12923e-10	4.54855e-08	1.20981e-08	4.00789e-11	2.16706e-11	8.53067e-12	1.06963e-12	3.38406e-09	3.50336e-11	2.9426e-09	5.04024e-08	1.28767e-05	8.29367e-09	1.15325e-09	2.03208e-09	5.54573e-11	9.10323e-14	4.13955e-13	1.14644e-11	1.05638e-11	2.11828e-11	8.05249e-09	5.29965e-10	1.19911e-06	1.2114e-08	9.30993e-06	4.10959e-09	2.04591e-05	1.04995e-11	5.81266e-09	7.45143e-11	4.03466e-07	2.03196e-12	1.02395e-09
		Devon & Cornwall	3.4546e-06	9.63526e-09	3.11982e-07	4.11624e-08	1.11247e-11	4.67493e-08	1.86105e-08	4.81116e-09	9.81089e-09	2.88773e-07	2.21769e-12	4.31304e-10	2.8425e-10	2.30255e-08	4.85031e-07	2.49895e-07	2.01786e-08	1.98108e-05	2.15258e-06	6.84055e-08	1.75641e-08	2.08761e-09	2.13683e-09	8.21225e-09	7.12053e-12	8.05583e-11	3.31702e-11	1.12613e-07	3.12192e-13	1.02746e-06	4.90679e-09	5.41823e-08	4.60034e-12	2.79012e-07	3.52856e-10	1.92404e-09	1.64332e-08	3.05142e-06	4.40729e-09	4.56238e-08
		Land's End	1.90225e-12	8.08516e-20	2.59819e-14	8.26619e-18	2.98097e-20	4.93843e-18	2.08003e-19	2.05639e-15	1.10898e-17	6.7154e-14	1.69817e-19	6.00108e-18	1.03439e-17	9.85545e-19	1.92893e-15	4.15867e-17	3.30725e-14	3.44796e-15	2.55575e-17	7.39022e-16	2.00982e-14	5.64217e-19	4.79866e-15	6.66125e-18	1.67094e-18	4.41237e-18	7.35134e-18	2.14322e-14	2.9573e-21	2.67149e-16	5.32104e-13	3.7375e-22	4.78501e-23	4.11558e-15	1.23821e-18	4.84186e-19	1.78358e-16	2.82556e-16	1.40122e-16	2.74505e-19
		Hampshire Basin	1.92254e-08	4.10911e-08	2.40955e-11	7.87977e-06	1.22095e-10	4.8542e-09	6.38873e-08	2.17222e-13	2.56393e-12	3.07106e-07	6.01481e-14	1.7234e-09	7.44878e-11	7.71982e-09	9.667e-09	2.60178e-12	7.99454e-10	3.52231e-05	3.51782e-06	5.31182e-06	4.32632e-09	3.87221e-14	2.18268e-07	3.59737e-10	5.07756e-12	1.04716e-08	1.20849e-11	4.62872e-07	2.05986e-12	1.05502e-07	3.77368e-06	3.8143e-06	2.85505e-13	2.01182e-09	7.12079e-11	3.27895e-07	8.88673e-08	2.81322e-05	9.24583e-09	4.28279e-11
		South east England	1.3175e-06	1.05809e-10	5.10996e-11	6.21452e-07	3.40704e-12	2.80863e-07	7.09039e-09	2.57582e-13	7.81845e-11	0.000534777	1.83625e-14	2.99734e-12	2.71532e-08	2.1828e-05	7.24445e-09	6.97677e-09	2.88685e-11	0.00074088	1.69668e-07	2.91229e-06	2.58331e-10	2.51928e-14	2.12764e-09	2.47508e-12	5.97547e-12	2.78173e-10	4.49189e-11	1.20918e-08	4.89383e-15	3.61989e-06	6.18095e-07	7.42039e-08	3.87716e-12	1.93076e-11	1.09302e-11	4.48214e-07	4.04729e-07	0.00736451	5.89255e-11	5.31461e-12
		Thames & East Anglia	2.83381e-11	4.32002e-13	2.64259e-15	1.03164e-08	2.51248e-14	1.24774e-08	2.11831e-09	8.98815e-11	1.34091e-12	1.03777e-11	6.19507e-17	4.42766e-15	6.65818e-12	9.63912e-11	4.24457e-12	9.67645e-10	3.85411e-08	0.00993703	1.32982e-08	3.68944e-11	7.29952e-13	7.6126e-15	2.19189e-14	9.0488e-13	1.05556e-13	1.83612e-10	3.23217e-13	4.3207e-10	5.9472e-13	1.6273e-11	1.01409e-12	8.49037e-10	3.33962e-15	1.56471e-10	1.52833e-14	1.21822e-08	1.77549e-08	2.58813e-05	1.19352e-11	1.70007e-13
		North east England	6.95255e-06	0.733673	0.732468	0.000102041	0.999418	9.32353e-05	8.08168e-09	0.892851	4.99622e-06	1.42973e-06	0.961199	0.998674	1.18014e-07	0.000206132	0.00892502	3.46477e-05	0.435357	6.47166e-09	0.00162807	1.40277e-07	0.256864	0.997426	2.20574e-08	3.52157e-05	0.994419	0.00420042	0.975378	0.00585679	0.994701	0.0108111	0.0495422	0.378686	0.85818	0.85044	0.0292809	0.492655	3.03359e-06	6.32213e-06	0.298926	0.000179234
		Bretagne	5.72051e-10	1.02997e-12	1.72559e-12	5.76428e-07	5.97018e-18	9.14181e-07	7.25376e-11	4.10636e-15	3.07996e-13	1.89396e-06	1.21514e-14	2.31292e-16	6.31082e-08	9.31685e-10	2.53566e-10	4.34008e-08	9.697e-10	1.17976e-05	8.84394e-08	1.14742e-08	1.92765e-13	2.56232e-16	7.42384e-10	2.3838e-10	7.78893e-18	1.88965e-10	6.53787e-13	7.85481e-08	8.21758e-17	1.01778e-07	1.45922e-09	3.56302e-12	6.02312e-17	7.9783e-15	3.12491e-13	3.80882e-13	8.09542e-10	2.59187e-08	4.09352e-13	7.79049e-10
		Lower Normandie	0.000337307	7.41597e-05	2.41959e-07	0.0233446	1.00225e-07	0.695435	0.985448	4.70833e-09	3.70186e-08	0.0264847	1.39909e-08	2.20824e-07	0.00532786	0.95923	6.09209e-06	0.000495541	1.11142e-05	0.830573	0.000332451	0.908366	3.39172e-06	3.39943e-08	0.985844	0.00649121	1.38106e-05	2.13657e-05	5.82005e-08	0.00220747	2.94243e-07	0.48444	0.00238446	0.00255225	2.08919e-09	8.33263e-05	3.65926e-06	6.77421e-05	3.20008e-05	0.34407	0.0016892	0.000416462
		Upper Normandie	3.06467e-09	3.66205e-11	9.35609e-10	0.000573215	3.42502e-09	5.51364e-06	3.03112e-06	1.83839e-08	8.57235e-12	0.00666363	1.36081e-13	1.12664e-10	8.15167e-07	0.0297148	3.09422e-09	2.0032e-06	6.42203e-10	1.93774e-06	2.2385e-07	0.00374361	2.88378e-06	8.35928e-13	5.55777e-07	2.91168e-09	1.15659e-11	2.93852e-07	2.01671e-11	5.1262e-07	2.6942e-11	1.36593e-05	5.6785e-09	5.5696e-05	1.56159e-10	8.35215e-12	3.11856e-09	1.15374e-08	2.75704e-08	4.13806e-06	3.04672e-08	1.10761e-10
		Denmark	2.17217e-09	6.97054e-10	9.7008e-11	1.49955e-06	1.51416e-11	0.00130594	0.000108374	2.88401e-11	1.23089e-12	0.00235494	8.28861e-12	7.43318e-11	0.000161046	1.26423e-05	1.94174e-10	4.30962e-05	2.82628e-08	0.00013852	1.10298e-06	1.31272e-05	9.83967e-10	2.5923e-15	0.000394851	2.96849e-06	3.90454e-11	3.49015e-07	3.33707e-10	2.4119e-07	9.42853e-10	0.000114043	3.47953e-05	5.43904e-07	3.19232e-12	3.46125e-13	2.32782e-08	0.000286853	0.000565354	0.000182624	1.07229e-08	9.15679e-13
		French Hatcheries	3.51645e-05	3.40658e-12	8.02579e-12	2.9452e-08	3.20974e-15	0.29156	1.11833e-06	2.00605e-10	2.84791e-08	1.4779e-06	5.32866e-10	1.36412e-10	0.000381454	5.26528e-09	4.63197e-08	0.000233027	5.46961e-07	1.23815e-06	1.2033e-09	0.00218529	6.98245e-13	5.77602e-13	0.000155803	2.5404e-08	1.32952e-11	2.73321e-10	0.000200471	2.55121e-08	2.29921e-13	3.97654e-06	6.22122e-07	6.54515e-09	1.31723e-10	4.74561e-13	3.93405e-12	8.21082e-07	1.07801e-06	6.54936e-07	4.31048e-09	1.75028e-07
cBayes		South east Ireland	0.05	0	0	0	0	0	0	0	0	0	0	0	0	0	0	0	0	0	0	0	0	0	0	0	0	0	0	0	0	0	0	0	0	0	0	0	0	0	0	0
		Outer Bristol Channel	0	0	0	0	0	0	0	0	0	0	0	0	0	0	0	0	0	0	0	0	0	0	0	0	0	0	0	0	0	0	0	0	0	0	0	0	0	0	0	0
		Inner Bristol Channel	0	0	0	0	0	0	0	0	0	0	0	0	0	0	0	0	0	0	0	0	0	0	0	0	0	0	0	0	0	0	0	0	0	0	0	0	0	0	0	0
		Devon & Cornwall	0.01	0	0	0	0	0	0	0	0	0	0	0	0	0	0	0	0	0	0	0	0	0	0	0	0	0	0	0	0	0	0	0	0	0	0	0	0	0	0	0
		Land's End	0	0	0	0	0	0	0	0	0	0	0	0	0	0	0	0	0	0	0	0	0	0	0	0	0	0	0	0	0	0	0	0	0	0	0	0	0	0	0	0
		Hampshire Basin	0	0	0	0	0	0	0	0	0	0	0	0	0	0	0	0	0	0	0	0	0	0	0	0	0	0	0	0	0	0	0	0	0	0	0	0	0	0	0	0
		South east England	0.12	0	0	0	0	0	0	0	0	0	0	0	0	0.02	0	0	0	0.21	0	0	0	0	0	0	0	0	0	0	0	0	0	0	0	0	0	0	0	0.25	0	0
		Thames & East Anglia	0	0	0	0	0	0	0	0	0	0	0	0	0	0	0	0	0	0.01	0	0	0	0	0	0	0	0	0	0	0	0	0	0	0	0	0	0	0	0	0	0
		North east England	0.79	1	0.99	0.28	1	0	0	1	1	0	1	1.01	0	0.04	1	0	1	0	1	0	1	1	0	0	1	0.75	1	0.9	1.01	0.53	0.89	0.89	1	1	1	0.95	0.04	0.03	1	0.99
		Bretagne	0	0	0	0	0	0	0	0	0	0	0	0	0	0	0	0	0	0	0	0	0	0	0	0	0	0	0	0	0	0	0	0	0	0	0	0	0	0	0	0
		Lower Normandie	0.02	0	0	0.34	0	0.04	0.01	0	0	0.06	0	0	0.01	0.15	0	0	0	0.67	0	0.01	0	0	0	0.01	0	0.14	0	0.1	0	0.28	0.11	0.03	0	0	0	0	0.01	0.54	0	0
		Upper Normandie	0	0	0	0.24	0	0	0	0	0	0.02	0	0	0	0.77	0	0	0	0	0	0.02	0	0	0	0	0	0	0	0	0	0	0	0	0	0	0	0	0	0	0	0
		Denmark	0.02	0	0	0.14	0	0.94	0.99	0	0	0.91	0	0	0.99	0.02	0	1	0	0.12	0	0.98	0	0	1	0.99	0	0.1	0	0	0	0.19	0	0.07	0	0	0	0.05	0.95	0.18	0	0
		French Hatcheries	0	0	0	0	0	0.02	0	0	0	0	0	0	0	0	0	0	0	0	0	0	0	0	0	0	0	0	0	0	0	0	0	0	0	0	0	0	0	0	0	0
RUBIAS	Arigideen	South east Ireland	0.825647	1.30414e-05	0.26588	0.00196758	1.04984e-05	0.00126152	0.000149583	0.00648784	0.000682918	0.0401707	0.000427016	0.00129811	0.025066	0.00810737	0.6661	3.13363e-05	0.0112062	0.000721608	0.104185	0.0202039	0.325381	0.000735688	1.10744e-07	1.26314e-06	8.48976e-06	0.000819413	0.00229919	0.0122281	0.000205624	0.0682587	0.00148279	2.48906e-06	0.117497	0.0260293	0.00239741	0.0251983	0.00727285	0.404414	0.498183	0.00130376
	Colligan	South east Ireland	0.000484177	1.26288e-09	1.30365e-06	0.00111123	5.77341e-08	2.56365e-07	4.22644e-08	1.50736e-07	3.70524e-10	6.96204e-08	7.70228e-08	2.00639e-06	5.13161e-05	0.000373414	4.99334e-07	4.53943e-05	6.6792e-07	8.78329e-07	4.54519e-05	3.94182e-09	1.13849e-08	4.2771e-07	6.18064e-07	4.60998e-06	8.99786e-09	1.61341e-07	2.54448e-09	7.40824e-06	2.00296e-07	4.51823e-06	0.0224113	9.97057e-13	0.00029012	5.36477e-07	2.52891e-08	5.61938e-09	1.43654e-05	2.85448e-05	0.0010258	1.97653e-08
	Sow	South east Ireland	2.21404e-07	6.4199e-11	1.00587e-11	1.72862e-12	1.52694e-15	1.10195e-12	6.20339e-12	2.73343e-06	9.6303e-11	1.1987e-10	6.63657e-07	1.65755e-10	2.81475e-13	1.16597e-15	8.33061e-12	8.84698e-13	1.4766e-08	8.00124e-09	6.98738e-10	3.67728e-17	1.37579e-08	9.21703e-11	7.53714e-11	1.08577e-08	1.55969e-11	2.80917e-06	8.77048e-10	2.47956e-11	2.22817e-12	5.29919e-12	2.45461e-07	3.91428e-14	5.88595e-13	2.0309e-07	3.30441e-07	5.10792e-09	1.76701e-07	1.45578e-05	3.77044e-11	3.44826e-10
	Owenavaragh	South east Ireland	0.00435851	0.000312297	1.59097e-05	0.048481	1.0933e-08	0.0100205	0.00166854	0.000251927	0.000205205	0.000449829	0.000141379	8.52002e-06	0.00788234	7.38122e-07	0.00792094	0.0249526	6.1478e-05	0.000766233	0.00295399	0.000127299	0.000294007	0.000491006	2.14088e-05	0.0274994	0.000131054	0.0139595	6.45506e-05	0.000838277	0.00170542	0.00226675	0.0233188	4.05254e-05	0.00754259	0.00757917	0.000244555	0.00365468	9.12396e-05	0.0106661	0.00229107	0.000804811
	Inch	South east Ireland	0.0466288	0.0120725	0.00145993	0.0287704	0.000571711	0.000177719	0.00953512	0.0788369	0.000109349	0.0143362	0.00381634	1.30886e-05	0.751404	2.94772e-05	0.114545	0.460043	0.0729872	0.0752123	0.835507	0.000180124	0.004876	4.34713e-05	0.0115997	0.66621	0.00255423	0.0359055	0.00735301	0.716205	0.00328482	0.00239584	0.738849	0.533322	0.000780766	0.00741237	0.00327938	0.100603	0.747344	0.225693	0.140721	0.00373471
	Avoca	South east Ireland	0.121208	0.253835	0.000129252	0.894712	2.37765e-08	0.000118677	0.00174674	0.00384465	0.998829	0.90875	0.034415	2.52599e-06	0.208208	0.0022988	0.202328	0.512936	0.480256	0.0725375	0.0228971	0.0649956	0.411735	0.00129896	0.00198296	0.299754	0.00287352	0.945088	0.0130785	0.242454	5.67797e-05	0.427228	0.153333	0.0853118	0.0157096	0.102861	0.964517	0.377529	0.234847	0.00254879	0.0567239	0.986551
	Nevern	Outer Bristol Channel	4.76795e-06	2.17632e-07	4.92807e-08	1.35347e-06	4.62719e-12	2.46212e-08	4.92918e-08	4.55854e-08	1.77476e-09	8.71082e-08	3.33009e-09	7.33389e-10	1.43688e-08	7.7908e-11	7.46106e-06	1.53592e-07	1.58441e-08	7.87121e-08	1.88699e-08	5.63594e-09	5.13303e-08	2.24825e-09	4.26051e-10	3.70705e-09	5.99988e-10	4.23994e-09	2.21221e-09	2.10867e-08	1.01944e-10	4.02387e-06	6.30135e-08	1.26921e-08	1.80505e-10	4.49636e-08	5.60117e-10	1.49688e-08	8.81822e-09	7.49558e-09	4.21706e-10	1.46291e-10
	West Cleddau	Outer Bristol Channel	4.84824e-06	1.17961e-09	6.77043e-10	1.55317e-06	8.13457e-12	2.63467e-06	8.31346e-08	5.14961e-09	2.65904e-11	7.9345e-07	3.40992e-12	3.57687e-12	1.6489e-07	2.72474e-12	4.66071e-08	2.62295e-10	2.99921e-09	5.61198e-09	8.03333e-06	1.21408e-09	4.31125e-10	3.81944e-12	1.25276e-12	1.61936e-09	2.33835e-13	4.38609e-12	2.16339e-10	7.1356e-08	9.89318e-13	7.45287e-11	4.99137e-07	2.7867e-09	1.54951e-15	2.48215e-10	1.30042e-11	8.06363e-10	1.19077e-08	8.63532e-10	2.11294e-08	4.11455e-07
	East Cleddau	Outer Bristol Channel	3.26165e-09	1.13786e-13	1.03928e-11	7.25083e-13	1.03132e-15	2.20392e-10	5.89737e-13	1.42338e-12	4.40736e-14	2.37501e-11	9.65634e-14	1.22836e-13	3.81105e-11	6.75472e-15	1.23333e-12	1.11902e-13	7.18029e-11	1.82129e-10	1.29171e-07	1.05398e-14	3.98702e-16	9.12928e-15	8.64003e-16	4.66424e-12	1.02564e-16	5.19558e-14	3.49379e-13	2.08565e-12	1.33818e-16	1.29297e-12	1.04854e-08	1.7565e-13	2.21339e-17	5.81894e-13	1.09042e-13	8.05348e-14	3.08157e-10	3.22743e-10	8.62136e-13	8.66664e-11
	Taff	Outer Bristol Channel	0.00102013	1.83841e-05	3.84246e-05	0.000830608	6.86291e-08	1.1169e-05	0.000478967	0.010056	4.19248e-05	1.02207e-06	4.08281e-07	1.21254e-06	0.00150771	3.92919e-08	0.000164936	5.4417e-06	9.15036e-06	0.0084814	0.00433581	8.73794e-06	0.000755387	2.27849e-07	2.13928e-08	1.58804e-07	1.77229e-07	4.12855e-07	0.000184429	0.000202485	4.57378e-05	0.00042694	0.000329617	1.74991e-08	2.53484e-08	0.000747029	0.000257973	1.64222e-06	0.00707363	0.00485839	3.72676e-05	2.94166e-06
	Twyi	Outer Bristol Channel	0.000161387	4.67417e-07	5.50512e-06	7.6462e-05	1.69597e-08	1.35379e-06	0.000859229	0.00311176	3.37478e-07	0.000241374	1.25793e-07	9.94621e-08	6.55399e-06	1.8354e-07	2.04689e-06	9.17644e-06	3.80471e-05	3.86388e-05	0.0198106	7.12541e-06	1.01752e-05	2.89547e-06	2.1888e-09	4.18826e-07	2.03254e-08	9.01776e-07	0.00144096	0.00030022	3.3548e-08	0.000405948	3.0194e-05	5.69386e-06	7.64047e-08	1.07033e-06	7.6226e-06	1.80879e-06	0.00275319	8.74701e-06	0.00040255	0.000199651
	Tawe	Outer Bristol Channel	9.85073e-05	2.49896e-07	8.10574e-07	1.74342e-05	3.32538e-12	9.14522e-07	1.23679e-06	0.00455681	0.000126535	6.5143e-06	4.93827e-08	6.80095e-08	2.54725e-06	4.50638e-06	5.56562e-08	0.00116773	7.23216e-05	0.00076927	0.00828914	0.000161242	7.72314e-05	9.90984e-07	1.15367e-09	2.2984e-07	7.8297e-08	6.43704e-07	4.90031e-07	0.0196993	1.60805e-07	0.00362052	0.00827806	9.20687e-06	6.52516e-08	0.00482495	1.11496e-05	2.08862e-07	1.33937e-06	8.14714e-05	1.07378e-06	0.00680658
	Ogmore	Outer Bristol Channel	5.99559e-10	4.94518e-12	4.4607e-10	4.28742e-10	8.76038e-14	4.14472e-15	2.86641e-12	3.79746e-10	2.70293e-13	1.22319e-12	3.80957e-12	2.0728e-11	1.06287e-11	6.03763e-14	2.76701e-11	8.34551e-13	9.98279e-12	6.45575e-10	5.53401e-09	1.05764e-12	2.47125e-09	3.03526e-12	2.12843e-15	3.81397e-11	1.4519e-13	3.73184e-15	3.87069e-12	7.3734e-10	1.26645e-10	7.50675e-12	7.79128e-11	4.40743e-14	1.87051e-13	5.49591e-11	2.50401e-12	1.5502e-11	1.8555e-11	9.96601e-11	4.04956e-10	1.46544e-12
	Wye	Inner Bristol Channel	4.59757e-17	5.88665e-16	9.58023e-19	1.03582e-13	3.35459e-16	8.75609e-12	1.49172e-16	6.79082e-19	1.50067e-15	2.02777e-15	2.72484e-22	2.31673e-20	2.54475e-14	1.36584e-17	1.0102e-20	1.29555e-13	1.44512e-12	2.85447e-09	1.34559e-12	1.48819e-12	6.23825e-15	2.50955e-20	7.48592e-14	1.46862e-19	3.65891e-18	5.34648e-21	9.95567e-18	4.60901e-14	4.15025e-18	5.39683e-12	3.04287e-14	1.22978e-17	1.20326e-18	3.02645e-17	1.26439e-21	1.17682e-18	6.10132e-17	3.94941e-11	1.08121e-14	4.52633e-16
	Severn	Inner Bristol Channel	8.82361e-16	9.01674e-16	1.05603e-19	4.91003e-12	4.51518e-15	1.1919e-15	5.56369e-11	3.28886e-18	7.07745e-21	1.5132e-13	3.37636e-20	8.29071e-19	9.43537e-17	3.11333e-09	1.54397e-18	1.38655e-15	3.07783e-19	4.77425e-06	2.75788e-11	1.31822e-13	8.57154e-18	1.45655e-22	1.44831e-14	2.90845e-16	3.0161e-17	2.89283e-16	2.25911e-22	7.01208e-15	1.07629e-18	9.53446e-12	7.5266e-18	9.06428e-19	2.44859e-19	6.25027e-13	2.06527e-17	4.3533e-15	8.06917e-13	6.69232e-15	3.40631e-14	1.10324e-16
	Bristol Avon	Inner Bristol Channel	1.0629e-11	6.24618e-07	2.81087e-08	8.86037e-09	2.64129e-10	4.00217e-06	5.7286e-11	4.54855e-08	1.20981e-08	3.99256e-11	2.16706e-11	8.53067e-12	1.04409e-12	2.70733e-10	3.50335e-11	2.94247e-09	5.0401e-08	8.09964e-06	8.26475e-09	1.15163e-09	2.03208e-09	5.54573e-11	1.69001e-15	4.13664e-13	1.14644e-11	1.05635e-11	2.11828e-11	8.05244e-09	5.29965e-10	1.1991e-06	1.21139e-08	9.30993e-06	4.10959e-09	2.04591e-05	1.04995e-11	5.81266e-09	7.37074e-11	4.03426e-07	1.98708e-12	1.02395e-09
	Doniford	Outer Bristol Channel	1.16211e-09	1.36169e-10	3.68453e-10	5.04255e-11	3.10579e-13	9.86833e-10	1.63043e-13	8.55407e-10	1.35802e-12	1.09782e-12	1.8085e-14	2.78796e-12	3.37772e-13	1.72036e-10	4.29886e-11	6.47044e-10	9.65794e-10	1.51663e-10	1.66483e-09	2.08305e-10	7.74446e-11	2.00483e-13	2.30529e-14	3.17223e-11	1.30483e-15	9.69204e-13	1.26323e-14	1.29585e-12	3.18403e-15	1.63632e-12	2.9047e-10	6.69237e-10	3.62681e-13	8.16251e-10	1.44981e-12	1.74552e-10	1.37701e-11	6.67053e-12	3.84098e-11	5.42815e-11
	East Lyn	Outer Bristol Channel	3.44574e-11	1.36535e-13	3.91843e-09	4.40078e-12	2.8163e-13	4.44497e-12	3.06873e-15	1.19094e-12	4.9673e-17	4.25823e-15	9.9138e-15	2.73702e-12	3.64019e-15	1.35391e-10	1.48676e-11	1.90372e-14	1.99088e-12	1.91712e-11	1.28812e-10	1.12502e-12	9.14479e-14	2.11358e-16	9.60671e-11	8.01742e-13	2.78392e-18	2.58901e-13	1.1404e-12	2.19933e-12	1.0921e-14	1.05205e-12	3.12081e-09	5.18986e-18	2.14002e-14	3.60661e-15	3.27747e-16	1.28303e-15	2.10692e-10	7.56895e-10	2.9203e-11	8.20513e-15
	Taw	Outer Bristol Channel	3.74362e-09	5.81368e-12	1.31378e-08	2.20077e-09	8.89054e-12	3.46639e-07	1.70287e-10	2.80843e-09	9.11259e-11	1.50621e-10	6.04186e-13	6.45143e-10	3.59211e-11	1.28863e-11	3.64602e-08	2.56891e-11	3.23044e-10	2.6219e-09	1.80104e-08	2.53487e-09	1.71559e-08	2.08246e-11	7.85372e-13	2.00386e-09	2.93379e-14	7.50241e-13	8.95146e-11	1.59191e-12	1.30282e-12	3.53206e-09	1.19115e-09	2.56073e-11	1.48901e-12	4.84818e-12	6.30067e-14	1.72076e-13	6.3967e-10	3.51596e-08	1.45239e-08	7.47588e-13
	Torridge	Outer Bristol Channel	3.92155e-08	7.6362e-10	4.59185e-08	8.08656e-09	5.23152e-13	7.82156e-10	2.12308e-10	3.27628e-08	2.23216e-11	5.67834e-10	5.35579e-13	1.50094e-10	3.9964e-12	7.74898e-10	9.51629e-11	1.31216e-09	1.58795e-09	1.53471e-10	5.04513e-08	1.32397e-10	2.16541e-10	4.39681e-11	2.28919e-13	6.07581e-10	1.00887e-14	1.09334e-11	1.0777e-12	2.5192e-10	2.24228e-12	4.7515e-10	7.82088e-11	1.198e-11	5.71001e-12	5.72085e-10	9.46749e-12	2.70961e-13	1.47307e-09	1.23337e-10	1.28167e-11	2.7598e-09
	Camel	Devon & Cornwall	1.75693e-09	3.67477e-12	1.23855e-07	7.64773e-10	1.33034e-15	7.80945e-13	5.86097e-09	9.88339e-12	7.0795e-12	1.23366e-08	1.67274e-12	2.32471e-13	3.134e-11	1.06549e-11	3.75807e-10	2.42945e-09	2.4897e-09	1.55626e-08	2.62257e-09	2.66072e-09	2.3054e-09	1.04316e-10	3.49129e-10	1.27215e-09	2.29798e-15	2.80759e-14	1.30827e-13	1.33882e-10	1.31281e-14	5.05029e-09	2.03775e-10	2.69312e-11	2.9792e-15	3.38946e-12	4.70785e-13	2.93844e-14	2.23172e-10	6.74994e-10	1.7328e-10	4.15601e-11
	Menalhyl	Devon & Cornwall	6.87895e-09	2.91921e-13	1.40484e-09	3.43175e-11	6.22252e-15	1.23812e-11	5.96108e-11	1.43358e-11	1.46413e-12	8.70547e-11	8.29568e-14	3.0065e-12	2.20279e-11	1.32266e-11	9.63679e-10	4.5458e-10	5.88546e-11	7.60766e-08	2.71925e-09	6.54047e-12	1.32386e-10	1.88543e-09	2.71669e-13	4.14379e-11	4.72918e-15	3.7051e-14	8.86361e-13	4.05825e-11	7.73637e-15	4.81791e-10	3.52838e-10	6.08725e-11	8.1318e-14	3.58761e-10	3.70796e-15	3.75281e-12	1.00801e-08	1.29663e-07	1.86638e-12	8.65302e-12
	Red River	Land's End	1.90225e-12	8.08482e-20	2.59817e-14	5.56146e-19	2.98097e-20	4.90915e-18	2.07738e-19	2.05639e-15	1.07705e-17	6.65422e-14	1.68735e-19	6.00108e-18	1.03439e-17	9.85545e-19	1.92893e-15	4.03711e-17	3.30713e-14	3.33406e-15	2.55564e-17	7.39022e-16	2.00982e-14	5.64217e-19	4.79866e-15	2.68533e-19	4.15012e-20	4.41237e-18	7.35133e-18	2.14288e-14	2.95312e-21	1.09117e-17	5.32104e-13	3.63916e-22	4.785e-23	4.11558e-15	1.23821e-18	4.84186e-19	1.77524e-16	2.8147e-16	1.40122e-16	2.44051e-19
	Hayle	Land's End	1.97706e-19	2.18873e-30	5.31718e-24	2.82321e-23	6.63513e-32	1.0582e-23	1.69326e-26	1.03627e-25	3.9333e-25	1.2722e-23	1.91815e-22	2.79525e-27	4.17348e-27	5.9931e-31	1.12588e-25	6.90673e-24	3.92747e-19	5.80242e-20	2.06415e-24	1.33673e-27	1.52611e-22	2.70161e-25	4.26882e-27	2.94831e-27	7.47321e-30	2.21003e-30	2.33245e-26	1.38403e-23	1.14497e-35	7.9988e-18	3.38534e-24	2.91199e-31	4.33296e-35	4.44811e-24	2.33514e-26	7.76056e-27	8.33319e-19	3.41151e-26	9.22618e-26	1.0374e-24
	Trevaylor	Land's End	8.53405e-22	3.05881e-24	1.18652e-21	6.62911e-18	1.48548e-32	1.81177e-21	2.40398e-22	1.86009e-29	9.09137e-26	4.49226e-18	8.83864e-26	1.64647e-31	9.07685e-25	1.56402e-29	1.32839e-25	1.10469e-18	6.01002e-21	5.8337e-18	1.05732e-21	2.1221e-22	1.16552e-24	3.61877e-29	2.89276e-26	6.39251e-18	2.64797e-26	2.8034e-26	6.53928e-31	1.91371e-28	2.77087e-27	4.11626e-21	3.77188e-21	6.99149e-24	3.7538e-32	7.19115e-25	3.72858e-25	5.08633e-29	5.01012e-25	8.49432e-23	7.75621e-27	3.10467e-24
	Crowlas	Land's End	3.45239e-26	2.77973e-25	1.16096e-19	1.0809e-18	5.33275e-30	2.74555e-20	2.45283e-23	1.12649e-27	3.19313e-19	6.07324e-16	8.90583e-22	3.36878e-29	1.1544e-26	2.6754e-33	3.42239e-26	1.10937e-19	7.41804e-19	1.08014e-16	1.02754e-25	1.583e-25	2.53663e-23	1.49022e-26	1.90177e-26	2.04079e-22	1.62943e-18	1.50967e-25	6.97728e-24	3.4017e-18	4.18e-24	2.48234e-16	1.17118e-27	2.84261e-24	7.15536e-29	3.90639e-21	6.34847e-29	3.1069e-26	1.08133e-22	1.08588e-18	5.7427e-26	3.04499e-20
	Tresillian	Devon & Cornwall	1.72326e-13	3.03511e-20	1.21211e-14	3.38934e-17	2.91609e-22	1.43196e-16	5.20955e-11	2.15368e-17	8.77845e-19	1.49161e-12	9.13961e-19	8.07766e-19	3.21918e-18	1.1249e-15	1.15253e-14	1.97931e-10	1.5721e-14	1.71907e-10	1.27237e-16	1.01845e-15	6.08621e-15	1.94902e-16	1.20108e-15	1.31541e-15	4.84445e-19	1.43412e-17	3.38015e-19	1.84655e-16	2.78611e-23	2.49755e-12	2.92507e-19	4.66487e-14	3.80117e-24	6.87725e-15	1.95917e-18	1.52108e-14	3.44199e-13	1.16482e-15	1.82395e-18	1.18891e-18
	Fal	Devon & Cornwall	1.21561e-10	2.16836e-16	2.00137e-14	9.41204e-18	1.20143e-21	2.46169e-15	7.99328e-13	4.80953e-16	6.99593e-17	1.7408e-13	1.51266e-18	2.88794e-19	2.82179e-14	2.32472e-18	3.41315e-12	2.10337e-12	1.70504e-13	6.28585e-11	1.6972e-16	2.69911e-12	4.84728e-15	1.04818e-17	2.7157e-16	1.10384e-15	4.91687e-15	6.51038e-17	1.68669e-17	1.75372e-15	9.55517e-22	1.65256e-13	1.68947e-20	1.10655e-11	5.44109e-22	1.02641e-15	3.38098e-18	5.30148e-14	1.82837e-13	1.83341e-15	1.8173e-17	6.68747e-15
	Fowey	Devon & Cornwall	1.98519e-10	2.56049e-14	5.20365e-09	5.51112e-11	1.27231e-15	3.86331e-13	1.00057e-11	7.67947e-15	2.0312e-13	5.33017e-10	8.62348e-15	1.70943e-14	9.28478e-15	9.23649e-14	8.77975e-09	1.21784e-10	2.26784e-10	2.88216e-09	2.62361e-11	5.4545e-13	1.5693e-11	1.26643e-11	6.88325e-14	1.78744e-11	1.1446e-15	4.21862e-16	8.34263e-16	8.02018e-11	3.03613e-19	5.10186e-10	6.07635e-12	3.94931e-09	1.49021e-16	1.21962e-11	1.51452e-16	6.73446e-14	1.09316e-10	2.55369e-12	7.84551e-13	2.05068e-13
[truncated: 189 more rows]

## Sheet: Supp Table 5.09
Supplementary Table 5.09 Taw/Torridge nets
			Individual / Assignment Probability
Method	River	Region	AST01	AST02	AST03	TT01	TT02	TT03	TT04	TT05	TT06	TT07	TT09	TT10	TT12	TT13	TT14	TT15	TT16	TT17	TT18	TT19	TT20	TT21	TT22	TT23	TT24	TT25	TT26	TT27	TT28	TT29	TT30	TT31	TT32	TT33	TT34	TT35	TT36
[truncated: 246 more rows]

[truncated: 3 more sheets: Supp Table 5.10, Supp Table 5.11, Supp Table 5.12]
